# Supplementary material for: Collective excitation of plasmon-coupled Au-nanochain boosts photocatalytic hydrogen evolution of semiconductor
Source: Nat Commun. 2019 Oct 29;10:4912. doi: 10.1038/s41467-019-12853-8 (PMC6820756; doi:10.1038/s41467-019-12853-8)
Supplement: Supplementary file 3 — Dataset 1 [file 41467_2019_12853_MOESM3_ESM.xlsx]

## Sheet: Figure 1a
Figure 1a

## Sheet: Figure 1b
Figure 1b

## Sheet: Figure 1c
Figure 1c

## Sheet: Figure 1d
Figure 1d
					Au				Cd				Zn				S

## Sheet: Figure 1e
Figure 1e

## Sheet: Figure 1f
Figure 1f
	Sample	CdS	Zn0.67Cd0.33S	Au-chain@Zn0.67Cd0.33S
	H2 generation rate μmol h-1g-1	830	5020	16420
