# Supplementary material for: Collective excitation of plasmon-coupled Au-nanochain boosts photocatalytic hydrogen evolution of semiconductor
Source: Nat Commun. 2019 Oct 29;10:4912. doi: 10.1038/s41467-019-12853-8 (PMC6820756; doi:10.1038/s41467-019-12853-8)
Supplement: Supplementary file 4 — Dataset 2 [file 41467_2019_12853_MOESM4_ESM.xlsx]

## Sheet: Figure 2a
Figure 2a
XRD		Zn0.67Cd0.33S		Au-surf@Zn0.67Cd0.33S		Au-iso@Zn0.67Cd0.33S		Au-chain@Zn0.67Cd0.33S
		2θ (deg.)	Intensity (a.u.)	2θ (deg.)	Intensity (a.u.)	2θ (deg.)	Intensity (a.u.)	2θ (deg.)	Intensity (a.u.)
		10.01	2105.2	10.01	2714.64	10.01	2359.3	10.01	2429.25
		10.02	2117.4	10.02	2669.02	10.02	2382.1	10.02	2431.34
		10.03	2127.6	10.03	2631.39	10.03	2395.8	10.03	2438.62
		10.04	2124.6	10.04	2647	10.04	2348.2	10.04	2480.18
		10.05	2121.5	10.05	2662.73	10.05	2300.6	10.05	2521.75
		10.06	2122.9	10.06	2677.73	10.06	2289.3	10.06	2517.12
		10.07	2128.6	10.07	2692.01	10.07	2313.7	10.07	2467.17
		10.08	2134.3	10.08	2706.29	10.08	2338	10.08	2417.23
		10.09	2132	10.09	2729.03	10.09	2360.4	10.09	2417.78
		10.1	2128.6	10.1	2752.99	10.1	2382.5	10.1	2425.39
		10.11	2128.6	10.11	2762.79	10.11	2393.3	10.11	2437.41
		10.12	2138.9	10.12	2730.49	10.12	2370.9	10.12	2462.54
		10.13	2149.2	10.13	2698.3	10.13	2348.4	10.13	2487.79
		10.14	2131.8	10.14	2692.01	10.14	2355.8	10.14	2508.19
		10.15	2097.9	10.15	2701.2	10.15	2380.9	10.15	2525.83
		10.16	2064	10.16	2710.4	10.16	2406	10.16	2543.47
		10.17	2065.1	10.17	2688.74	10.17	2391.5	10.17	2471.25
		10.18	2066.3	10.18	2667.08	10.18	2377.1	10.18	2399.04
		10.19	2079	10.19	2651.59	10.19	2364.4	10.19	2375.67
		10.2	2111	10.2	2646.51	10.2	2354.9	10.2	2434.1
		10.21	2143	10.21	2641.55	10.21	2345.4	10.21	2492.42
		10.22	2142.7	10.22	2630.18	10.22	2326.8	10.22	2454.28
		10.23	2131.7	10.23	2616.87	10.23	2305	10.23	2383.72
		10.24	2118.3	10.24	2607.31	10.24	2286.5	10.24	2320.65
		10.25	2088.2	10.25	2625.34	10.25	2290.3	10.25	2310.51
		10.26	2058.1	10.26	2643.24	10.26	2294.1	10.26	2300.48
		10.27	2075.1	10.27	2644.58	10.27	2303.4	10.27	2312.71
		10.28	2139.9	10.28	2628.85	10.28	2318.2	10.28	2347.55
		10.29	2204.6	10.29	2613.24	10.29	2333.1	10.29	2382.39
		10.3	2150	10.3	2593.88	10.3	2313.1	10.3	2398.6
		10.31	2077.7	10.31	2574.15	10.31	2288	10.31	2412.05
		10.32	2022.2	10.32	2558.79	10.32	2268.3	10.32	2420.1
		10.33	2018.7	10.33	2557.46	10.33	2265.2	10.33	2411.72
		10.34	2015.3	10.34	2556	10.34	2262.2	10.34	2403.34
		10.35	2026.2	10.35	2582.62	10.35	2268.5	10.35	2414.36
		10.36	2046	10.36	2626.3	10.36	2280.7	10.36	2437.52
		10.37	2065.8	10.37	2670.11	10.37	2292.9	10.37	2460.56
		10.38	2057.7	10.38	2628.36	10.38	2317.6	10.38	2448.32
		10.39	2049.3	10.39	2586.01	10.39	2342.3	10.39	2435.64
		10.4	2045.5	10.4	2561.81	10.4	2349.8	10.4	2419.55
		10.41	2049.7	10.41	2569.19	10.41	2327.3	10.41	2397.28
		10.42	2053.9	10.42	2576.57	10.42	2304.8	10.42	2375.01
		10.43	2047.1	10.43	2590.49	10.43	2289.7	10.43	2369.27
		10.44	2036.4	10.44	2606.58	10.44	2277.1	10.44	2369.27
		10.45	2030.5	10.45	2622.07	10.45	2268.7	10.45	2365.3
		10.46	2060.9	10.46	2632.11	10.46	2292.7	10.46	2330.02
		10.47	2091.4	10.47	2642.28	10.47	2316.7	10.47	2294.74
		10.48	2107.2	10.48	2620.98	10.48	2302.4	10.48	2271.37
		10.49	2107.6	10.49	2566.53	10.49	2248	10.49	2260.46
		10.5	2107.9	10.5	2512.2	10.5	2193.5	10.5	2249.54
		10.51	2057.1	10.51	2525.75	10.51	2211.6	10.51	2274.79
		10.52	1998.1	10.52	2550.2	10.52	2241.3	10.52	2305.88
		10.53	1960.1	10.53	2568.71	10.53	2268.5	10.53	2324.84
		10.54	1990.2	10.54	2568.22	10.54	2287.5	10.54	2304.67
		10.55	2020.3	10.55	2567.74	10.55	2306.6	10.55	2284.49
		10.56	2031.3	10.56	2541.48	10.56	2299.8	10.56	2308.19
		10.57	2030.2	10.57	2498.65	10.57	2276.6	10.57	2359.79
		10.58	2029	10.58	2455.82	10.58	2253.4	10.58	2411.39
		10.59	2025.3	10.59	2511.36	10.59	2261.2	10.59	2409.4
		10.6	2021.4	10.6	2568.47	10.6	2269.6	10.6	2406.43
		10.61	2025	10.61	2601.62	10.61	2273.4	10.61	2399.92
		10.62	2041.7	10.62	2591.94	10.62	2268.8	10.62	2386.91
		10.63	2058.5	10.63	2582.26	10.63	2264.2	10.63	2373.9
		10.64	2012.3	10.64	2550.44	10.64	2243.5	10.64	2356.81
		10.65	1943	10.65	2510.27	10.65	2216.8	10.65	2338.4
		10.66	1883.3	10.66	2478.93	10.66	2193	10.66	2318.89
		10.67	1904.6	10.67	2521.28	10.67	2193	10.67	2291.22
		10.68	1925.9	10.68	2563.75	10.68	2193	10.68	2263.54
		10.69	1937.2	10.69	2555.52	10.69	2209.3	10.69	2264.2
		10.7	1937.6	10.7	2492.36	10.7	2243.1	10.7	2295.74
		10.71	1937.9	10.71	2429.2	10.71	2277	10.71	2327.16
		10.72	1953.3	10.72	2463.68	10.72	2259.6	10.72	2353.62
		10.73	1971.2	10.73	2514.74	10.73	2233.3	10.73	2379.31
		10.74	1982.1	10.74	2545.36	10.74	2210.6	10.74	2403.01
		10.75	1969.6	10.75	2506.27	10.75	2199.9	10.75	2420.65
		10.76	1957	10.76	2467.07	10.76	2189.3	10.76	2438.29
		10.77	1964.8	10.77	2467.8	10.77	2194.8	10.77	2399.92
		10.78	1986.1	10.78	2495.02	10.78	2211.2	10.78	2324.29
		10.79	2007.5	10.79	2522.12	10.79	2227.6	10.79	2248.77
		10.8	2005.8	10.8	2563.75	10.8	2238.8	10.8	2245.24
		10.81	2003.5	10.81	2605.61	10.81	2249.8	10.81	2243.59
		10.82	1995.2	10.82	2619.41	10.82	2247.2	10.82	2249.65
		10.83	1975.8	10.83	2580.69	10.83	2219	10.83	2270.27
		10.84	1956.4	10.84	2542.09	10.84	2190.8	10.84	2290.77
		10.85	1947.1	10.85	2515.35	10.85	2173.6	10.85	2294.96
		10.86	1941.8	10.86	2493.2	10.86	2160.7	10.86	2292.87
		10.87	1942	10.87	2471.91	10.87	2149.2	10.87	2286.36
		10.88	1993	10.88	2458.6	10.88	2151.5	10.88	2238.52
		10.89	2044	10.89	2445.17	10.89	2153.8	10.89	2190.67
		10.9	2047	10.9	2463.56	10.9	2155.4	10.9	2183.28
		10.91	1995.9	10.91	2517.41	10.91	2156.1	10.91	2221.54
		10.92	1944.9	10.92	2571.37	10.92	2156.9	10.92	2259.68
		10.93	1930.9	10.93	2542.33	10.93	2150.2	10.93	2254.94
		10.94	1923.7	10.94	2498.17	10.94	2142.2	10.94	2242.37
		10.95	1921.2	10.95	2471.79	10.95	2144.6	10.95	2233.89
		10.96	1935.6	10.96	2509.66	10.96	2183.8	10.96	2239.73
		10.97	1950.1	10.97	2547.41	10.97	2223	10.97	2245.57
		10.98	1944.5	10.98	2560.84	10.98	2251.4	10.98	2273.36
		10.99	1925.1	10.99	2557.7	10.99	2272.4	10.99	2316.24
		11	1905.6	11	2554.43	11	2293.3	11	2359.02
		11.01	1897.6	11.01	2522.73	11.01	2269.7	11.01	2326.39
		11.02	1890	11.02	2489.94	11.02	2244.6	11.02	2291.11
		11.03	1884.5	11.03	2459.57	11.03	2202.4	11.03	2266.08
		11.04	1883	11.04	2433.79	11.04	2127.4	11.04	2261.12
		11.05	1881.4	11.05	2408.02	11.05	2052.4	11.05	2256.05
		11.06	1894.6	11.06	2401.97	11.06	2073.7	11.06	2264.53
		11.07	1913.6	11.07	2403.79	11.07	2133.5	11.07	2278.32
		11.08	1928.7	11.08	2408.02	11.08	2185.4	11.08	2292.43
		11.09	1902.4	11.09	2436.58	11.09	2156.5	11.09	2308.86
		11.1	1876.1	11.1	2465.13	11.1	2127.6	11.1	2325.17
		11.11	1882.3	11.11	2492.24	11.11	2116.4	11.11	2308.97
		11.12	1926	11.12	2517.53	11.12	2125.9	11.12	2254.83
		11.13	1969.8	11.13	2542.94	11.13	2135.4	11.13	2200.59
		11.14	1935.6	11.14	2486.19	11.14	2128.1	11.14	2210.4
		11.15	1886.1	11.15	2413.34	11.15	2117.4	11.15	2232.67
		11.16	1852.7	11.16	2360.47	11.16	2112.7	11.16	2246.89
		11.17	1879.7	11.17	2382.13	11.17	2130.2	11.17	2231.35
		11.18	1906.8	11.18	2403.79	11.18	2147.7	11.18	2215.91
		11.19	1913.5	11.19	2422.66	11.19	2167.7	11.19	2203.24
		11.2	1905.9	11.2	2439.72	11.2	2189.4	11.2	2192.76
		11.21	1898.3	11.21	2456.78	11.21	2211.1	11.21	2182.29
		11.22	1876.5	11.22	2473.36	11.22	2161.6	11.22	2229.7
		11.23	1854	11.23	2489.94	11.23	2109.1	11.23	2279.64
		11.24	1844.2	11.24	2497.2	11.24	2084.8	11.24	2308.86
		11.25	1859.8	11.25	2485.7	11.25	2117.1	11.25	2296.29
		11.26	1875.4	11.26	2474.21	11.26	2149.5	11.26	2283.72
		11.27	1855.8	11.27	2427.86	11.27	2162	11.27	2256.6
		11.28	1821.5	11.28	2367	11.28	2166.1	11.28	2223.41
		11.29	1790.4	11.29	2313.88	11.29	2168.3	11.29	2195.52
		11.3	1795.3	11.3	2348.49	11.3	2147	11.3	2227.82
		11.31	1800.3	11.31	2382.97	11.31	2125.6	11.31	2260.12
		11.32	1809.1	11.32	2391.2	11.32	2118.2	11.32	2280.41
		11.33	1822.4	11.33	2367.73	11.33	2127.3	11.33	2286.36
		11.34	1835.7	11.34	2344.13	11.34	2136.4	11.34	2292.21
		11.35	1837.4	11.35	2357.68	11.35	2132	11.35	2256.71
		11.36	1836.6	11.36	2378.86	11.36	2124.8	11.36	2212.61
		11.37	1837.8	11.37	2395.8	11.37	2113.9	11.37	2174.35
		11.38	1847	11.38	2395.8	11.38	2088.8	11.38	2158.81
		11.39	1856.1	11.39	2395.8	11.39	2063.7	11.39	2143.26
		11.4	1848.6	11.4	2391.08	11.4	2068.6	11.4	2154.06
		11.41	1828.8	11.41	2382.73	11.41	2095.6	11.41	2184.27
		11.42	1809	11.42	2374.38	11.42	2122.6	11.42	2214.48
		11.43	1827.5	11.43	2404.27	11.43	2141	11.43	2195.74
		11.44	1848.1	11.44	2435.97	11.44	2158.9	11.44	2174.24
		11.45	1865.7	11.45	2440.33	11.45	2160.6	11.45	2154.17
		11.46	1877.1	11.46	2387.33	11.46	2128.7	11.46	2136.98
		11.47	1888.5	11.47	2334.33	11.47	2096.7	11.47	2119.78
		11.48	1877.9	11.48	2316.06	11.48	2099	11.48	2126.28
		11.49	1857.7	11.49	2312.91	11.49	2116.1	11.49	2143.15
		11.5	1838.5	11.5	2312.31	11.5	2130.2	11.5	2161.23
		11.51	1830.8	11.51	2345.95	11.51	2105.5	11.51	2196.95
		11.52	1823.2	11.52	2379.59	11.52	2080.7	11.52	2232.67
		11.53	1818.7	11.53	2376.68	11.53	2057.5	11.53	2241.16
		11.54	1817.9	11.54	2328.28	11.54	2036.2	11.54	2216.03
		11.55	1817.1	11.55	2279.88	11.55	2014.8	11.55	2190.78
		11.56	1812	11.56	2305.17	11.56	2034.1	11.56	2171.81
		11.57	1805.9	11.57	2346.67	11.57	2062.3	11.57	2154.17
		11.58	1802.6	11.58	2381.76	11.58	2081.8	11.58	2138.63
		11.59	1811	11.59	2390.48	11.59	2065.5	11.59	2131.9
		11.6	1819.4	11.6	2399.31	11.6	2049.1	11.6	2125.18
		11.61	1824.7	11.61	2378.26	11.61	2040.1	11.61	2117.79
		11.62	1827.8	11.62	2334.45	11.62	2036.6	11.62	2109.85
		11.63	1830.8	11.63	2290.65	11.63	2033.2	11.63	2101.81
		11.64	1804.8	11.64	2273.35	11.64	2026.5	11.64	2094.64
		11.65	1777	11.65	2257.74	11.65	2019.7	11.65	2087.47
		11.66	1756.4	11.66	2254.47	11.66	2016.7	11.66	2086.59
		11.67	1751.5	11.67	2278.43	11.67	2022	11.67	2099.16
		11.68	1746.5	11.68	2302.39	11.68	2027.3	11.68	2111.84
		11.69	1755	11.69	2285.69	11.69	2049.2	11.69	2112.83
		11.7	1769.4	11.7	2250.72	11.7	2078.5	11.7	2108.64
		11.71	1782.8	11.71	2220.47	11.71	2103.6	11.71	2104.78
		11.72	1779	11.72	2261.01	11.72	2065.9	11.72	2106.44
		11.73	1775.1	11.73	2301.54	11.73	2028.2	11.73	2108.09
		11.74	1771.8	11.74	2327.8	11.74	2024.3	11.74	2121.76
		11.75	1769.2	11.75	2335.66	11.75	2063.9	11.75	2150.76
		11.76	1766.5	11.76	2343.53	11.76	2103.5	11.76	2179.64
		11.77	1776.2	11.77	2340.87	11.77	2073.3	11.77	2158.58
		11.78	1788.8	11.78	2335.78	11.78	2026.9	11.78	2125.84
		11.79	1802.3	11.79	2332.4	11.79	1993.9	11.79	2091.66
		11.8	1820.2	11.8	2336.63	11.8	2020.6	11.8	2051.42
		11.81	1838.1	11.81	2340.74	11.81	2047.2	11.81	2011.07
		11.82	1821.9	11.82	2317.51	11.82	2055.4	11.82	2022.21
		11.83	1778.9	11.83	2272.86	11.83	2048.9	11.83	2073.8
		11.84	1735.9	11.84	2228.22	11.84	2042.4	11.84	2125.51
		11.85	1721.6	11.85	2248.42	11.85	2019.6	11.85	2133.23
		11.86	1709.4	11.86	2273.23	11.86	1995.6	11.86	2137.86
		11.87	1704.6	11.87	2286.66	11.87	1980.8	11.87	2146.24
		11.88	1716.4	11.88	2274.32	11.88	1986.5	11.88	2162.99
		11.89	1728.2	11.89	2261.85	11.89	1992.2	11.89	2179.75
		11.9	1763.4	11.9	2241.53	11.9	2009.3	11.9	2167.74
		11.91	1809.5	11.91	2217.57	11.91	2031.8	11.91	2142.16
		11.92	1850.7	11.92	2199.54	11.92	2054.2	11.92	2117.79
		11.93	1809.6	11.93	2282.42	11.93	2075.5	11.93	2115.7
		11.94	1768.5	11.94	2365.31	11.94	2096.8	11.94	2113.6
		11.95	1762	11.95	2387.09	11.95	2106.6	11.95	2103.02
		11.96	1801.6	11.96	2327.19	11.96	2100.8	11.96	2081.19
		11.97	1841.2	11.97	2267.3	11.97	2095.1	11.97	2059.36
		11.98	1816.9	11.98	2236.93	11.98	2090	11.98	2065.86
		11.99	1776.9	11.99	2213.94	11.99	2085.1	11.99	2079.32
		12	1746.7	12	2190.22	12	2078.6	12	2093.43
		12.01	1761.9	12.01	2163.48	12.01	2064.9	12.01	2111.07
		12.02	1777.2	12.02	2136.74	12.02	2051.2	12.02	2128.71
		12.03	1793.6	12.03	2171.47	12.03	2026.1	12.03	2112.83
		12.04	1811.2	12.04	2256.17	12.04	1991.9	12.04	2069.61
		12.05	1828.7	12.05	2340.99	12.05	1957.6	12.05	2026.39
		12.06	1802.5	12.06	2367.85	12.06	1936.7	12.06	2063.11
		12.07	1772.8	12.07	2389.99	12.07	1916.9	12.07	2106.33
		12.08	1752.8	12.08	2386	12.08	1913.3	12.08	2134.22
		12.09	1755.5	12.09	2320.54	12.09	1948	12.09	2126.28
		12.1	1758.1	12.1	2255.08	12.1	1982.6	12.1	2118.34
		12.11	1765.1	12.11	2243.95	12.11	2013.5	12.11	2105.55
		12.12	1774.3	12.12	2259.07	12.12	2042.4	12.12	2090.45
		12.13	1783	12.13	2272.99	12.13	2069.7	12.13	2075.57
		12.14	1782.6	12.14	2260.04	12.14	2062.8	12.14	2066.31
		12.15	1782.2	12.15	2247.21	12.15	2056	12.15	2057.15
		12.16	1776.1	12.16	2238.74	12.16	2038.2	12.16	2048.22
		12.17	1762	12.17	2236.44	12.17	2005.5	12.17	2039.85
		12.18	1747.9	12.18	2234.14	12.18	1972.7	12.18	2031.47
		12.19	1762.8	12.19	2226.4	12.19	1964.5	12.19	2049.66
		12.2	1785.3	12.2	2217.08	12.2	1962.6	12.2	2074.91
		12.21	1801.2	12.21	2213.82	12.21	1962.1	12.21	2095.96
		12.22	1784.4	12.22	2239.59	12.22	1968.6	12.22	2096.29
		12.23	1767.7	12.23	2265.36	12.23	1975	12.23	2096.73
		12.24	1753.8	12.24	2264.51	12.24	1968.5	12.24	2069.61
		12.25	1742.4	12.25	2240.92	12.25	1951	12.25	2019.23
		12.26	1731	12.26	2217.45	12.26	1933.5	12.26	1968.84
		12.27	1700.3	12.27	2225.19	12.27	1993.7	12.27	2008.09
		12.28	1668	12.28	2235.84	12.28	2061.1	12.28	2055.61
		12.29	1662.8	12.29	2248.78	12.29	2098.6	12.29	2079.09
		12.3	1724.1	12.3	2267.66	12.3	2062.8	12.3	2044.26
		12.31	1785.4	12.31	2286.66	12.31	2027	12.31	2009.42
		12.32	1781.7	12.32	2269.11	12.32	2000.8	12.32	2033.12
		12.33	1745.2	12.33	2233.18	12.33	1979.5	12.33	2086.48
		12.34	1710.4	12.34	2196.51	12.34	1960.5	12.34	2134.99
		12.35	1721.9	12.35	2141.22	12.35	1999.7	12.35	2063.22
		12.36	1733.3	12.36	2085.92	12.36	2038.9	12.36	1991.45
		12.37	1727.8	12.37	2084.35	12.37	2061.8	12.37	1959.8
		12.38	1698.1	12.38	2159.37	12.38	2061.5	12.38	1985.38
		12.39	1668.4	12.39	2234.51	12.39	2061.1	12.39	2010.96
		12.4	1683.2	12.4	2259.68	12.4	2017.6	12.4	2021.1
		12.41	1710.3	12.41	2271.17	12.41	1962.4	12.41	2026.95
		12.42	1733.5	12.42	2274.8	12.42	1921.7	12.42	2027.83
		12.43	1736.5	12.43	2237.05	12.43	1957.1	12.43	2002.25
		12.44	1739.6	12.44	2199.3	12.44	1992.5	12.44	1976.56
		12.45	1729.6	12.45	2191.43	12.45	2003.9	12.45	1970.5
		12.46	1708.3	12.46	2209.94	12.46	1994.4	12.46	1981.41
		12.47	1687	12.47	2228.34	12.47	1984.9	12.47	1992.33
		12.48	1697.1	12.48	2229.18	12.48	1961.2	12.48	1974.25
		12.49	1710.4	12.49	2228.22	12.49	1936.1	12.49	1953.3
		12.5	1714.5	12.5	2222.65	12.5	1928.5	12.5	1936.87
		12.51	1695.1	12.51	2205.22	12.51	1965.8	12.51	1932.24
		12.52	1675.7	12.52	2187.68	12.52	2003.1	12.52	1927.61
		12.53	1677.2	12.53	2165.3	12.53	2030	12.53	1943.38
		12.54	1689.8	12.54	2140.49	12.54	2051.3	12.54	1969.84
		12.55	1701.4	12.55	2117.86	12.55	2070.4	12.55	1995.64
		12.56	1680.4	12.56	2170.38	12.56	2014.8	12.56	1999.38
		12.57	1659.5	12.57	2222.89	12.57	1959.2	12.57	2003.24
		12.58	1655.9	12.58	2244.07	12.58	1929.5	12.58	2006
		12.59	1678	12.59	2218.66	12.59	1938.3	12.59	2007.21
		12.6	1700.1	12.6	2193.37	12.6	1947.1	12.6	2008.42
		12.61	1671.3	12.61	2194.46	12.61	1952.3	12.61	2001.92
		12.62	1627.8	12.62	2203.29	12.62	1956.4	12.62	1993.1
		12.63	1594.6	12.63	2208.61	12.63	1959.1	12.63	1983.29
		12.64	1618.2	12.64	2195.3	12.64	1953	12.64	1968.18
		12.65	1641.8	12.65	2181.87	12.65	1946.9	12.65	1953.08
		12.66	1658.4	12.66	2187.44	12.66	1955.8	12.66	1962.89
		12.67	1668.7	12.67	2210.07	12.67	1978.3	12.67	1995.19
		12.68	1679	12.68	2232.57	12.68	2000.7	12.68	2027.5
		12.69	1662.5	12.69	2174.73	12.69	1996.5	12.69	2038.3
		12.7	1643.1	12.7	2107.94	12.7	1989.3	12.7	2046.79
		12.71	1638	12.71	2065.83	12.71	1982.8	12.71	2044.26
		12.72	1671.2	12.72	2089.31	12.72	1978.2	12.72	2012.72
		12.73	1704.3	12.73	2112.78	12.73	1973.6	12.73	1981.3
		12.74	1716.2	12.74	2128.27	12.74	1961.4	12.74	1998.72
		12.75	1716.6	12.75	2139.4	12.75	1945	12.75	2042.82
		12.76	1716.5	12.76	2150.53	12.76	1929.5	12.76	2085.38
		12.77	1693.3	12.77	2167.11	12.77	1955.4	12.77	2057.6
		12.78	1670.1	12.78	2183.69	12.78	1981.3	12.78	2029.92
		12.79	1655.1	12.79	2179.94	12.79	1980.6	12.79	2006.66
		12.8	1652.8	12.8	2144.85	12.8	1939.1	12.8	1990.34
		12.81	1650.5	12.81	2109.88	12.81	1897.6	12.81	1973.92
		12.82	1651.2	12.82	2132.26	12.82	1897.1	12.82	1974.03
		12.83	1652.7	12.83	2171.83	12.83	1908.9	12.83	1979.1
		12.84	1653.6	12.84	2206.43	12.84	1920.1	12.84	1981.08
		12.85	1650.5	12.85	2210.55	12.85	1927.7	12.85	1965.21
		12.86	1647.5	12.86	2214.66	12.86	1935.3	12.86	1949.22
		12.87	1644.6	12.87	2202.44	12.87	1937.6	12.87	1925.85
		12.88	1642	12.88	2174.73	12.88	1935	12.88	1895.64
		12.89	1639.3	12.89	2147.14	12.89	1932.3	12.89	1865.43
		12.9	1655.3	12.9	2158.88	12.9	1916.7	12.9	1905.89
		12.91	1673.6	12.91	2175.46	12.91	1899.6	12.91	1954.95
		12.92	1682.6	12.92	2182.36	12.92	1895.3	12.92	1987.7
		12.93	1665.8	12.93	2162.03	12.93	1926.5	12.93	1974.69
		12.94	1649.1	12.94	2141.82	12.94	1957.7	12.94	1961.68
		12.95	1646.2	12.95	2133.23	12.95	1959.8	12.95	1945.14
		12.96	1651.1	12.96	2131.41	12.96	1945.3	12.96	1926.62
		12.97	1655.7	12.97	2129.36	12.97	1931.2	12.97	1908.76
		12.98	1634.8	12.98	2114.23	12.98	1950.3	12.98	1935.66
		12.99	1613.8	12.99	2098.99	12.99	1969.3	12.99	1962.45
		13	1608.4	13	2092.21	13	1981	13	1974.8
		13.01	1627.4	13.01	2098.62	13.01	1981	13.01	1963.88
		13.02	1646.4	13.02	2105.04	13.02	1981	13.02	1952.97
		13.03	1641.7	13.03	2130.08	13.03	1947.7	13.03	1946.79
		13.04	1629.5	13.04	2160.94	13.04	1903.9	13.04	1942.16
		13.05	1617.7	13.05	2182.96	13.05	1867.8	13.05	1936.87
		13.06	1608.2	13.06	2147.39	13.06	1881.6	13.06	1926.73
		13.07	1598.7	13.07	2111.93	13.07	1895.3	13.07	1916.7
		13.08	1607	13.08	2108.79	13.08	1919.2	13.08	1912.18
		13.09	1632.5	13.09	2136.86	13.09	1953.1	13.09	1912.95
		13.1	1658	13.1	2165.05	13.1	1987	13.1	1913.83
		13.11	1657.3	13.11	2169.17	13.11	1944.6	13.11	1933.9
		13.12	1653.1	13.12	2170.01	13.12	1892.1	13.12	1956.61
		13.13	1648	13.13	2162.51	13.13	1860.6	13.13	1969.07
		13.14	1640	13.14	2130.2	13.14	1890.3	13.14	1951.87
		13.15	1632	13.15	2098.02	13.15	1920	13.15	1934.67
		13.16	1640.8	13.16	2103.71	13.16	1934.1	13.16	1960.8
		13.17	1659.4	13.17	2131.9	13.17	1939.1	13.17	2012.5
		13.18	1677.9	13.18	2159.73	13.18	1944	13.18	2063.66
		13.19	1655.8	13.19	2140.85	13.19	1936.4	13.19	2016.69
		13.2	1633.7	13.2	2121.98	13.2	1928.7	13.2	1969.62
		13.21	1625.5	13.21	2125	13.21	1921.7	13.21	1943.71
		13.22	1639.9	13.22	2164.21	13.22	1915.6	13.22	1952.53
		13.23	1654.4	13.23	2203.41	13.23	1909.5	13.23	1961.35
		13.24	1638.2	13.24	2172.55	13.24	1893.1	13.24	1976.45
		13.25	1612	13.25	2118.59	13.25	1873.3	13.25	1993.76
		13.26	1589.9	13.26	2066.92	13.26	1859.5	13.26	2003.02
		13.27	1596.7	13.27	2030.02	13.27	1887.3	13.27	1957.27
		13.28	1603.6	13.28	1993.11	13.28	1915.1	13.28	1911.51
		13.29	1595.8	13.29	2016.46	13.29	1933.4	13.29	1901.15
		13.3	1573.3	13.3	2099.83	13.3	1942.1	13.3	1926.4
		13.31	1550.8	13.31	2183.2	13.31	1950.9	13.31	1951.54
		13.32	1559.3	13.32	2165.9	13.32	1942	13.32	1947.02
		13.33	1572.3	13.33	2134.2	13.33	1930.6	13.33	1938.19
		13.34	1583.9	13.34	2105.76	13.34	1922.8	13.34	1921.99
		13.35	1591.5	13.35	2087.86	13.35	1925.8	13.35	1883.4
		13.36	1599.1	13.36	2069.83	13.36	1928.8	13.36	1844.81
		13.37	1589.9	13.37	2048.77	13.37	1910.6	13.37	1872.71
		13.38	1570.5	13.38	2025.66	13.38	1879.4	13.38	1941.17
		13.39	1551.1	13.39	2002.67	13.39	1848.1	13.39	2009.53
		13.4	1541.5	13.4	2017.67	13.4	1884.4	13.4	1974.36
		13.41	1532	13.41	2032.92	13.41	1921	13.41	1938.64
		13.42	1541.9	13.42	2032.07	13.42	1933.7	13.42	1920.67
		13.43	1584.9	13.43	2004	13.43	1905.9	13.43	1932.79
		13.44	1628	13.44	1975.93	13.44	1878.1	13.44	1945.03
		13.45	1615.2	13.45	2001.58	13.45	1872.7	13.45	1949.99
		13.46	1583.2	13.46	2045.75	13.46	1875	13.46	1952.53
		13.47	1557	13.47	2087.98	13.47	1878.7	13.47	1954.84
		13.48	1574.1	13.48	2114.72	13.48	1893.2	13.48	1956.17
		13.49	1591.3	13.49	2141.46	13.49	1907.6	13.49	1957.38
		13.5	1582	13.5	2143.27	13.5	1907.9	13.5	1945.69
		13.51	1545.5	13.51	2119.32	13.51	1893.4	13.51	1920.44
		13.52	1508.9	13.52	2095.36	13.52	1878.9	13.52	1895.31
		13.53	1540.6	13.53	2091.73	13.53	1898.1	13.53	1895.2
		13.54	1582.8	13.54	2091.24	13.54	1922.5	13.54	1898.95
		13.55	1612.9	13.55	2092.7	13.55	1946.4	13.55	1905.78
		13.56	1604.1	13.56	2100.08	13.56	1968.8	13.56	1922.1
		13.57	1595.4	13.57	2107.34	13.57	1991.3	13.57	1938.53
		13.58	1585	13.58	2094.15	13.58	1970.6	13.58	1917.25
		13.59	1573.6	13.59	2067.89	13.59	1922.6	13.59	1872.38
		13.6	1562.1	13.6	2041.63	13.6	1874.6	13.6	1827.39
		13.61	1573.7	13.61	2042.24	13.61	1906	13.61	1831.8
		13.62	1585.5	13.62	2043.09	13.62	1938.3	13.62	1836.88
		13.63	1593.6	13.63	2044.05	13.63	1945.4	13.63	1861.02
		13.64	1595.1	13.64	2044.9	13.64	1907.7	13.64	1918.9
		13.65	1596.6	13.65	2045.87	13.65	1870	13.65	1976.89
		13.66	1595.3	13.66	2056.27	13.66	1880.2	13.66	1978.33
		13.67	1593	13.67	2070.07	13.67	1907.6	13.67	1959.47
		13.68	1588.5	13.68	2079.51	13.68	1929.5	13.68	1941.83
		13.69	1565.2	13.69	2052.76	13.69	1906.2	13.69	1935.11
		13.7	1542	13.7	2026.02	13.7	1883	13.7	1928.38
		13.71	1533.9	13.71	2016.71	13.71	1873.9	13.71	1916.81
		13.72	1541.9	13.72	2025.9	13.72	1880	13.72	1900.05
		13.73	1549.9	13.73	2035.1	13.73	1886.1	13.73	1883.29
		13.74	1548.4	13.74	2065.59	13.74	1883.7	13.74	1883.4
		13.75	1545.3	13.75	2099.71	13.75	1879.9	13.75	1886.27
		13.76	1550.5	13.76	2122.58	13.76	1883	13.76	1883.07
		13.77	1582.8	13.77	2107.82	13.77	1908.9	13.77	1859.15
		13.78	1615.2	13.78	2093.06	13.78	1934.8	13.78	1835.22
		13.79	1613.7	13.79	2075.88	13.79	1907.5	13.79	1851.87
		13.8	1590.1	13.8	2056.88	13.8	1845.4	13.8	1895.09
		13.81	1566.5	13.81	2038	13.81	1783.3	13.81	1938.42
		13.82	1552.2	13.82	2026.39	13.82	1830.8	13.82	1893.32
		13.83	1538.1	13.83	2014.89	13.83	1880.7	13.83	1846.25
		13.84	1526.4	13.84	2024.09	13.84	1912.1	13.84	1825.85
		13.85	1519.2	13.85	2071.64	13.85	1909.4	13.85	1854.4
		13.86	1512	13.86	2119.07	13.86	1906.7	13.86	1882.96
		13.87	1533	13.87	2111.57	13.87	1889.1	13.87	1895.42
		13.88	1564.6	13.88	2083.5	13.88	1865.9	13.88	1901.7
		13.89	1589	13.89	2059.66	13.89	1845.7	13.89	1905.78
		13.9	1549	13.9	2073.94	13.9	1853	13.9	1890.68
		13.91	1509	13.91	2088.22	13.91	1860.2	13.91	1875.57
		13.92	1511.9	13.92	2082.65	13.92	1859.8	13.92	1868.63
		13.93	1562.1	13.93	2054.94	13.93	1851.1	13.93	1870.72
		13.94	1612.4	13.94	2027.36	13.94	1842.3	13.94	1872.82
		13.95	1617.4	13.95	2023.48	13.95	1863.9	13.95	1867.86
		13.96	1614.4	13.96	2023.97	13.96	1891	13.96	1861.46
		13.97	1609	13.97	2023.6	13.97	1905.5	13.97	1858.48
		13.98	1595.2	13.98	2020.34	13.98	1876.2	13.98	1866.86
		13.99	1581.5	13.99	2017.19	13.99	1846.8	13.99	1875.24
		14	1567.1	14	2008.12	14	1858.8	14	1896.41
		14.01	1552.3	14.01	1995.29	14.01	1898.8	14.01	1926.29
		14.02	1537.4	14.02	1982.34	14.02	1938.8	14.02	1956.06
		14.03	1539.6	14.03	2022.27	14.03	1915.2	14.03	1919.01
		14.04	1542.3	14.04	2063.66	14.04	1889.7	14.04	1879.98
		14.05	1544.7	14.05	2082.65	14.05	1876.3	14.05	1858.59
		14.06	1546.6	14.06	2058.69	14.06	1885.8	14.06	1870.72
		14.07	1548.5	14.07	2034.74	14.07	1895.3	14.07	1882.96
		14.08	1520.6	14.08	2017.31	14.08	1903.7	14.08	1877.89
		14.09	1481	14.09	2002.67	14.09	1911.7	14.09	1866.2
		14.1	1448.1	14.1	1989.97	14.1	1916.3	14.1	1853.63
		14.11	1481.6	14.11	1997.83	14.11	1886.6	14.11	1833.02
		14.12	1515.1	14.12	2005.58	14.12	1856.9	14.12	1812.51
		14.13	1539.9	14.13	2005.7	14.13	1823.3	14.13	1808.54
		14.14	1554.8	14.14	1996.98	14.14	1785.2	14.14	1823.65
		14.15	1569.6	14.15	1988.27	14.15	1747.1	14.15	1838.75
		14.16	1569.8	14.16	1981.01	14.16	1775.2	14.16	1860.91
		14.17	1567.1	14.17	1974.12	14.17	1816	14.17	1884.39
		14.18	1561.9	14.18	1970	14.18	1849.6	14.18	1905.45
		14.19	1547.4	14.19	1976.54	14.19	1857.2	14.19	1917.14
		14.2	1533	14.2	1982.95	14.2	1864.9	14.2	1928.93
		14.21	1527.2	14.21	2001.58	14.21	1855.2	14.21	1905.67
		14.22	1527.6	14.22	2028.81	14.22	1833.5	14.22	1857.82
		14.23	1528	14.23	2055.91	14.23	1811.8	14.23	1809.97
		14.24	1527.6	14.24	2060.15	14.24	1830.4	14.24	1825.08
		14.25	1527.3	14.25	2063.29	14.25	1850.6	14.25	1842.72
		14.26	1525.5	14.26	2057.61	14.26	1869.1	14.26	1850.99
		14.27	1520.9	14.27	2034.13	14.27	1884.3	14.27	1840.95
		14.28	1516.3	14.28	2010.54	14.28	1899.6	14.28	1830.92
		14.29	1535.3	14.29	2004.37	14.29	1902.6	14.29	1824.64
		14.3	1563.8	14.3	2005.33	14.3	1900.7	14.3	1820.01
		14.31	1586.3	14.31	2006.06	14.31	1896.9	14.31	1819.12
		14.32	1541.7	14.32	2004.12	14.32	1872.2	14.32	1858.15
		14.33	1497.2	14.33	2002.31	14.33	1847.4	14.33	1897.18
		14.34	1485.7	14.34	1988.27	14.34	1838	14.34	1912.95
		14.35	1513.5	14.35	1959.72	14.35	1846.8	14.35	1901.26
		14.36	1541.3	14.36	1931.16	14.36	1855.5	14.36	1889.46
		14.37	1520.7	14.37	1963.1	14.37	1855.7	14.37	1870.72
		14.38	1490.2	14.38	2007.39	14.38	1854.2	14.38	1850.55
		14.39	1475.6	14.39	2040.79	14.39	1848.6	14.39	1838.42
		14.4	1522.5	14.4	2032.44	14.4	1827.3	14.4	1857.38
		14.41	1569.3	14.41	2024.21	14.41	1806	14.41	1876.23
		14.42	1594.7	14.42	2017.19	14.42	1803.4	14.42	1858.93
		14.43	1604.6	14.43	2011.26	14.43	1814.4	14.43	1815.16
		14.44	1614.5	14.44	2005.21	14.44	1825.5	14.44	1771.5
		14.45	1579.8	14.45	2004.97	14.45	1842.3	14.45	1793.11
		14.46	1542.8	14.46	2004.97	14.46	1859.5	14.46	1817.91
		14.47	1524.4	14.47	2006.06	14.47	1864	14.47	1836.1
		14.48	1543.8	14.48	2009.2	14.48	1842.7	14.48	1840.73
		14.49	1563.2	14.49	2012.47	14.49	1821.4	14.49	1845.25
		14.5	1538.8	14.5	2017.92	14.5	1822.5	14.5	1853.19
		14.51	1495.8	14.51	2024.45	14.51	1833.1	14.51	1862.45
		14.52	1458.2	14.52	2029.9	14.52	1845.3	14.52	1868.96
		14.53	1487.1	14.53	2023.97	14.53	1876.2	14.53	1842.5
		14.54	1516.1	14.54	2017.92	14.54	1907	14.54	1816.04
		14.55	1522.4	14.55	2016.95	14.55	1908.4	14.55	1805.23
		14.56	1501.1	14.56	2022.03	14.56	1873.8	14.56	1813.61
		14.57	1479.8	14.57	2027.11	14.57	1839.1	14.57	1822.1
		14.58	1497.6	14.58	1999.16	14.58	1833	14.58	1841.17
		14.59	1523.9	14.59	1964.07	14.59	1833	14.59	1862.56
		14.6	1543.9	14.6	1938.42	14.6	1829.2	14.6	1872.38
		14.61	1538.2	14.61	1950.4	14.61	1809.8	14.61	1835
		14.62	1532.5	14.62	1962.38	14.62	1790.3	14.62	1797.63
		14.63	1518.5	14.63	1966.61	14.63	1792.9	14.63	1787.92
		14.64	1498.3	14.64	1965.28	14.64	1811.9	14.64	1798.84
		14.65	1478.1	14.65	1963.95	14.65	1831	14.65	1809.75
		14.66	1482.8	14.66	1961.17	14.66	1834.2	14.66	1797.96
		14.67	1488.9	14.67	1958.51	14.67	1836.4	14.67	1784.95
		14.68	1496.5	14.68	1956.09	14.68	1836.4	14.68	1783.18
		14.69	1507.6	14.69	1954.76	14.69	1831.5	14.69	1805.45
		14.7	1518.6	14.7	1953.42	14.7	1826.5	14.7	1827.72
		14.71	1527.3	14.71	1939.87	14.71	1822.6	14.71	1819.46
		14.72	1534.9	14.72	1921	14.72	1819.2	14.72	1797.63
		14.73	1541.2	14.73	1905.39	14.73	1815.7	14.73	1776.9
		14.74	1529.4	14.74	1936.73	14.74	1810.7	14.74	1771.39
		14.75	1517.6	14.75	1968.07	14.75	1805.8	14.75	1765.98
		14.76	1513	14.76	2008.6	14.76	1826	14.76	1767.2
		14.77	1517.6	14.77	2060.63	14.77	1878.2	14.77	1776.79
		14.78	1522.2	14.78	2112.66	14.78	1930.3	14.78	1786.49
		14.79	1516.5	14.79	2087.01	14.79	1896.6	14.79	1797.52
		14.8	1508.5	14.8	2043.69	14.8	1843.3	14.8	1808.87
		14.81	1501.1	14.81	2005.33	14.81	1798.7	14.81	1818.46
		14.82	1496.6	14.82	1987.79	14.82	1791.9	14.82	1821
		14.83	1492	14.83	1970.24	14.83	1785	14.83	1823.54
		14.84	1469.4	14.84	1963.1	14.84	1786.1	14.84	1807.11
		14.85	1432.9	14.85	1964.07	14.85	1793.3	14.85	1776.13
		14.86	1396.3	14.86	1965.04	14.86	1800.5	14.86	1745.04
		14.87	1433.6	14.87	1950.4	14.87	1796.4	14.87	1755.62
		14.88	1475.9	14.88	1934.67	14.88	1791.4	14.88	1769.07
		14.89	1508.3	14.89	1931.52	14.89	1789.7	14.89	1777.67
		14.9	1519	14.9	1955.84	14.9	1795	14.9	1775.58
		14.91	1529.6	14.91	1980.29	14.91	1800.3	14.91	1773.48
		14.92	1538	14.92	1973.87	14.92	1803.8	14.92	1777.45
		14.93	1545.2	14.93	1953.06	14.93	1806.5	14.93	1784.18
		14.94	1551.7	14.94	1934.43	14.94	1809.3	14.94	1790.35
		14.95	1546.8	14.95	1948.7	14.95	1814.2	14.95	1788.7
		14.96	1541.8	14.96	1962.98	14.96	1819.2	14.96	1787.04
		14.97	1529.8	14.97	1985.49	14.97	1821	14.97	1781.53
		14.98	1508.5	14.98	2018.64	14.98	1818.7	14.98	1771.06
		14.99	1487.1	14.99	2051.8	14.99	1816.4	14.99	1760.47
		15	1473.2	15	2019.61	15	1790.8	15	1757.16
		15.01	1461	15.01	1971.69	15.01	1759.6	15.01	1755.4
		15.02	1451.3	15.02	1930.43	15.02	1741.6	15.02	1751.43
		15.03	1452.8	15.03	1919.91	15.03	1783.9	15.03	1736.77
		15.04	1454.3	15.04	1909.26	15.04	1826.2	15.04	1721.99
		15.05	1468.3	15.05	1914.7	15.05	1830.4	15.05	1726.63
		15.06	1492.3	15.06	1933.22	15.06	1804.2	15.06	1746.8
		15.07	1516.3	15.07	1951.61	15.07	1777.9	15.07	1766.98
		15.08	1489.4	15.08	1941.81	15.08	1802.5	15.08	1723.21
		15.09	1458.5	15.09	1929.83	15.09	1831.1	15.09	1674.48
		15.1	1439.5	15.1	1917.12	15.1	1849	15.1	1653.97
		15.11	1447.9	15.11	1902.85	15.11	1842.6	15.11	1698.51
		15.12	1456.3	15.12	1888.57	15.12	1836.1	15.12	1742.94
		15.13	1445.9	15.13	1908.9	15.13	1833.2	15.13	1768.41
		15.14	1426.5	15.14	1945.8	15.14	1832.1	15.14	1784.84
		15.15	1409.1	15.15	1978.71	15.15	1829	15.15	1799.5
		15.16	1430.8	15.16	1936.24	15.16	1789	15.16	1782.3
		15.17	1452.5	15.17	1893.89	15.17	1749	15.17	1765.1
		15.18	1470.2	15.18	1878.4	15.18	1740.2	15.18	1766.43
		15.19	1482.4	15.19	1899.58	15.19	1773.7	15.19	1792.89
		15.2	1494.5	15.2	1920.88	15.2	1807.2	15.2	1819.24
		15.21	1465.1	15.21	1946.04	15.21	1790.3	15.21	1777.45
		15.22	1425.1	15.22	1972.3	15.22	1760.6	15.22	1718.25
		15.23	1401.2	15.23	1990.21	15.23	1736	15.23	1676.57
		15.24	1454.9	15.24	1967.58	15.24	1736	15.24	1719.35
		15.25	1508.6	15.25	1945.08	15.25	1736	15.25	1762.24
		15.26	1522.8	15.26	1922.21	15.26	1746.4	15.26	1779.77
		15.27	1504.2	15.27	1899.22	15.27	1765.4	15.27	1776.46
		15.28	1485.5	15.28	1876.11	15.28	1784.5	15.28	1773.04
		15.29	1491.7	15.29	1889.17	15.29	1808.1	15.29	1750
		15.3	1500.1	15.3	1905.27	15.3	1832.1	15.3	1725.3
		15.31	1504.1	15.31	1924.63	15.31	1836.5	15.31	1708.1
		15.32	1497.6	15.32	1951.85	15.32	1793.8	15.32	1709.43
		15.33	1491.2	15.33	1978.95	15.33	1751.2	15.33	1710.64
		15.34	1505.8	15.34	1979.44	15.34	1749.2	15.34	1750
		15.35	1530.9	15.35	1966.49	15.35	1767.5	15.35	1808.43
		15.36	1554.2	15.36	1954.63	15.36	1785	15.36	1863.34
		15.37	1534.4	15.37	1966.61	15.37	1786.2	15.37	1840.73
		15.38	1514.6	15.38	1978.59	15.38	1787.3	15.38	1818.02
		15.39	1502.8	15.39	1970.24	15.39	1792.7	15.39	1795.75
		15.4	1502.5	15.4	1933.46	15.4	1804.2	15.4	1773.92
		15.41	1502.1	15.41	1896.55	15.41	1815.6	15.41	1752.09
		15.42	1492.1	15.42	1903.69	15.42	1833.6	15.42	1734.89
		15.43	1479.5	15.43	1922.57	15.43	1853.4	15.43	1718.91
		15.44	1468.3	15.44	1940.36	15.44	1862.4	15.44	1706.23
		15.45	1464.1	15.45	1952.34	15.45	1815.5	15.45	1709.98
		15.46	1459.9	15.46	1964.31	15.46	1768.7	15.46	1713.73
		15.47	1469.5	15.47	1953.3	15.47	1758.3	15.47	1730.37
		15.48	1490.8	15.48	1922.45	15.48	1779.2	15.48	1758.05
		15.49	1512.1	15.49	1891.59	15.49	1800.1	15.49	1785.83
		15.5	1515.4	15.5	1912.77	15.5	1804.8	15.5	1786.71
		15.51	1516.9	15.51	1939.03	15.51	1807.8	15.51	1785.06
		15.52	1511.6	15.52	1950.28	15.52	1802.1	15.52	1774.47
		15.53	1489.1	15.53	1924.02	15.53	1774.3	15.53	1741.73
		15.54	1466.7	15.54	1897.76	15.54	1746.5	15.54	1708.99
		15.55	1466.8	15.55	1903.33	15.55	1738	15.55	1703.36
		15.56	1478.6	15.56	1925.47	15.56	1739.5	15.56	1711.74
		15.57	1490.1	15.57	1946.89	15.57	1740.2	15.57	1720.23
		15.58	1492.8	15.58	1945.44	15.58	1716.2	15.58	1728.61
		15.59	1495.4	15.59	1944.11	15.59	1692.2	15.59	1736.99
		15.6	1505.2	15.6	1945.08	15.6	1690.6	15.6	1756.83
		15.61	1525.4	15.61	1949.79	15.61	1721.4	15.61	1793.33
		15.62	1545.6	15.62	1954.39	15.62	1752.2	15.62	1829.82
		15.63	1514	15.63	1933.46	15.63	1773.9	15.63	1802.81
		15.64	1467.9	15.64	1905.27	15.64	1792.9	15.64	1757.83
		15.65	1432.9	15.65	1880.22	15.65	1809.9	15.65	1715.93
		15.66	1458	15.66	1871.99	15.66	1815.6	15.66	1690.35
		15.67	1483.2	15.67	1863.64	15.67	1821.3	15.67	1664.66
		15.68	1490	15.68	1862.19	15.68	1804.1	15.68	1669.52
		15.69	1480.4	15.69	1866.79	15.69	1766.4	15.69	1701.38
		15.7	1470.9	15.7	1871.39	15.7	1728.7	15.7	1733.35
		15.71	1446.6	15.71	1853.6	15.71	1731.9	15.71	1741.4
		15.72	1420.7	15.72	1833.27	15.72	1739.5	15.72	1746.8
		15.73	1403.9	15.73	1819.11	15.73	1743.6	15.73	1746.69
		15.74	1410.8	15.74	1820.93	15.74	1738.7	15.74	1732.03
		15.75	1417.6	15.75	1822.87	15.75	1733.7	15.75	1717.36
		15.76	1429.7	15.76	1855.29	15.76	1741.4	15.76	1731.26
		15.77	1444.5	15.77	1904.06	15.77	1755.9	15.77	1760.69
		15.78	1459.2	15.78	1950.52	15.78	1769.5	15.78	1788.81
		15.79	1468.4	15.79	1902.12	15.79	1748.5	15.79	1767.86
		15.8	1477.5	15.8	1853.84	15.8	1727.6	15.8	1746.91
		15.81	1473	15.81	1842.35	15.81	1720.9	15.81	1746.91
		15.82	1447.9	15.82	1886.51	15.82	1735.8	15.82	1778.88
		15.83	1422.7	15.83	1930.8	15.83	1750.6	15.83	1810.75
		15.84	1404.1	15.84	1915.55	15.84	1741.9	15.84	1778.44
		15.85	1387.3	15.85	1882.88	15.85	1726.3	15.85	1727.29
		15.86	1372.2	15.86	1855.66	15.86	1716	15.86	1686.94
		15.87	1366.5	15.87	1860.25	15.87	1736.6	15.87	1710.42
		15.88	1360.7	15.88	1864.85	15.88	1757.1	15.88	1734.01
		15.89	1370.9	15.89	1894.13	15.89	1755.9	15.89	1736.77
		15.9	1395.6	15.9	1946.16	15.9	1734.6	15.9	1720.34
		15.91	1420.4	15.91	1998.19	15.91	1713.3	15.91	1704.02
		15.92	1428.1	15.92	1954.27	15.92	1748.1	15.92	1699.61
		15.93	1433.8	15.93	1898.97	15.93	1789.6	15.93	1696.75
		15.94	1438.3	15.94	1871.87	15.94	1811	15.94	1705.13
		15.95	1439.4	15.95	1921.72	15.95	1777.5	15.95	1744.6
		15.96	1440.6	15.96	1971.45	15.96	1744	15.96	1784.07
		15.97	1437.1	15.97	1970	15.97	1726.4	15.97	1778.99
		15.98	1431	15.98	1940.11	15.98	1717.6	15.98	1749.23
		15.99	1425.2	15.99	1909.98	15.99	1709.4	15.99	1719.57
		16	1438.2	16	1868.97	16	1734.5	16	1695.98
		16.01	1451.1	16.01	1827.95	16.01	1759.7	16.01	1672.49
		16.02	1451.4	16.02	1808.71	16.02	1770	16.02	1659.81
		16.03	1432	16.03	1823.35	16.03	1757	16.03	1664
		16.04	1412.6	16.04	1838.11	16.04	1744.1	16.04	1668.19
		16.05	1420.5	16.05	1844.04	16.05	1751.5	16.05	1686.49
		16.06	1436.9	16.06	1847.31	16.06	1765.2	16.06	1709.21
		16.07	1452.1	16.07	1846.82	16.07	1778.9	16.07	1722.66
		16.08	1460.1	16.08	1823.35	16.08	1793	16.08	1678.56
		16.09	1468.1	16.09	1799.88	16.09	1807.1	16.09	1634.46
		16.1	1472.2	16.1	1802.78	16.1	1803.3	16.1	1633.13
		16.11	1472.6	16.11	1830.85	16.11	1782.3	16.11	1672.6
		16.12	1473	16.12	1858.92	16.12	1761.4	16.12	1712.07
		16.13	1450.1	16.13	1871.99	16.13	1782.9	16.13	1684.95
		16.14	1424.2	16.14	1883	16.14	1810	16.14	1649.34
		16.15	1409.5	16.15	1895.71	16.15	1814.7	16.15	1633.57
		16.16	1426.6	16.16	1912.65	16.16	1755.6	16.16	1674.7
		16.17	1443.7	16.17	1929.71	16.17	1696.6	16.17	1715.82
		16.18	1435.8	16.18	1913.86	16.18	1690.9	16.18	1711.19
		16.19	1413.3	16.19	1878.77	16.19	1716.1	16.19	1680.21
		16.2	1391	16.2	1844.28	16.2	1740.9	16.2	1649.45
		16.21	1385.6	16.21	1868.24	16.21	1729.5	16.21	1667.97
		16.22	1380.3	16.22	1892.2	16.22	1718.1	16.22	1686.38
		16.23	1384.6	16.23	1886.87	16.23	1728.6	16.23	1709.1
		16.24	1404.4	16.24	1834.36	16.24	1774.7	16.24	1738.42
		16.25	1424.2	16.25	1781.85	16.25	1820.7	16.25	1767.86
		16.26	1418.9	16.26	1762.37	16.26	1815.3	16.26	1758.82
		16.27	1405.6	16.27	1753.65	16.27	1793.2	16.27	1737.43
		16.28	1395.4	16.28	1746.51	16.28	1775.1	16.28	1718.03
		16.29	1406	16.29	1750.75	16.29	1783.9	16.29	1712.18
		16.3	1416.7	16.3	1754.86	16.3	1792.7	16.3	1706.23
		16.31	1436.4	16.31	1764.3	16.31	1782.2	16.31	1702.48
		16.32	1464.9	16.32	1779.06	16.32	1752.9	16.32	1700.83
		16.33	1493.5	16.33	1793.83	16.33	1723.6	16.33	1699.17
		16.34	1451.2	16.34	1814.64	16.34	1732.7	16.34	1688.59
		16.35	1399.1	16.35	1836.3	16.35	1747.2	16.35	1676.9
		16.36	1365.4	16.36	1858.92	16.36	1743.3	16.36	1673.15
		16.37	1386.7	16.37	1884.21	16.37	1684.6	16.37	1693.33
		16.38	1408	16.38	1909.62	16.38	1626	16.38	1713.51
		16.39	1416.7	16.39	1881.07	16.39	1626.9	16.39	1713.17
		16.4	1417.9	16.4	1820.2	16.4	1663.4	16.4	1700.5
		16.41	1419	16.41	1759.34	16.41	1700	16.41	1687.93
		16.42	1400.4	16.42	1781.48	16.42	1703.8	16.42	1652.65
		16.43	1381.7	16.43	1803.51	16.43	1707.6	16.43	1617.48
		16.44	1380.5	16.44	1822.02	16.44	1708.7	16.44	1603.92
		16.45	1408.7	16.45	1834.48	16.45	1705.3	16.45	1627.07
		16.46	1436.9	16.46	1846.94	16.46	1701.9	16.46	1650.11
		16.47	1447.7	16.47	1870.78	16.47	1702.4	16.47	1669.41
		16.48	1452.6	16.48	1898.37	16.48	1704.3	16.48	1687.49
		16.49	1453.7	16.49	1924.14	16.49	1702.5	16.49	1699.06
		16.5	1426.3	16.5	1936.12	16.5	1673.1	16.5	1663.78
		16.51	1398.8	16.51	1948.1	16.51	1643.8	16.51	1628.61
		16.52	1397.4	16.52	1952.82	16.52	1649.5	16.52	1609.54
		16.53	1422.6	16.53	1950.04	16.53	1691.1	16.53	1607
		16.54	1447.7	16.54	1947.25	16.54	1732.6	16.54	1604.47
		16.55	1436.4	16.55	1972.06	16.55	1728.1	16.55	1612.85
		16.56	1419.7	16.56	2001.1	16.56	1716.6	16.56	1622.99
		16.57	1406.5	16.57	2004.73	16.57	1703	16.57	1636.66
		16.58	1404.6	16.58	1929.22	16.58	1682.4	16.58	1661.91
		16.59	1402.7	16.59	1853.6	16.59	1661.9	16.59	1687.05
		16.6	1390.5	16.6	1823.59	16.6	1661	16.6	1697.52
		16.61	1371.8	16.61	1821.65	16.61	1672.5	16.61	1698.73
		16.62	1353.2	16.62	1819.84	16.62	1683.9	16.62	1700.06
		16.63	1388.8	16.63	1820.32	16.63	1698.3	16.63	1680.1
		16.64	1425	16.64	1820.81	16.64	1712.8	16.64	1659.92
		16.65	1441.3	16.65	1820.57	16.65	1724.9	16.65	1659.04
		16.66	1423.1	16.66	1819.11	16.66	1732.9	16.66	1691.79
		16.67	1404.8	16.67	1817.78	16.67	1740.9	16.67	1724.53
		16.68	1395.2	16.68	1831.7	16.68	1743.6	16.68	1714.5
		16.69	1388.7	16.69	1851.06	16.69	1744.3	16.69	1689.36
		16.7	1385.6	16.7	1869.69	16.7	1741.5	16.7	1666.87
		16.71	1408.4	16.71	1882.64	16.71	1710.3	16.71	1665.55
		16.72	1431.3	16.72	1895.46	16.72	1679	16.72	1664.33
		16.73	1449.1	16.73	1886.87	16.73	1654.7	16.73	1659.59
		16.74	1461.7	16.74	1855.54	16.74	1637.5	16.74	1651.21
		16.75	1474.2	16.75	1824.2	16.75	1620.4	16.75	1642.84
		16.76	1447.8	16.76	1842.83	16.76	1632.7	16.76	1653.2
		16.77	1415.1	16.77	1869.57	16.77	1649.9	16.77	1666.65
		16.78	1393.8	16.78	1890.5	16.78	1667.3	16.78	1682.3
		16.79	1410.2	16.79	1892.32	16.79	1685.6	16.79	1705.46
		16.8	1426.6	16.8	1894.13	16.8	1703.8	16.8	1728.5
		16.81	1422.6	16.81	1889.29	16.81	1693.6	16.81	1742.61
		16.82	1405.4	16.82	1880.1	16.82	1665.1	16.82	1750.99
		16.83	1388.3	16.83	1870.78	16.83	1636.5	16.83	1759.48
		16.84	1402.2	16.84	1809.56	16.84	1691.7	16.84	1734.01
		16.85	1416.7	16.85	1747.36	16.85	1748.5	16.85	1707.99
		16.86	1418.8	16.86	1721.47	16.86	1779.4	16.86	1702.15
		16.87	1398.6	16.87	1761.03	16.87	1763.8	16.87	1732.8
		16.88	1378.4	16.88	1800.72	16.88	1748.2	16.88	1763.45
		16.89	1411.4	16.89	1827.22	16.89	1740.9	16.89	1751.43
		16.9	1463.9	16.9	1848.88	16.9	1736.8	16.9	1723.76
		16.91	1506	16.91	1869.81	16.91	1725.4	16.91	1698.4
		16.92	1458.4	16.92	1884.58	16.92	1652.3	16.92	1692.89
		16.93	1410.8	16.93	1899.22	16.93	1579.2	16.93	1687.49
		16.94	1384.4	16.94	1899.22	16.94	1555.2	16.94	1689.03
		16.95	1380.9	16.95	1883.12	16.95	1584.9	16.95	1698.29
		16.96	1377.5	16.96	1867.03	16.96	1614.6	16.96	1707.55
		16.97	1391.9	16.97	1877.56	16.97	1658.6	16.97	1693.44
		16.98	1409.4	16.98	1892.8	16.98	1705	16.98	1675.47
		16.99	1421.8	16.99	1891.23	16.99	1733.8	16.99	1665.22
		17	1416.5	17	1832.18	17	1701.8	17	1681.53
		17.01	1411.1	17.01	1773.26	17.01	1669.8	17.01	1697.96
		17.02	1392.6	17.02	1739.38	17.02	1660.4	17.02	1690.35
		17.03	1365.1	17.03	1722.43	17.03	1666.1	17.03	1666.87
		17.04	1337.7	17.04	1705.37	17.04	1671.9	17.04	1643.39
		17.05	1357	17.05	1745.3	17.05	1673.9	17.05	1652.1
		17.06	1377.6	17.06	1786.69	17.06	1675.8	17.06	1661.8
		17.07	1388.2	17.07	1819.6	17.07	1679.9	17.07	1664.44
		17.08	1380.2	17.08	1836.17	17.08	1688.3	17.08	1653.97
		17.09	1372.2	17.09	1852.75	17.09	1696.7	17.09	1643.39
		17.1	1356	17.1	1856.38	17.1	1673.4	17.1	1616.93
		17.11	1336.6	17.11	1854.93	17.11	1638	17.11	1584.18
		17.12	1319.7	17.12	1851.3	17.12	1606.8	17.12	1559.6
		17.13	1326.9	17.13	1826.01	17.13	1614.8	17.13	1612.08
		17.14	1334.2	17.14	1800.6	17.14	1622.8	17.14	1664.55
		17.15	1346.6	17.15	1785.84	17.15	1632.5	17.15	1676.35
		17.16	1364.9	17.16	1783.06	17.16	1644.3	17.16	1642.39
		17.17	1383.1	17.17	1780.39	17.17	1656.2	17.17	1608.33
		17.18	1386.6	17.18	1794.67	17.18	1622	17.18	1605.13
		17.19	1387.4	17.19	1812.22	17.19	1579.4	17.19	1607.67
		17.2	1392.5	17.2	1823.23	17.2	1550.8	17.2	1611.19
		17.21	1413	17.21	1810.77	17.21	1572.9	17.21	1618.36
		17.22	1433.6	17.22	1798.3	17.22	1595	17.22	1625.53
		17.23	1438.8	17.23	1797.33	17.23	1628.3	17.23	1644.05
		17.24	1433.5	17.24	1804.23	17.24	1669.4	17.24	1670.51
		17.25	1428.2	17.25	1811.13	17.25	1710.6	17.25	1696.97
		17.26	1402.6	17.26	1791.4	17.26	1701.3	17.26	1651.66
		17.27	1376.4	17.27	1770.59	17.27	1690.3	17.27	1603.81
		17.28	1363.5	17.28	1764.91	17.28	1692.4	17.28	1590.14
		17.29	1376.9	17.29	1788.38	17.29	1720.2	17.29	1643.06
		17.3	1390.2	17.3	1811.85	17.3	1748	17.3	1695.87
		17.31	1387.2	17.31	1812.1	17.31	1713.4	17.31	1679.99
		17.32	1377.7	17.32	1802.9	17.32	1653.6	17.32	1636.22
		17.33	1373.3	17.33	1795.64	17.33	1603	17.33	1598.18
		17.34	1422.4	17.34	1809.92	17.34	1648.7	17.34	1618.8
		17.35	1471.5	17.35	1824.2	17.35	1694.4	17.35	1639.31
		17.36	1484.5	17.36	1835.09	17.36	1693.5	17.36	1648.68
		17.37	1455.2	17.37	1841.98	17.37	1638.3	17.37	1644.93
		17.38	1425.8	17.38	1849	17.38	1583.1	17.38	1641.18
		17.39	1401.3	17.39	1815.85	17.39	1618.2	17.39	1627.18
		17.4	1377.7	17.4	1774.83	17.4	1671.1	17.4	1611.19
		17.41	1359.9	17.41	1751.6	17.41	1701.3	17.41	1598.85
		17.42	1364.1	17.42	1795.28	17.42	1645.3	17.42	1600.17
		17.43	1368.3	17.43	1839.08	17.43	1589.3	17.43	1601.38
		17.44	1374.2	17.44	1867.88	17.44	1565.6	17.44	1611.74
		17.45	1381.5	17.45	1885.79	17.45	1564.8	17.45	1628.5
		17.46	1388.7	17.46	1903.81	17.46	1564	17.46	1645.26
		17.47	1409.4	17.47	1875.38	17.47	1598.3	17.47	1624.31
		17.48	1430.7	17.48	1845.01	17.48	1634	17.48	1601.71
		17.49	1438.1	17.49	1831.09	17.49	1646.4	17.49	1589.14
		17.5	1417.1	17.5	1850.45	17.5	1611.4	17.5	1597.08
		17.51	1396.2	17.51	1869.81	17.51	1576.3	17.51	1605.13
		17.52	1386.8	17.52	1868.36	17.52	1596.9	17.52	1615.71
		17.53	1382.2	17.53	1858.2	17.53	1640.7	17.53	1627.51
		17.54	1376.9	17.54	1845.61	17.54	1679.8	17.54	1637.98
		17.55	1362.8	17.55	1804.11	17.55	1664.6	17.55	1633.79
		17.56	1348.7	17.56	1762.73	17.56	1649.3	17.56	1629.61
		17.57	1347.6	17.57	1745.79	17.57	1636	17.57	1619.35
		17.58	1362	17.58	1758.73	17.58	1625	17.58	1601.71
		17.59	1376.5	17.59	1771.68	17.59	1613.9	17.59	1584.07
		17.6	1383.1	17.6	1758.61	17.6	1614.8	17.6	1592.78
		17.61	1388	17.61	1740.22	17.61	1618.3	17.61	1607
		17.62	1391.5	17.62	1728.36	17.62	1615.6	17.62	1619.02
		17.63	1388.8	17.63	1743.13	17.63	1588.5	17.63	1621.45
		17.64	1386.1	17.64	1757.89	17.64	1561.5	17.64	1623.98
		17.65	1374.1	17.65	1778.7	17.65	1558.3	17.65	1639.53
		17.66	1355	17.66	1804.11	17.66	1572.8	17.66	1664.78
		17.67	1336	17.67	1829.4	17.67	1587.3	17.67	1689.91
		17.68	1348.4	17.68	1804.96	17.68	1609.3	17.68	1688.04
		17.69	1362.5	17.69	1777.73	17.69	1631.8	17.69	1684.73
		17.7	1372	17.7	1754.86	17.7	1650.2	17.7	1669.74
		17.71	1372	17.71	1741.07	17.71	1660.1	17.71	1630.27
		17.72	1372	17.72	1727.28	17.72	1670	17.72	1590.8
		17.73	1384.7	17.73	1740.71	17.73	1647	17.73	1590.8
		17.74	1403	17.74	1765.99	17.74	1609.7	17.74	1608
		17.75	1419.8	17.75	1790.44	17.75	1577.9	17.75	1627.07
		17.76	1416.3	17.76	1801.93	17.76	1618.6	17.76	1670.73
		17.77	1412.9	17.77	1813.43	17.77	1659.4	17.77	1714.39
		17.78	1404.6	17.78	1823.71	17.78	1653.6	17.78	1708.99
		17.79	1390.1	17.79	1832.42	17.79	1589.6	17.79	1642.28
		17.8	1375.6	17.8	1841.26	17.8	1525.6	17.8	1575.47
		17.81	1368.3	17.81	1842.47	17.81	1540.2	17.81	1598.4
		17.82	1362.6	17.82	1841.98	17.82	1572.2	17.82	1641.18
		17.83	1356.9	17.83	1833.39	17.83	1600.1	17.83	1669.3
		17.84	1351.2	17.84	1790.56	17.84	1611.2	17.84	1635.78
		17.85	1345.5	17.85	1747.72	17.85	1622.2	17.85	1602.15
		17.86	1359.2	17.86	1737.2	17.86	1625.3	17.86	1585.17
		17.87	1387.7	17.87	1751.47	17.87	1622.2	17.87	1580.98
		17.88	1416.3	17.88	1765.75	17.88	1619.2	17.88	1576.8
		17.89	1382.6	17.89	1749.66	17.89	1598.6	17.89	1618.36
		17.9	1344.9	17.9	1731.75	17.9	1576.9	17.9	1662.9
		17.91	1320.8	17.91	1720.62	17.91	1571	17.91	1681.86
		17.92	1326.5	17.92	1724.25	17.92	1599.5	17.92	1644.93
		17.93	1332.2	17.93	1727.88	17.93	1628.1	17.93	1608
		17.94	1358.9	17.94	1725.58	17.94	1645.6	17.94	1601.93
		17.95	1395.1	17.95	1720.5	17.95	1658.2	17.95	1609.87
		17.96	1428.6	17.96	1716.99	17.96	1667.8	17.96	1616.15
		17.97	1421.3	17.97	1736.35	17.97	1631.6	17.97	1596.42
		17.98	1414.1	17.98	1755.71	17.98	1595.4	17.98	1576.69
		17.99	1400.4	17.99	1769.87	17.99	1584.5	17.99	1561.14
		18	1378.3	18	1777.13	18	1606.2	18	1551.11
		18.01	1356.2	18.01	1784.51	18.01	1627.9	18.01	1540.96
		18.02	1360.3	18.02	1781.48	18.02	1612.3	18.02	1564.56
		18.03	1370.6	18.03	1775.92	18.03	1587.9	18.03	1596.09
		18.04	1380.1	18.04	1769.02	18.04	1566	18.04	1622.66
		18.05	1386.2	18.05	1756.19	18.05	1554.9	18.05	1627.29
		18.06	1392.3	18.06	1743.25	18.06	1543.9	18.06	1631.81
		18.07	1384	18.07	1743.25	18.07	1559.4	18.07	1610.53
		18.08	1364.2	18.08	1753.29	18.08	1595.9	18.08	1568.53
		18.09	1344.4	18.09	1763.45	18.09	1632.5	18.09	1526.52
		18.1	1345.5	18.1	1760.79	18.1	1633.2	18.1	1553.42
		18.11	1348.1	18.11	1757.04	18.11	1631.3	18.11	1585.28
		18.12	1347.4	18.12	1758.61	18.12	1630.6	18.12	1609.65
		18.13	1339.1	18.13	1771.92	18.13	1632.5	18.13	1616.82
		18.14	1330.7	18.14	1785.36	18.14	1634.4	18.14	1623.87
		18.15	1343.5	18.15	1788.02	18.15	1621.8	18.15	1632.14
		18.16	1366.4	18.16	1785.72	18.16	1602.4	18.16	1640.96
		18.17	1387.6	18.17	1784.27	18.17	1583.4	18.17	1648.9
		18.18	1380.4	18.18	1798.06	18.18	1571.6	18.18	1640.52
		18.19	1373.1	18.19	1811.97	18.19	1559.8	18.19	1632.14
		18.2	1359.1	18.2	1803.51	18.2	1562.8	18.2	1613.51
		18.21	1335.8	18.21	1765.27	18.21	1585.6	18.21	1581.1
		18.22	1312.6	18.22	1727.03	18.22	1608.5	18.22	1548.79
		18.23	1323.6	18.23	1707.91	18.23	1580.4	18.23	1576.02
		18.24	1343	18.24	1693.64	18.24	1539.6	18.24	1618.03
		18.25	1360.2	18.25	1684.44	18.25	1508	18.25	1643.28
		18.26	1367.1	18.26	1699.2	18.26	1519.4	18.26	1590.03
		18.27	1373.9	18.27	1713.96	18.27	1530.8	18.27	1536.66
		18.28	1367	18.28	1746.39	18.28	1542.5	18.28	1543.5
		18.29	1348.7	18.29	1793.46	18.29	1554.3	18.29	1599.73
		18.3	1330.4	18.3	1840.41	18.3	1566.1	18.3	1656.07
		18.31	1327.9	18.31	1808.71	18.31	1596.5	18.31	1605.35
		18.32	1326.8	18.32	1770.47	18.32	1628.5	18.32	1545.7
		18.33	1326.1	18.33	1746.88	18.33	1640.7	18.33	1507.01
		18.34	1326.5	18.34	1758.01	18.34	1606.1	18.34	1517.92
		18.35	1326.9	18.35	1769.02	18.35	1571.4	18.35	1528.84
		18.36	1326.7	18.36	1763.33	18.36	1592.2	18.36	1541.52
		18.37	1326.4	18.37	1749.54	18.37	1640.2	18.37	1554.97
		18.38	1327.7	18.38	1737.44	18.38	1683.6	18.38	1567.53
		18.39	1365	18.39	1761.4	18.39	1629.9	18.39	1562.02
		18.4	1402.3	18.4	1785.36	18.4	1576.2	18.4	1556.62
		18.41	1412	18.41	1803.14	18.41	1547.1	18.41	1556.4
		18.42	1383.5	18.42	1812.34	18.42	1552	18.42	1563.57
		18.43	1354.9	18.43	1821.53	18.43	1557	18.43	1570.73
		18.44	1344.5	18.44	1822.38	18.44	1573.1	18.44	1585.17
		18.45	1338.8	18.45	1821.05	18.45	1592.1	18.45	1601.49
		18.46	1334.5	18.46	1822.14	18.46	1607.7	18.46	1611.08
		18.47	1337.6	18.47	1835.93	18.47	1605.8	18.47	1586.72
		18.48	1340.6	18.48	1849.85	18.48	1603.9	18.48	1562.35
		18.49	1329.9	18.49	1825.77	18.49	1580.8	18.49	1580.32
		18.5	1307.4	18.5	1769.5	18.5	1539.6	18.5	1634.02
		18.51	1284.9	18.51	1713.36	18.51	1498.5	18.51	1687.71
		18.52	1279.9	18.52	1686.98	18.52	1487	18.52	1624.42
		18.53	1276.4	18.53	1663.51	18.53	1478.2	18.53	1550
		18.54	1268.3	18.54	1658.06	18.54	1480.1	18.54	1494.33
		18.55	1248.5	18.55	1697.27	18.55	1508.3	18.55	1484.19
		18.56	1228.7	18.56	1736.47	18.56	1536.5	18.56	1474.15
		18.57	1245	18.57	1759.7	18.57	1556.6	18.57	1488.49
		18.58	1279.6	18.58	1774.95	18.58	1572.6	18.58	1515.39
		18.59	1314.2	18.59	1789.11	18.59	1587	18.59	1542.07
		18.6	1346.9	18.6	1776.64	18.6	1560	18.6	1563.46
		18.61	1379.7	18.61	1764.3	18.61	1532.9	18.61	1584.95
		18.62	1386.5	18.62	1758.98	18.62	1524.5	18.62	1587.49
		18.63	1356	18.63	1764.06	18.63	1542.8	18.63	1563.12
		18.64	1325.6	18.64	1769.14	18.64	1561.1	18.64	1538.87
		18.65	1306.8	18.65	1753.65	18.65	1554.2	18.65	1534.24
		18.66	1291.1	18.66	1732.36	18.66	1540.5	18.66	1535.12
		18.67	1284.6	18.67	1716.99	18.67	1534.7	18.67	1536.55
		18.68	1326.5	18.68	1732.24	18.68	1570.5	18.68	1541.18
		18.69	1368.4	18.69	1747.36	18.69	1606.3	18.69	1545.7
		18.7	1365.9	18.7	1749.54	18.7	1620	18.7	1547.47
		18.71	1324.4	18.71	1740.34	18.71	1614.2	18.71	1546.59
		18.72	1282.9	18.72	1731.15	18.72	1608.5	18.72	1545.82
		18.73	1283.1	18.73	1736.59	18.73	1609.7	18.73	1573.82
		18.74	1287.7	18.74	1743.49	18.74	1611.6	18.74	1604.91
		18.75	1297.1	18.75	1750.51	18.75	1608.2	18.75	1617.92
		18.76	1318.8	18.76	1757.89	18.76	1591.1	18.76	1584.29
		18.77	1340.5	18.77	1765.27	18.77	1573.9	18.77	1550.67
		18.78	1353.7	18.78	1764.79	18.78	1556.5	18.78	1554.19
		18.79	1362.5	18.79	1760.19	18.79	1539	18.79	1577.24
		18.8	1371.5	18.8	1754.26	18.8	1523.2	18.8	1599.73
		18.81	1389	18.81	1700.78	18.81	1564.7	18.81	1599.73
		18.82	1406.5	18.82	1647.29	18.82	1606.2	18.82	1599.73
		18.83	1396.6	18.83	1634.95	18.83	1617.1	18.83	1601.6
		18.84	1346	18.84	1683.84	18.84	1582.4	18.84	1606.23
		18.85	1295.3	18.85	1732.72	18.85	1547.8	18.85	1610.86
		18.86	1327.7	18.86	1743.61	18.86	1535	18.86	1618.69
		18.87	1384.1	18.87	1743.61	18.87	1528.5	18.87	1627.51
		18.88	1424.2	18.88	1737.32	18.88	1525.3	18.88	1631.81
		18.89	1372.4	18.89	1695.45	18.89	1541	18.89	1610.42
		18.9	1320.7	18.9	1653.46	18.9	1556.6	18.9	1588.92
		18.91	1312.4	18.91	1644.39	18.91	1559.8	18.91	1573.93
		18.92	1343.6	18.92	1665.08	18.92	1551.8	18.92	1564.67
		18.93	1374.8	18.93	1685.77	18.93	1543.8	18.93	1555.52
		18.94	1359.9	18.94	1696.18	18.94	1528	18.94	1568.86
		18.95	1339.7	18.95	1705.49	18.95	1511.2	18.95	1584.84
		18.96	1329.3	18.96	1717.11	18.96	1509.4	18.96	1593.55
		18.97	1345.3	18.97	1735.62	18.97	1547.9	18.97	1583.08
		18.98	1361.3	18.98	1754.02	18.98	1586.4	18.98	1572.61
		18.99	1369.5	18.99	1750.99	18.99	1601.5	18.99	1567.2
		19	1373.3	19	1736.23	19	1603.8	19	1564.67
		19.01	1377.2	19.01	1721.71	19.01	1605.8	19.01	1561.91
		19.02	1387.5	19.02	1715.78	19.02	1595.5	19.02	1546.81
		19.03	1397.8	19.03	1709.73	19.03	1585.2	19.03	1531.7
		19.04	1391.1	19.04	1699.08	19.04	1576.2	19.04	1534.79
		19.05	1358.4	19.05	1681.05	19.05	1568.9	19.05	1565.88
		19.06	1325.6	19.06	1663.14	19.06	1561.7	19.06	1596.86
		19.07	1343.4	19.07	1644.75	19.07	1552.4	19.07	1605.13
		19.08	1376.6	19.08	1626.36	19.08	1542.5	19.08	1606.34
		19.09	1402.1	19.09	1616.32	19.09	1532.8	19.09	1605.9
		19.1	1381.5	19.1	1657.34	19.1	1524.4	19.1	1594.99
		19.11	1361	19.11	1698.36	19.11	1516.1	19.11	1584.07
		19.12	1349.6	19.12	1703.68	19.12	1515.3	19.12	1583.96
		19.13	1347	19.13	1675.61	19.13	1521.8	19.13	1593.99
		19.14	1344.3	19.14	1647.54	19.14	1528.3	19.14	1604.14
		19.15	1326.7	19.15	1657.1	19.15	1521.2	19.15	1586.94
		19.16	1307.3	19.16	1671.37	19.16	1512.5	19.16	1566.32
		19.17	1292.8	19.17	1694.85	19.17	1513.3	19.17	1551.22
		19.18	1292	19.18	1744.21	19.18	1541.1	19.18	1551.22
		19.19	1291.3	19.19	1793.46	19.19	1568.9	19.19	1551.22
		19.2	1284.7	19.2	1782.93	19.2	1566.9	19.2	1547.47
		19.21	1274.8	19.21	1738.16	19.21	1547.8	19.21	1541.63
		19.22	1265.2	19.22	1694.48	19.22	1529.4	19.22	1535.89
		19.23	1285.4	19.23	1732.72	19.23	1564.8	19.23	1545.59
		19.24	1305.6	19.24	1770.96	19.24	1600.2	19.24	1555.19
		19.25	1316.8	19.25	1777.37	19.25	1608.1	19.25	1564.01
		19.26	1313.8	19.26	1733.2	19.26	1571.9	19.26	1571.61
		19.27	1310.7	19.27	1688.92	19.27	1535.7	19.27	1579.11
		19.28	1323	19.28	1691.94	19.28	1508.5	19.28	1584.51
		19.29	1340.1	19.29	1709.85	19.29	1484.1	19.29	1589.14
		19.3	1355	19.3	1728.85	19.3	1470.1	19.3	1590.69
		19.31	1355	19.31	1754.14	19.31	1523.4	19.31	1572.61
		19.32	1355	19.32	1779.55	19.32	1576.7	19.32	1554.64
		19.33	1345.9	19.33	1761.88	19.33	1587.9	19.33	1549.56
		19.34	1328	19.34	1702.47	19.34	1558.2	19.34	1557.06
		19.35	1310.1	19.35	1643.06	19.35	1528.5	19.35	1564.67
		19.36	1338.5	19.36	1655.04	19.36	1539.8	19.36	1586.28
		19.37	1373.2	19.37	1676.7	19.37	1556.5	19.37	1609.76
		19.38	1383.1	19.38	1685.17	19.38	1564.6	19.38	1623.98
		19.39	1320.6	19.39	1655.16	19.39	1547.5	19.39	1610.97
		19.4	1258.2	19.4	1625.27	19.4	1530.4	19.4	1597.96
		19.41	1258.7	19.41	1658.43	19.41	1507	19.41	1596.53
		19.42	1296.4	19.42	1728.97	19.42	1480	19.42	1602.04
		19.43	1334	19.43	1799.15	19.43	1453.1	19.43	1607.44
		19.44	1332.9	19.44	1756.8	19.44	1505.3	19.44	1604.47
		19.45	1331.7	19.45	1714.33	19.45	1557.5	19.45	1601.6
		19.46	1338.6	19.46	1687.22	19.46	1589.1	19.46	1593.55
		19.47	1358.8	19.47	1685.41	19.47	1586.9	19.47	1577.24
		19.48	1379	19.48	1683.59	19.48	1584.6	19.48	1560.81
		19.49	1366.9	19.49	1687.59	19.49	1558.3	19.49	1559.6
		19.5	1344	19.5	1693.64	19.5	1524	19.5	1563.35
		19.51	1325.6	19.51	1693.27	19.51	1495.3	19.51	1564.67
		19.52	1338.1	19.52	1648.62	19.52	1506	19.52	1549.23
		19.53	1350.7	19.53	1603.86	19.53	1516.7	19.53	1533.69
		19.54	1345.2	19.54	1617.53	19.54	1529.4	19.54	1514.17
		19.55	1321.6	19.55	1689.89	19.55	1544.3	19.55	1490.58
		19.56	1298	19.56	1762.24	19.56	1559.1	19.56	1467.1
		19.57	1329.2	19.57	1724.37	19.57	1542.4	19.57	1497.42
		19.58	1368.4	19.58	1670.53	19.58	1521.1	19.58	1535.67
		19.59	1390.5	19.59	1640.88	19.59	1503.4	19.59	1564.12
		19.6	1360	19.6	1685.53	19.6	1496.9	19.6	1562.9
		19.61	1329.6	19.61	1730.3	19.61	1490.5	19.61	1561.58
		19.62	1309.3	19.62	1740.34	19.62	1510.2	19.62	1550.23
		19.63	1295.2	19.63	1729.33	19.63	1546	19.63	1532.59
		19.64	1281.1	19.64	1718.32	19.64	1581.8	19.64	1514.95
		19.65	1289.7	19.65	1717.72	19.65	1555.9	19.65	1547.36
		19.66	1298.5	19.66	1717.23	19.66	1529.6	19.66	1580.1
		19.67	1292.1	19.67	1709	19.67	1513.3	19.67	1590.58
		19.68	1259.7	19.68	1687.35	19.68	1514	19.68	1562.9
		19.69	1227.3	19.69	1665.69	19.69	1514.8	19.69	1535.23
		19.7	1263.7	19.7	1662.54	19.7	1534.5	19.7	1542.4
		19.71	1323.8	19.71	1665.69	19.71	1560.8	19.71	1561.69
		19.72	1373.4	19.72	1668.59	19.72	1581.9	19.72	1577.35
		19.73	1342.2	19.73	1668.59	19.73	1563.6	19.73	1565.22
		19.74	1310.9	19.74	1668.59	19.74	1545.3	19.74	1552.98
		19.75	1298.2	19.75	1657.7	19.75	1528.2	19.75	1542.95
		19.76	1304.6	19.76	1635.68	19.76	1512.2	19.76	1534.9
		19.77	1311.1	19.77	1613.54	19.77	1496.2	19.77	1526.96
		19.78	1300.5	19.78	1608.57	19.78	1480.8	19.78	1551.99
		19.79	1287.2	19.79	1606.28	19.79	1465.6	19.79	1582.2
		19.8	1288.6	19.8	1615.95	19.8	1457.4	19.8	1606.12
		19.81	1337.3	19.81	1664.36	19.81	1471.9	19.81	1609.87
		19.82	1386.1	19.82	1712.76	19.82	1486.4	19.82	1613.73
		19.83	1376.1	19.83	1712.03	19.83	1492	19.83	1608.22
		19.84	1328.9	19.84	1680.21	19.84	1492	19.84	1596.86
		19.85	1281.7	19.85	1648.5	19.85	1492	19.85	1585.51
		19.86	1281	19.86	1637.98	19.86	1495.4	19.86	1592.45
		19.87	1281	19.87	1627.93	19.87	1498.8	19.87	1599.62
		19.88	1277.3	19.88	1625.51	19.88	1499.4	19.88	1596.86
		19.89	1267	19.89	1637.01	19.89	1494.8	19.89	1576.69
		19.9	1256.7	19.9	1648.62	19.9	1490.2	19.9	1556.62
		19.91	1268.5	19.91	1672.22	19.91	1505.8	19.91	1541.07
		19.92	1288.3	19.92	1700.41	19.92	1528.6	19.92	1527.18
		19.93	1306.5	19.93	1726.31	19.93	1545.4	19.93	1522.11
		19.94	1311.5	19.94	1734.66	19.94	1511.9	19.94	1589.69
		19.95	1316.4	19.95	1742.88	19.95	1478.4	19.95	1657.28
		19.96	1321.6	19.96	1722.8	19.96	1455.3	19.96	1672.27
		19.97	1326.9	19.97	1672.1	19.97	1443.5	19.97	1630.71
		19.98	1332.2	19.98	1621.52	19.98	1431.7	19.98	1589.14
		19.99	1317.7	19.99	1631.08	19.99	1435.9	19.99	1552.32
		20	1299.8	20	1650.92	20	1442.7	20	1516.16
		20.01	1291.5	20.01	1661.21	20.01	1451.1	20.01	1493.34
		20.02	1315.5	20.02	1639.55	20.02	1464.9	20.02	1515.17
		20.03	1339.5	20.03	1617.89	20.03	1478.6	20.03	1537
		20.04	1348.3	20.04	1623.46	20.04	1482.2	20.04	1569.52
		20.05	1347.2	20.05	1646.93	20.05	1479.1	20.05	1608.99
		20.06	1346	20.06	1670.53	20.06	1476.1	20.06	1648.46
		20.07	1351.6	20.07	1656.61	20.07	1468.2	20.07	1647.69
		20.08	1357.3	20.08	1641.85	20.08	1460.2	20.08	1646.03
		20.09	1360.9	20.09	1630.72	20.09	1464.6	20.09	1632.25
		20.1	1360.5	20.1	1626.12	20.1	1492	20.1	1596.09
		20.11	1360.1	20.11	1621.4	20.11	1519.5	20.11	1560.04
		20.12	1356.1	20.12	1628.18	20.12	1524.5	20.12	1555.3
		20.13	1350.8	20.13	1639.31	20.13	1521.1	20.13	1562.46
		20.14	1344.8	20.14	1649.96	20.14	1519	20.14	1566.54
		20.15	1333	20.15	1657.82	20.15	1529.3	20.15	1543.5
		20.16	1321.2	20.16	1665.69	20.16	1539.6	20.16	1520.35
		20.17	1322.9	20.17	1677.91	20.17	1538	20.17	1527.51
		20.18	1339.7	20.18	1694.97	20.18	1523.1	20.18	1568.2
		20.19	1356.4	20.19	1711.91	20.19	1508.3	20.19	1608.99
		20.2	1367.7	20.2	1709.85	20.2	1473.4	20.2	1589.58
		20.21	1378	20.21	1704.41	20.21	1435	20.21	1559.38
		20.22	1377.2	20.22	1702.47	20.22	1409.4	20.22	1530.49
		20.23	1337.2	20.23	1713.6	20.23	1429.2	20.23	1506.57
		20.24	1297.2	20.24	1724.61	20.24	1449	20.24	1482.64
		20.25	1269.2	20.25	1707.19	20.25	1440	20.25	1471.73
		20.26	1249.4	20.26	1670.28	20.26	1411.4	20.26	1469.63
		20.27	1229.6	20.27	1633.38	20.27	1382.9	20.27	1467.54
		20.28	1277.7	20.28	1670.65	20.28	1418.2	20.28	1507.67
		20.29	1328	20.29	1710.34	20.29	1455.5	20.29	1549.23
		20.3	1357.9	20.3	1719.41	20.3	1479.1	20.3	1567.31
		20.31	1348.7	20.31	1670.16	20.31	1476.4	20.31	1540.52
		20.32	1339.6	20.32	1620.8	20.32	1473.8	20.32	1513.62
		20.33	1338.1	20.33	1625.03	20.33	1473.8	20.33	1503.26
		20.34	1339.6	20.34	1650.44	20.34	1475	20.34	1499.51
		20.35	1340.7	20.35	1671.98	20.35	1477.3	20.35	1496.31
		20.36	1337.7	20.36	1655.28	20.36	1492.2	20.36	1499.29
		20.37	1334.6	20.37	1638.7	20.37	1507	20.37	1502.27
		20.38	1335.8	20.38	1642.33	20.38	1511.1	20.38	1514.95
		20.39	1341.9	20.39	1668.95	20.39	1502.7	20.39	1538.87
		20.4	1348	20.4	1695.69	20.4	1494.4	20.4	1562.79
		20.41	1338.8	20.41	1684.2	20.41	1515.7	20.41	1552.54
		20.42	1326.6	20.42	1665.32	20.42	1542.7	20.42	1535.78
		20.43	1311.2	20.43	1649.35	20.43	1557.1	20.43	1518.25
		20.44	1283.8	20.44	1644.27	20.44	1524.8	20.44	1498.08
		20.45	1256.3	20.45	1639.19	20.45	1492.4	20.45	1478.01
		20.46	1255.9	20.46	1641.49	20.46	1478.6	20.46	1494.22
		20.47	1274.6	20.47	1648.87	20.47	1477.8	20.47	1536.22
		20.48	1293.3	20.48	1656.25	20.48	1477	20.48	1578.23
		20.49	1328.7	20.49	1680.33	20.49	1497.5	20.49	1577.46
		20.5	1364.9	20.5	1705.25	20.5	1518.8	20.5	1574.92
		20.51	1380.5	20.51	1695.21	20.51	1519.9	20.51	1567.64
		20.52	1355	20.52	1615.47	20.52	1480.7	20.52	1550.89
		20.53	1329.4	20.53	1535.73	20.53	1441.4	20.53	1534.02
		20.54	1310.1	20.54	1539.6	20.54	1452.4	20.54	1524.76
		20.55	1293.4	20.55	1577.84	20.55	1484	20.55	1518.36
		20.56	1279.7	20.56	1614.14	20.56	1515.5	20.56	1515.83
		20.57	1299.8	20.57	1628.9	20.57	1546.4	20.57	1555.3
		20.58	1320	20.58	1643.66	20.58	1577.2	20.58	1594.77
		20.59	1323.2	20.59	1651.65	20.59	1580.4	20.59	1595.98
		20.6	1306	20.6	1651.65	20.6	1550.7	20.6	1551.44
		20.61	1288.9	20.61	1651.65	20.61	1521	20.61	1507.01
		20.62	1292.3	20.62	1646.69	20.62	1523.6	20.62	1497.64
		20.63	1299.9	20.63	1640.64	20.63	1532.7	20.63	1495.54
		20.64	1305.2	20.64	1629.63	20.64	1532.8	20.64	1504.03
		20.65	1301.4	20.65	1598.77	20.65	1497.4	20.65	1554.08
		20.66	1297.6	20.66	1567.92	20.66	1461.9	20.66	1604.03
		20.67	1289.8	20.67	1563.92	20.67	1444.6	20.67	1617.59
		20.68	1279.2	20.68	1579.53	20.68	1440.4	20.68	1604.58
		20.69	1268.5	20.69	1595.26	20.69	1436.2	20.69	1591.57
		20.7	1276	20.7	1632.41	20.7	1446.9	20.7	1596.09
		20.71	1284.4	20.71	1670.65	20.71	1458.3	20.71	1601.6
		20.72	1289.9	20.72	1681.05	20.72	1473.2	20.72	1601.71
		20.73	1289.5	20.73	1634.11	20.73	1495.3	20.73	1590.8
		20.74	1289.1	20.74	1587.16	20.74	1517.4	20.74	1579.88
		20.75	1290.3	20.75	1579.17	20.75	1522.4	20.75	1553.31
		20.76	1292.2	20.76	1587.88	20.76	1520.1	20.76	1520.24
		20.77	1293.4	20.77	1594.42	20.77	1517.1	20.77	1492.45
		20.78	1285	20.78	1572.76	20.78	1504.5	20.78	1532.25
		20.79	1276.6	20.79	1551.1	20.79	1491.9	20.79	1572.16
		20.8	1273	20.8	1547.35	20.8	1483.3	20.8	1595.32
		20.81	1275.3	20.81	1565.86	20.81	1479.5	20.81	1597.85
		20.82	1277.6	20.82	1584.25	20.82	1475.7	20.82	1600.39
		20.83	1294.9	20.83	1596.96	20.83	1479.1	20.83	1577.02
		20.84	1315.5	20.84	1608.45	20.84	1484	20.84	1548.02
		20.85	1335.6	20.85	1615.47	20.85	1489.5	20.85	1526.52
		20.86	1353.9	20.86	1603.49	20.86	1497.1	20.86	1535.34
		20.87	1372.1	20.87	1591.51	20.87	1504.7	20.87	1544.16
		20.88	1370.5	20.88	1596.84	20.88	1500.8	20.88	1553.2
		20.89	1353.7	20.89	1615.23	20.89	1488.3	20.89	1562.35
		20.9	1336.9	20.9	1633.62	20.9	1475.7	20.9	1571.61
		20.91	1319.8	20.91	1656.85	20.91	1445.5	20.91	1572.94
		20.92	1302.7	20.92	1680.33	20.92	1414.3	20.92	1573.82
		20.93	1295.1	20.93	1685.05	20.93	1398.7	20.93	1573.82
		20.94	1308.1	20.94	1649.11	20.94	1416.6	20.94	1572.16
		20.95	1321	20.95	1613.17	20.95	1434.5	20.95	1570.51
		20.96	1327.9	20.96	1592.48	20.96	1451.6	20.96	1537.99
		20.97	1332.1	20.97	1578.69	20.97	1468.3	20.97	1491.9
		20.98	1335.7	20.98	1567.07	20.98	1486.4	20.98	1450.78
		20.99	1331.5	20.99	1587.4	20.99	1523.4	20.99	1482.2
		21	1327.3	21	1607.61	21	1560.3	21	1513.73
		21.01	1315.8	21.01	1609.66	21.01	1553.7	21.01	1540.96
		21.02	1294.9	21.02	1588.49	21.02	1491.7	21.02	1562.79
		21.03	1273.9	21.03	1567.31	21.03	1429.6	21.03	1584.62
		21.04	1291.1	21.04	1602.28	21.04	1444.9	21.04	1563.79
		21.05	1317	21.05	1650.2	21.05	1478.1	21.05	1533.14
		21.06	1337.8	21.06	1686.01	21.06	1500.7	21.06	1512.74
		21.07	1336.6	21.07	1669.44	21.07	1477.4	21.07	1536.66
		21.08	1335.5	21.08	1652.86	21.08	1454.2	21.08	1560.59
		21.09	1320.3	21.09	1643.3	21.09	1456.2	21.09	1583.08
		21.1	1294	21.1	1639.07	21.1	1477.9	21.1	1604.47
		21.11	1267.7	21.11	1634.95	21.11	1499.6	21.11	1625.86
		21.12	1310.5	21.12	1657.58	21.12	1472.9	21.12	1658.71
		21.13	1358.1	21.13	1682.02	21.13	1442.8	21.13	1692.23
		21.14	1379.1	21.14	1691.34	21.14	1427.4	21.14	1697.85
		21.15	1340.7	21.15	1666.9	21.15	1444.9	21.15	1640.74
		21.16	1302.2	21.16	1642.45	21.16	1462.4	21.16	1583.63
		21.17	1311.8	21.17	1603.61	21.17	1500.2	21.17	1569.52
		21.18	1343.8	21.18	1558	21.18	1547.5	21.18	1575.47
		21.19	1372.7	21.19	1518.07	21.19	1589.3	21.19	1580.1
		21.2	1349	21.2	1574.33	21.2	1542.1	21.2	1564.12
		21.21	1325.4	21.21	1630.6	21.21	1494.9	21.21	1548.13
		21.22	1316.6	21.22	1649.23	21.22	1468.5	21.22	1538.21
		21.23	1327.3	21.23	1618.38	21.23	1469.6	21.23	1536.11
		21.24	1337.9	21.24	1587.52	21.24	1470.8	21.24	1534.02
		21.25	1340	21.25	1588.12	21.25	1466.4	21.25	1525.42
		21.26	1340	21.26	1596.47	21.26	1460.7	21.26	1515.39
		21.27	1338.6	21.27	1603.13	21.27	1465.8	21.27	1509.1
		21.28	1330.6	21.28	1602.77	21.28	1520.6	21.28	1520.02
		21.29	1322.6	21.29	1602.28	21.29	1575.5	21.29	1530.93
		21.3	1327.8	21.3	1594.42	21.3	1569.9	21.3	1536.66
		21.31	1343.8	21.31	1580.62	21.31	1515.5	21.31	1538.43
		21.32	1359.8	21.32	1566.71	21.32	1461	21.32	1540.08
		21.33	1332.1	21.33	1568.77	21.33	1445.4	21.33	1548.79
		21.34	1300.8	21.34	1571.91	21.34	1432.8	21.34	1557.94
		21.35	1284.5	21.35	1587.52	21.35	1418.2	21.35	1566.54
		21.36	1302.8	21.36	1631.68	21.36	1398.7	21.36	1573.71
		21.37	1321.1	21.37	1675.97	21.37	1379.3	21.37	1580.87
		21.38	1337.5	21.38	1656.85	21.38	1397.9	21.38	1584.29
		21.39	1353.1	21.39	1607	21.39	1434.9	21.39	1586.06
		21.4	1367	21.4	1560.54	21.4	1469.2	21.4	1586.83
		21.41	1346	21.41	1577.6	21.41	1452	21.41	1569.96
		21.42	1325.1	21.42	1594.66	21.42	1434.9	21.42	1553.2
		21.43	1316.1	21.43	1609.9	21.43	1431.3	21.43	1547.58
		21.44	1323.3	21.44	1622.85	21.44	1446.1	21.44	1557.28
		21.45	1330.5	21.45	1635.68	21.45	1461	21.45	1566.87
		21.46	1324.1	21.46	1646.08	21.46	1471.9	21.46	1564.56
		21.47	1314.2	21.47	1655.76	21.47	1481.8	21.47	1559.05
		21.48	1312.7	21.48	1654.92	21.48	1491.2	21.48	1553.86
		21.49	1351.9	21.49	1603.37	21.49	1498.5	21.49	1550.12
		21.5	1391.1	21.5	1551.7	21.5	1505.7	21.5	1546.37
		21.51	1377.9	21.51	1546.5	21.51	1504.4	21.51	1527.51
		21.52	1320.8	21.52	1580.14	21.52	1496.1	21.52	1495.98
		21.53	1263.7	21.53	1613.78	21.53	1487.7	21.53	1464.45
		21.54	1247.5	21.54	1608.94	21.54	1493.6	21.54	1498.96
		21.55	1234.9	21.55	1600.71	21.55	1500.9	21.55	1539.2
		21.56	1233.8	21.56	1592.36	21.56	1502.8	21.56	1565.66
		21.57	1260.4	21.57	1584.01	21.57	1491.7	21.57	1558.49
		21.58	1287.1	21.58	1575.78	21.58	1480.7	21.58	1551.44
		21.59	1312.7	21.59	1589.82	21.59	1478.8	21.59	1532.81
		21.6	1337.9	21.6	1615.23	21.6	1481.4	21.6	1508.44
		21.61	1362.8	21.61	1638.94	21.61	1484.4	21.61	1487.16
		21.62	1383	21.62	1622.73	21.62	1493.5	21.62	1539.64
		21.63	1403.2	21.63	1606.64	21.63	1502.6	21.63	1592.12
		21.64	1410.3	21.64	1601.19	21.64	1498.4	21.64	1618.36
		21.65	1398.8	21.65	1610.87	21.65	1475.2	21.65	1607.44
		21.66	1387.4	21.66	1620.55	21.66	1451.9	21.66	1596.53
		21.67	1385	21.67	1648.02	21.67	1446.7	21.67	1607.44
		21.68	1385	21.68	1680.33	21.68	1446.3	21.68	1624.2
		21.69	1383	21.69	1702.71	21.69	1447.2	21.69	1629.49
		21.7	1370.8	21.7	1674.16	21.7	1454.8	21.7	1574.92
		21.71	1358.7	21.71	1645.6	21.71	1462.5	21.71	1520.35
		21.72	1341.8	21.72	1619.95	21.72	1461.5	21.72	1510.31
		21.73	1320.8	21.73	1596.96	21.73	1453.1	21.73	1538.87
		21.74	1299.9	21.74	1573.85	21.74	1444.8	21.74	1567.42
		21.75	1325.7	21.75	1573	21.75	1426	21.75	1560.04
		21.76	1356.2	21.76	1574.45	21.76	1406.2	21.76	1549.12
		21.77	1373.9	21.77	1586.79	21.77	1394.8	21.77	1550.12
		21.78	1359.4	21.78	1626.85	21.78	1404.7	21.78	1581.21
		21.79	1345	21.79	1667.02	21.79	1414.6	21.79	1612.3
		21.8	1351.8	21.8	1677.06	21.8	1425	21.8	1625.97
		21.81	1369.7	21.81	1671.49	21.81	1435.7	21.81	1630.49
		21.82	1385.9	21.82	1667.02	21.82	1446.2	21.82	1634.02
		21.83	1349.7	21.83	1695.21	21.83	1453.1	21.83	1600.83
		21.84	1313.5	21.84	1723.28	21.84	1459.9	21.84	1567.64
		21.85	1291.2	21.85	1726.91	21.85	1472.2	21.85	1547.58
		21.86	1289.3	21.86	1694.61	21.86	1492.4	21.86	1546.7
		21.87	1287.4	21.87	1662.42	21.87	1512.5	21.87	1545.93
		21.88	1295.9	21.88	1660.36	21.88	1478.1	21.88	1550.67
		21.89	1307.3	21.89	1666.78	21.89	1428.2	21.89	1556.95
		21.9	1312.9	21.9	1669.44	21.9	1389.7	21.9	1562.35
		21.91	1285.8	21.91	1650.92	21.91	1413.7	21.91	1563.23
		21.92	1258.8	21.92	1632.53	21.92	1437.7	21.92	1564.01
		21.93	1254.4	21.93	1619.22	21.93	1441.4	21.93	1569.52
		21.94	1270.4	21.94	1610.39	21.94	1426.9	21.94	1579.22
		21.95	1286.4	21.95	1601.68	21.95	1412.4	21.95	1588.81
		21.96	1316.8	21.96	1628.3	21.96	1432.6	21.96	1574.7
		21.97	1348.8	21.97	1658.67	21.97	1456.6	21.97	1557.83
		21.98	1365.4	21.98	1671.86	21.98	1472.4	21.98	1546.37
		21.99	1341.4	21.99	1639.55	21.99	1466.7	21.99	1548.9
		22	1317.4	22	1607.36	22	1461	22	1551.44
		22.01	1317.4	22.01	1592.12	22.01	1469.1	22.01	1543.06
		22.02	1330.4	22.02	1586.07	22.02	1484.7	22.02	1528.73
		22.03	1342.5	22.03	1580.26	22.03	1499.6	22.03	1514.39
		22.04	1322	22.04	1579.78	22.04	1482.5	22.04	1495.98
		22.05	1301.4	22.05	1579.29	22.05	1465.3	22.05	1477.46
		22.06	1298.4	22.06	1594.66	22.06	1457.4	22.06	1480.66
		22.07	1322	22.07	1633.74	22.07	1463.5	22.07	1516.82
		22.08	1345.6	22.08	1672.95	22.08	1469.6	22.08	1552.87
		22.09	1340.1	22.09	1673.43	22.09	1463.4	22.09	1553.64
		22.1	1326	22.1	1662.3	22.1	1453.5	22.1	1544.05
		22.11	1312	22.11	1652.62	22.11	1444.2	22.11	1539.75
		22.12	1297.9	22.12	1651.29	22.12	1438.5	22.12	1567.53
		22.13	1283.8	22.13	1649.84	22.13	1432.7	22.13	1595.21
		22.14	1275.6	22.14	1632.53	22.14	1447.4	22.14	1605.02
		22.15	1273	22.15	1600.22	22.15	1480.9	22.15	1598.29
		22.16	1270.3	22.16	1568.04	22.16	1514.4	22.16	1591.68
		22.17	1310.8	22.17	1592.96	22.17	1553	22.17	1557.17
		22.18	1356.5	22.18	1624.67	22.18	1592.2	22.18	1519.36
		22.19	1377.7	22.19	1643.54	22.19	1607.8	22.19	1498.63
		22.2	1331.6	22.2	1626.97	22.2	1558.3	22.2	1524.65
		22.21	1285.6	22.21	1610.39	22.21	1508.8	22.21	1550.67
		22.22	1291.2	22.22	1592.96	22.22	1502	22.22	1543.94
		22.23	1325.9	22.23	1574.94	22.23	1519.1	22.23	1518.69
		22.24	1360.1	22.24	1557.88	22.24	1535.3	22.24	1494.33
		22.25	1364.6	22.25	1597.93	22.25	1487.3	22.25	1523.65
		22.26	1369.2	22.26	1637.98	22.26	1439.3	22.26	1553.09
		22.27	1358.8	22.27	1656.61	22.27	1416.5	22.27	1577.24
		22.28	1324.9	22.28	1641.49	22.28	1433.3	22.28	1593.22
		22.29	1291	22.29	1626.24	22.29	1450	22.29	1609.21
		22.3	1309.7	22.3	1607.48	22.3	1463.9	22.3	1612.63
		22.31	1344.7	22.31	1587.64	22.31	1476.8	22.31	1612.19
		22.32	1374.4	22.32	1572.64	22.32	1489.5	22.32	1611.97
		22.33	1369.8	22.33	1587.28	22.33	1500.1	22.33	1612.85
		22.34	1365.2	22.34	1602.04	22.34	1510.8	22.34	1613.62
		22.35	1360.1	22.35	1592.6	22.35	1505.9	22.35	1605.9
		22.36	1354.4	22.36	1559.93	22.36	1486.1	22.36	1589.92
		22.37	1348.7	22.37	1527.14	22.37	1466.3	22.37	1574.04
		22.38	1346.7	22.38	1564.17	22.38	1483.9	22.38	1577.02
		22.39	1345.1	22.39	1610.27	22.39	1506.3	22.39	1582.42
		22.4	1349.8	22.4	1645.6	22.4	1512	22.4	1582.64
		22.41	1372.3	22.41	1650.2	22.41	1469.3	22.41	1567.53
		22.42	1394.7	22.42	1654.8	22.42	1426.7	22.42	1552.32
		22.43	1398.2	22.43	1637.86	22.43	1422.3	22.43	1538.87
		22.44	1390.6	22.44	1608.33	22.44	1440.2	22.44	1526.3
		22.45	1382.8	22.45	1579.17	22.45	1458	22.45	1513.62
		22.46	1348.1	22.46	1608.21	22.46	1452.3	22.46	1488.82
		22.47	1313.5	22.47	1637.25	22.47	1446.5	22.47	1464.01
		22.48	1297.2	22.48	1652.26	22.48	1454.9	22.48	1465.33
		22.49	1310.9	22.49	1644.51	22.49	1486.1	22.49	1508.99
		22.5	1324.6	22.5	1636.65	22.5	1517.3	22.5	1552.65
		22.51	1336.3	22.51	1607.61	22.51	1541.9	22.51	1570.62
		22.52	1347.4	22.52	1571.67	22.52	1564.4	22.52	1580.32
		22.53	1357.6	22.53	1540.21	22.53	1579.6	22.53	1585.84
		22.54	1362.6	22.54	1539.24	22.54	1545.3	22.54	1563.12
		22.55	1367.5	22.55	1538.39	22.55	1511.1	22.55	1540.41
		22.56	1367.7	22.56	1555.7	22.56	1475.6	22.56	1527.51
		22.57	1363.1	22.57	1591.15	22.57	1439.1	22.57	1524.1
		22.58	1358.6	22.58	1626.72	22.58	1402.5	22.58	1520.79
		22.59	1366.7	22.59	1599.98	22.59	1426.4	22.59	1537.22
		22.6	1376.6	22.6	1564.53	22.6	1458.7	22.6	1556.62
		22.61	1384	22.61	1544.08	22.61	1478.1	22.61	1570.62
		22.62	1384	22.62	1569.01	22.62	1458.7	22.62	1568.97
		22.63	1384	22.63	1593.93	22.63	1439.3	22.63	1567.31
		22.64	1373.5	22.64	1610.15	22.64	1434.9	22.64	1578.23
		22.65	1356.8	22.65	1621.16	22.65	1439.4	22.65	1596.64
		22.66	1340	22.66	1632.29	22.66	1444	22.66	1615.16
		22.67	1363.2	22.67	1622.13	22.67	1458.1	22.67	1621.89
		22.68	1386.4	22.68	1612.08	22.68	1472.1	22.68	1628.61
		22.69	1390.1	22.69	1610.51	22.69	1490.1	22.69	1627.29
		22.7	1360.8	22.7	1623.34	22.7	1514.4	22.7	1612.63
		22.71	1331.5	22.71	1636.28	22.71	1538.8	22.71	1597.96
		22.72	1318.6	22.72	1625.76	22.72	1526.8	22.72	1592.67
		22.73	1311.4	22.73	1607.36	22.73	1502.5	22.73	1590.58
		22.74	1308.4	22.74	1591.27	22.74	1485.4	22.74	1585.51
		22.75	1337	22.75	1592.24	22.75	1521.9	22.75	1558.6
		22.76	1365.5	22.76	1593.09	22.76	1558.5	22.76	1531.7
		22.77	1373.2	22.77	1592.48	22.77	1570.2	22.77	1527.51
		22.78	1359.5	22.78	1590.18	22.78	1556.5	22.78	1546.37
		22.79	1345.8	22.79	1587.88	22.79	1542.8	22.79	1565.22
		22.8	1356.2	22.8	1599.14	22.8	1520.5	22.8	1579.77
		22.81	1370.3	22.81	1612.45	22.81	1496.9	22.81	1593.66
		22.82	1386.4	22.82	1614.62	22.82	1483	22.82	1610.09
		22.83	1408.9	22.83	1581.47	22.83	1499.3	22.83	1634.9
		22.84	1431.4	22.84	1548.19	22.84	1515.7	22.84	1659.7
		22.85	1408.1	22.85	1541.42	22.85	1515.7	22.85	1649.78
		22.86	1356.3	22.86	1551.1	22.86	1505.4	22.86	1618.36
		22.87	1304.6	22.87	1560.78	22.87	1495.1	22.87	1586.83
		22.88	1321.7	22.88	1559.09	22.88	1521.7	22.88	1562.46
		22.89	1339.6	22.89	1557.27	22.89	1548.8	22.89	1538.1
		22.9	1348.8	22.9	1555.94	22.9	1546.6	22.9	1526.52
		22.91	1342.7	22.91	1555.45	22.91	1493.3	22.91	1537.44
		22.92	1336.6	22.92	1554.97	22.92	1440	22.92	1548.35
		22.93	1363.1	22.93	1560.3	22.93	1442	22.93	1551.55
		22.94	1401.2	22.94	1567.68	22.94	1463.7	22.94	1551.99
		22.95	1434.1	22.95	1575.3	22.95	1484.9	22.95	1556.62
		22.96	1425.7	22.96	1584.98	22.96	1501.6	22.96	1595.21
		22.97	1417.3	22.97	1594.66	22.97	1518.4	22.97	1633.9
		22.98	1407.5	22.98	1600.35	22.98	1531.1	22.98	1627.07
		22.99	1396	22.99	1601.68	22.99	1539.4	22.99	1572.05
		23	1384.6	23	1603.01	23	1547.8	23	1517.04
		23.01	1382.7	23.01	1604.46	23.01	1539.8	23.01	1551.11
		23.02	1382.3	23.02	1605.79	23.02	1529.2	23.02	1599.84
		23.03	1383.6	23.03	1602.16	23.03	1519.4	23.03	1636.22
		23.04	1390.5	23.04	1581.83	23.04	1512.5	23.04	1632.03
		23.05	1397.3	23.05	1561.63	23.05	1505.7	23.05	1627.84
		23.06	1383.8	23.06	1577.36	23.06	1504.4	23.06	1625.2
		23.07	1357.2	23.07	1616.56	23.07	1506.7	23.07	1623.54
		23.08	1330.5	23.08	1655.76	23.08	1509	23.08	1621.78
		23.09	1330.4	23.09	1652.01	23.09	1515	23.09	1614.83
		23.1	1330.8	23.1	1647.41	23.1	1521.1	23.1	1607.67
		23.11	1329.6	23.11	1636.04	23.11	1521.1	23.11	1604.36
		23.12	1325.8	23.12	1612.57	23.12	1510	23.12	1608.11
		23.13	1322	23.13	1589.09	23.13	1499	23.13	1611.97
		23.14	1330.2	23.14	1577.6	23.14	1510.4	23.14	1612.96
		23.15	1342.7	23.15	1570.7	23.15	1530.2	23.15	1612.96
		23.16	1356.1	23.16	1563.56	23.16	1547.8	23.16	1610.64
		23.17	1376.7	23.17	1553.88	23.17	1546.3	23.17	1587.93
		23.18	1397.2	23.18	1544.2	23.18	1544.8	23.18	1565.33
		23.19	1410.5	23.19	1552.79	23.19	1541.5	23.19	1562.79
		23.2	1415.9	23.2	1581.35	23.2	1536.1	23.2	1582.53
		23.21	1421.2	23.21	1609.9	23.21	1530.8	23.21	1602.26
		23.22	1404.2	23.22	1628.3	23.22	1548.1	23.22	1628.5
		23.23	1383.2	23.23	1644.87	23.23	1569.5	23.23	1655.73
		23.24	1367	23.24	1652.86	23.24	1580.8	23.24	1674.59
		23.25	1367	23.25	1631.2	23.25	1557.6	23.25	1664
		23.26	1367	23.26	1609.54	23.26	1534.3	23.26	1653.53
		23.27	1392.3	23.27	1612.93	23.27	1519.5	23.27	1654.85
		23.28	1434.6	23.28	1633.26	23.28	1510.4	23.28	1664.11
		23.29	1476.8	23.29	1653.46	23.29	1501.3	23.29	1673.37
		23.3	1462.4	23.3	1671.49	23.3	1507.3	23.3	1645.48
		23.31	1446.5	23.31	1689.52	23.31	1513.8	23.31	1616.49
		23.32	1440.2	23.32	1693.64	23.32	1522.2	23.32	1609.32
		23.33	1452.4	23.33	1671.49	23.33	1534.4	23.33	1643.28
		23.34	1464.6	23.34	1649.35	23.34	1546.6	23.34	1677.34
		23.35	1442.8	23.35	1638.58	23.35	1553.3	23.35	1697.96
		23.36	1407.7	23.36	1632.05	23.36	1557.9	23.36	1713.51
		23.37	1376	23.37	1628.54	23.37	1561.9	23.37	1726.4
		23.38	1375.6	23.38	1652.5	23.38	1560.3	23.38	1713.4
		23.39	1375.2	23.39	1676.45	23.39	1558.8	23.39	1700.39
		23.4	1396	23.4	1676.7	23.4	1550	23.4	1683.85
		23.41	1441	23.41	1649.96	23.41	1532.8	23.41	1663.23
		23.42	1485.9	23.42	1623.21	23.42	1515.7	23.42	1642.61
		23.43	1482.4	23.43	1623.21	23.43	1520.4	23.43	1627.4
		23.44	1469.9	23.44	1628.3	23.44	1529.1	23.44	1613.18
		23.45	1461.6	23.45	1640.64	23.45	1537	23.45	1604.47
		23.46	1468.8	23.46	1679.36	23.46	1541.6	23.46	1616.27
		23.47	1476	23.47	1718.08	23.47	1546.1	23.47	1627.95
		23.48	1474.7	23.48	1718.93	23.48	1570.9	23.48	1647.47
		23.49	1467.5	23.49	1693.64	23.49	1609.8	23.49	1672.16
		23.5	1460.3	23.5	1668.35	23.5	1648.6	23.5	1696.97
		23.51	1406	23.51	1670.04	23.51	1606.7	23.51	1664.66
		23.52	1350.1	23.52	1672.83	23.52	1561.8	23.52	1630.27
		23.53	1321.4	23.53	1689.4	23.53	1544.2	23.53	1613.07
		23.54	1346.1	23.54	1733.2	23.54	1580.4	23.54	1629.94
		23.55	1370.9	23.55	1777.01	23.55	1616.6	23.55	1646.69
		23.56	1392.9	23.56	1767.93	23.56	1617.2	23.56	1669.74
		23.57	1413.9	23.57	1737.56	23.57	1603.5	23.57	1695.42
		23.58	1433	23.58	1704.77	23.58	1592.4	23.58	1715.82
		23.59	1433	23.59	1646.69	23.59	1608.8	23.59	1681.42
		23.6	1433	23.6	1588.61	23.6	1625.2	23.6	1647.02
		23.61	1429.5	23.61	1570.58	23.61	1640.8	23.61	1631.48
		23.62	1421.9	23.62	1599.62	23.62	1655.7	23.62	1638.2
		23.63	1414.3	23.63	1628.66	23.63	1670.5	23.63	1644.93
		23.64	1411.4	23.64	1628.18	23.64	1640.6	23.64	1687.71
		23.65	1409.5	23.65	1621.64	23.65	1601.8	23.65	1737.65
		23.66	1421	23.66	1620.07	23.66	1579	23.66	1765.65
		23.67	1483.9	23.67	1637.13	23.67	1617.4	23.67	1709.76
		23.68	1546.7	23.68	1654.19	23.68	1655.9	23.68	1653.97
		23.69	1552.4	23.69	1667.98	23.69	1658	23.69	1646.47
		23.7	1517	23.7	1679.6	23.7	1634.1	23.7	1673.71
		23.71	1481.6	23.71	1691.1	23.71	1610.1	23.71	1701.05
		23.72	1448.3	23.72	1689.77	23.72	1602.8	23.72	1704.24
		23.73	1415.2	23.73	1687.95	23.73	1596.3	23.73	1706.34
		23.74	1392.5	23.74	1686.13	23.74	1597.9	23.74	1706.23
		23.75	1391	23.75	1684.32	23.75	1615.8	23.75	1701.6
		23.76	1389.5	23.76	1682.51	23.76	1633.7	23.76	1696.97
		23.77	1411.8	23.77	1678.39	23.77	1625.1	23.77	1690.35
		23.78	1444.1	23.78	1673.31	23.78	1605.3	23.78	1682.75
		23.79	1472.2	23.79	1670.16	23.79	1589	23.79	1678.45
		23.8	1449	23.8	1689.89	23.8	1615.3	23.8	1711.96
		23.81	1425.7	23.81	1709.73	23.81	1641.6	23.81	1745.59
		23.82	1419.7	23.82	1723.28	23.82	1651	23.82	1764.55
		23.83	1434.6	23.83	1729.33	23.83	1640	23.83	1765.87
		23.84	1449.4	23.84	1735.26	23.84	1628.9	23.84	1767.09
		23.85	1462.1	23.85	1723.77	23.85	1616.3	23.85	1752.75
		23.86	1474.2	23.86	1708.64	23.86	1603.4	23.86	1735.11
		23.87	1481.4	23.87	1698.6	23.87	1599.7	23.87	1720.23
		23.88	1468.5	23.88	1709.73	23.88	1633.2	23.88	1716.48
		23.89	1455.5	23.89	1720.74	23.89	1666.7	23.89	1712.73
		23.9	1470.3	23.9	1726.55	23.9	1657.4	23.9	1710.09
		23.91	1505.7	23.91	1728.36	23.91	1616.3	23.91	1708.43
		23.92	1541.1	23.92	1730.18	23.92	1575.2	23.92	1706.78
		23.93	1526.8	23.93	1715.9	23.93	1609.8	23.93	1725.74
		23.94	1509.6	23.94	1700.65	23.94	1648.6	23.94	1745.92
		23.95	1512.5	23.95	1694.85	23.95	1681.8	23.95	1769.95
		23.96	1557.9	23.96	1708.64	23.96	1703.2	23.96	1802.26
		23.97	1603.2	23.97	1722.43	23.97	1724.5	23.97	1834.67
		23.98	1589	23.98	1734.05	23.98	1744.5	23.98	1814.16
		23.99	1548.6	23.99	1744.58	23.99	1763.9	23.99	1770.5
		24	1511.1	24	1755.59	24	1780.4	24	1730.48
		24.01	1513	24.01	1772.29	24.01	1756.8	24.01	1740.19
		24.02	1514.9	24.02	1788.86	24.02	1733.2	24.02	1749.78
		24.03	1526.6	24.03	1782.81	24.03	1727.1	24.03	1755.51
		24.04	1550.6	24.04	1748.21	24.04	1743.1	24.04	1756.39
		24.05	1574.6	24.05	1713.6	24.05	1759.1	24.05	1757.27
		24.06	1574.6	24.06	1744.58	24.06	1783.8	24.06	1783.4
		24.07	1569.3	24.07	1790.19	24.07	1810.4	24.07	1815.38
		24.08	1570.2	24.08	1831.94	24.08	1828.1	24.08	1848.01
		24.09	1597.2	24.09	1857.23	24.09	1807.5	24.09	1883.62
		24.1	1624.2	24.1	1882.64	24.1	1787	24.1	1919.34
		24.11	1644.8	24.11	1896.31	24.11	1776.9	24.11	1929.93
		24.12	1660.4	24.12	1900.91	24.12	1775	24.12	1921.11
		24.13	1676	24.13	1905.51	24.13	1773.1	24.13	1912.29
		24.14	1652.7	24.14	1895.83	24.14	1786.6	24.14	1914.49
		24.15	1626.8	24.15	1885.18	24.15	1801.1	24.15	1917.47
		24.16	1611.3	24.16	1887.12	24.16	1810.5	24.16	1907.44
		24.17	1618.5	24.17	1916.64	24.17	1809	24.17	1868.74
		24.18	1625.7	24.18	1946.16	24.18	1807.5	24.18	1830.15
		24.19	1641.3	24.19	1934.18	24.19	1843.9	24.19	1816.92
		24.2	1660.8	24.2	1903.33	24.2	1897.6	24.2	1815.16
		24.21	1678.6	24.21	1878.04	24.21	1946.4	24.21	1816.48
		24.22	1672.5	24.22	1939.75	24.22	1920.5	24.22	1863.89
		24.23	1666.4	24.23	2001.46	24.23	1894.6	24.23	1911.4
		24.24	1659.7	24.24	2027.48	24.24	1870.2	24.24	1941.61
		24.25	1652.1	24.25	2006.66	24.25	1847.8	24.25	1949.66
		24.26	1644.5	24.26	1985.97	24.26	1825.3	24.26	1957.6
		24.27	1632.5	24.27	1999.16	24.27	1822.5	24.27	1994.09
		24.28	1619.6	24.28	2020.34	24.28	1824.4	24.28	2037.31
		24.29	1613	24.29	2029.05	24.29	1832.7	24.29	2062.12
		24.3	1634.7	24.3	1982.1	24.3	1869.2	24.3	2004.23
		24.31	1656.4	24.31	1935.03	24.31	1905.8	24.31	1946.24
		24.32	1683.2	24.32	1933.94	24.32	1929.8	24.32	1921.99
		24.33	1714	24.33	1969.4	24.33	1943.9	24.33	1924.52
		24.34	1744.8	24.34	2004.97	24.34	1958	24.34	1926.95
		24.35	1766.5	24.35	2022.39	24.35	1932.1	24.35	1956.06
		24.36	1787.4	24.36	2038.49	24.36	1903.1	24.36	1987.15
		24.37	1796.7	24.37	2040.18	24.37	1891.3	24.37	2006.44
		24.38	1779.2	24.38	2008.84	24.38	1918.8	24.38	1998.94
		24.39	1761.6	24.39	1977.5	24.39	1946.2	24.39	1991.34
		24.4	1768.4	24.4	1996.26	24.4	1961.5	24.4	2004.57
		24.41	1786.7	24.41	2038.61	24.41	1971	24.41	2027.61
		24.42	1803.7	24.42	2076.84	24.42	1981.8	24.42	2049.44
		24.43	1797.6	24.43	2039.58	24.43	2016.5	24.43	2046.9
		24.44	1791.5	24.44	2002.19	24.44	2051.1	24.44	2044.37
		24.45	1777.5	24.45	2010.78	24.45	2073.3	24.45	2061.01
		24.46	1752.7	24.46	2081.32	24.46	2078.6	24.46	2103.35
		24.47	1728	24.47	2151.74	24.47	2083.9	24.47	2145.8
		24.48	1751.3	24.48	2112.42	24.48	2086.5	24.48	2163.66
		24.49	1786.7	24.49	2045.63	24.49	2088.4	24.49	2175.45
		24.5	1821.4	24.5	1995.53	24.5	2094.3	24.5	2190.34
		24.51	1852.7	24.51	2024.57	24.51	2119.1	24.51	2220.1
		24.52	1883.9	24.52	2053.49	24.52	2143.8	24.52	2249.98
		24.53	1886.9	24.53	2075.51	24.53	2156.3	24.53	2257.26
		24.54	1866.8	24.54	2091.61	24.54	2158.5	24.54	2245.9
		24.55	1846.6	24.55	2107.82	24.55	2160.8	24.55	2234.55
		24.56	1858	24.56	2137.95	24.56	2157.1	24.56	2276.99
		24.57	1872.1	24.57	2169.29	24.57	2153	24.57	2324.07
		24.58	1892.2	24.58	2187.07	24.58	2148.1	24.58	2349.21
		24.59	1926.9	24.59	2172.8	24.59	2141.6	24.59	2322.31
		24.6	1961.5	24.6	2158.52	24.6	2135.1	24.6	2295.52
		24.61	1965.4	24.61	2165.78	24.61	2141.9	24.61	2299.48
		24.62	1953.9	24.62	2183.81	24.62	2155.3	24.62	2318.78
		24.63	1944.8	24.63	2202.2	24.63	2168.5	24.63	2335.98
		24.64	1985.5	24.64	2230.76	24.64	2179.5	24.64	2304.45
		24.65	2026.3	24.65	2259.31	24.65	2190.6	24.65	2272.91
		24.66	2037.9	24.66	2272.99	24.66	2214.5	24.66	2264.98
		24.67	2009	24.67	2265.6	24.67	2256.4	24.67	2289.67
		24.68	1980	24.68	2258.22	24.68	2298.3	24.68	2314.48
		24.69	1981.8	24.69	2267.9	24.69	2303.1	24.69	2342.59
		24.7	1991.7	24.7	2282.18	24.7	2298.1	24.7	2371.59
		24.71	2006.4	24.71	2301.66	24.71	2294.6	24.71	2391.32
		24.72	2044.8	24.72	2346.8	24.72	2298	24.72	2364.86
		24.73	2083.3	24.73	2391.93	24.73	2301.4	24.73	2338.51
		24.74	2105.9	24.74	2428.11	24.74	2300.3	24.74	2340.06
		24.75	2115.1	24.75	2456.66	24.75	2295.4	24.75	2365.74
		24.76	2124.2	24.76	2485.34	24.76	2290.4	24.76	2391.32
		24.77	2116.3	24.77	2462.95	24.77	2292.8	24.77	2377.43
		24.78	2106.8	24.78	2435.73	24.78	2295.8	24.78	2359.79
		24.79	2101.9	24.79	2418.91	24.79	2308.6	24.79	2357.7
		24.8	2108.3	24.8	2427.62	24.8	2345.5	24.8	2394.19
		24.81	2114.8	24.81	2436.34	24.81	2382.5	24.81	2430.79
		24.82	2113.2	24.82	2465.25	24.82	2420.7	24.82	2495.07
		24.83	2107.5	24.83	2504.46	24.83	2459.5	24.83	2573.57
		24.84	2103.2	24.84	2540.39	24.84	2495.3	24.84	2649.64
		24.85	2137.1	24.85	2488.36	24.85	2446.2	24.85	2658.02
		24.86	2171	24.86	2436.21	24.86	2397	24.86	2666.4
		24.87	2185.2	24.87	2447.1	24.87	2399.6	24.87	2661.1
		24.88	2171.1	24.88	2548.99	24.88	2476.9	24.88	2635.86
		24.89	2157.1	24.89	2650.75	24.89	2554.2	24.89	2610.72
		24.9	2145.1	24.9	2631.75	24.9	2549.2	24.9	2625.6
		24.91	2133.6	24.91	2579.24	24.91	2521.4	24.91	2651.62
		24.92	2131.6	24.92	2533.14	24.92	2498.1	24.92	2667.39
		24.93	2179.9	24.93	2521.64	24.93	2498.9	24.93	2627.92
		24.94	2228.3	24.94	2510.14	24.94	2499.6	24.94	2588.45
		24.95	2251.4	24.95	2553.83	24.95	2507.5	24.95	2577.76
		24.96	2252.2	24.96	2646.51	24.96	2521.6	24.96	2592.42
		24.97	2252.9	24.97	2739.08	24.97	2535.7	24.97	2607.08
		24.98	2274.4	24.98	2691.16	24.98	2540.4	24.98	2627.15
		24.99	2298	24.99	2628.6	24.99	2544.3	24.99	2647.65
		25	2308.4	25	2602.95	25	2535.9	25	2658.35
		25.01	2284.8	25.01	2673.49	25.01	2495.9	25.01	2643.24
		25.02	2261.2	25.02	2744.04	25.02	2455.9	25.02	2628.14
		25.03	2264.7	25.03	2767.88	25.03	2453.4	25.03	2638.5
		25.04	2282.6	25.04	2766.91	25.04	2470.9	25.04	2662.43
		25.05	2300.4	25.05	2764.97	25.05	2489.3	25.05	2686.24
		25.06	2314.5	25.06	2726.37	25.06	2539.6	25.06	2705.53
		25.07	2328.6	25.07	2687.65	25.07	2589.9	25.07	2724.83
		25.08	2333	25.08	2669.99	25.08	2631.4	25.08	2732.33
		25.09	2323.1	25.09	2683.78	25.09	2660	25.09	2722.29
		25.1	2313.2	25.1	2697.57	25.1	2688.6	25.1	2712.26
		25.11	2291.8	25.11	2703.99	25.11	2708.6	25.11	2755.48
		25.12	2267.1	25.12	2708.1	25.12	2726.1	25.12	2814.24
		25.13	2248.6	25.13	2712.7	25.13	2737.6	25.13	2856.47
		25.14	2266.1	25.14	2720.08	25.14	2714.8	25.14	2803.55
		25.15	2283.6	25.15	2727.46	25.15	2691.9	25.15	2750.63
		25.16	2294.2	25.16	2743.43	25.16	2681.4	25.16	2743.57
		25.17	2298.4	25.17	2767.39	25.17	2682.2	25.17	2778.41
		25.18	2302.6	25.18	2791.35	25.18	2682.9	25.18	2813.25
		25.19	2279.1	25.19	2819.91	25.19	2687.8	25.19	2799.91
		25.2	2252.5	25.2	2848.95	25.2	2693.1	25.2	2781.06
		25.21	2236.9	25.21	2842.17	25.21	2698.9	25.21	2762.31
		25.22	2251.4	25.22	2738.96	25.22	2705.7	25.22	2743.79
		25.23	2265.9	25.23	2635.74	25.23	2712.6	25.23	2725.38
		25.24	2276.6	25.24	2638.28	25.24	2712.8	25.24	2734.75
		25.25	2285.4	25.25	2699.03	25.25	2709.4	25.25	2759.45
		25.26	2293.6	25.26	2758.92	25.26	2705.4	25.26	2783.37
		25.27	2269.2	25.27	2766.79	25.27	2671.5	25.27	2758.57
		25.28	2244.8	25.28	2774.65	25.28	2637.6	25.28	2733.87
		25.29	2246.1	25.29	2771.63	25.29	2610	25.29	2714.02
		25.3	2287.3	25.3	2751.78	25.3	2592.1	25.3	2701.79
		25.31	2328.4	25.31	2731.94	25.31	2574.2	25.31	2689.66
		25.32	2323.1	25.32	2729.52	25.32	2625.7	25.32	2710.94
		25.33	2303.7	25.33	2732.18	25.33	2698.4	25.33	2742.36
		25.34	2289.5	25.34	2737.99	25.34	2761.2	25.34	2767.94
		25.35	2307.4	25.35	2761.95	25.35	2762.7	25.35	2757.02
		25.36	2325.3	25.36	2785.9	25.36	2764.3	25.36	2746.11
		25.37	2330.1	25.37	2800.79	25.37	2749.9	25.37	2730.01
		25.38	2322.5	25.38	2807.32	25.38	2720.6	25.38	2709.06
		25.39	2314.9	25.39	2813.73	25.39	2691.3	25.39	2688.01
		25.4	2311.6	25.4	2802.97	25.4	2658.2	25.4	2681.17
		25.41	2309	25.41	2790.14	25.41	2624.7	25.41	2676.21
		25.42	2299.3	25.42	2779.25	25.42	2602.7	25.42	2673.56
		25.43	2270	25.43	2774.17	25.43	2613	25.43	2677.75
		25.44	2240.7	25.44	2769.09	25.44	2623.3	25.44	2681.94
		25.45	2265.1	25.45	2774.29	25.45	2610.1	25.45	2678.96
		25.46	2320.3	25.46	2785.3	25.46	2583.4	25.46	2671.8
		25.47	2374.2	25.47	2795.95	25.47	2557.2	25.47	2664.63
		25.48	2292.3	25.48	2763.28	25.48	2573.9	25.48	2652.39
		25.49	2210.5	25.49	2730.61	25.49	2590.7	25.49	2640.27
		25.5	2191.4	25.5	2717.42	25.5	2607.3	25.5	2628.25
		25.51	2273.3	25.51	2735.93	25.51	2623.7	25.51	2616.45
		25.52	2355.2	25.52	2754.32	25.52	2640	25.52	2604.77
		25.53	2347	25.53	2727.34	25.53	2648.6	25.53	2613.37
		25.54	2310.1	25.54	2685.96	25.54	2654.7	25.54	2628.47
		25.55	2275.2	25.55	2653.77	25.55	2656	25.55	2640.16
		25.56	2253.9	25.56	2683.3	25.56	2625.5	25.56	2629.24
		25.57	2232.5	25.57	2712.7	25.57	2595.1	25.57	2618.33
		25.58	2232.8	25.58	2709.92	25.58	2606.6	25.58	2599.81
		25.59	2254.1	25.59	2675.31	25.59	2659.1	25.59	2573.79
		25.6	2275.4	25.6	2640.7	25.6	2711.7	25.6	2547.66
		25.61	2262.6	25.61	2656.43	25.61	2654.7	25.61	2570.37
		25.62	2245.1	25.62	2679.06	25.62	2582.7	25.62	2599.81
		25.63	2235.7	25.63	2680.76	25.63	2537.7	25.63	2619.32
		25.64	2250.1	25.64	2620.86	25.64	2572	25.64	2609.62
		25.65	2264.6	25.65	2560.97	25.65	2606.2	25.65	2600.03
		25.66	2249	25.66	2532.77	25.66	2627.1	25.66	2587.68
		25.67	2215.5	25.67	2523.58	25.67	2640.1	25.67	2573.9
		25.68	2182	25.68	2514.38	25.68	2653	25.68	2560.01
		25.69	2166	25.69	2494.05	25.69	2633.2	25.69	2529.69
		25.7	2150	25.7	2473.84	25.7	2613.4	25.7	2499.48
		25.71	2151.7	25.71	2460.66	25.71	2592.1	25.71	2489.33
		25.72	2182.9	25.72	2459.2	25.72	2568.5	25.72	2512.38
		25.73	2214.2	25.73	2457.87	25.73	2544.9	25.73	2535.42
		25.74	2244	25.74	2472.39	25.74	2528.7	25.74	2551.3
		25.75	2273.3	25.75	2492.12	25.75	2515	25.75	2564.75
		25.76	2293.2	25.76	2509.3	25.76	2503.4	25.76	2570.59
		25.77	2246	25.77	2507.48	25.77	2506.8	25.77	2522.3
		25.78	2198.8	25.78	2505.67	25.78	2510.3	25.78	2474.01
		25.79	2185.8	25.79	2512.2	25.79	2517.3	25.79	2456.04
		25.8	2207.5	25.8	2527.45	25.8	2528	25.8	2468.61
		25.81	2229.2	25.81	2542.69	25.81	2538.6	25.81	2481.18
		25.82	2206.8	25.82	2526.12	25.82	2532	25.82	2472.91
		25.83	2177.9	25.83	2504.94	25.83	2522.9	25.83	2461.66
		25.84	2162.3	25.84	2488.73	25.84	2516.7	25.84	2455.38
		25.85	2188.2	25.85	2487.88	25.85	2519.8	25.85	2464.53
		25.86	2214.1	25.86	2486.91	25.86	2522.8	25.86	2473.79
		25.87	2214.3	25.87	2484.01	25.87	2532.2	25.87	2481.51
		25.88	2198.7	25.88	2479.89	25.88	2545.6	25.88	2488.23
		25.89	2183.1	25.89	2475.66	25.89	2558.9	25.89	2494.96
		25.9	2176.2	25.9	2427.14	25.9	2590	25.9	2504.99
		25.91	2169.3	25.91	2378.38	25.91	2621.2	25.91	2515.02
		25.92	2167.4	25.92	2361.44	25.92	2617.4	25.92	2521.75
		25.93	2173.8	25.93	2399.67	25.93	2553	25.93	2522.52
		25.94	2180.3	25.94	2437.91	25.94	2488.7	25.94	2523.4
		25.95	2191.6	25.95	2500.34	25.95	2509.2	25.95	2501.57
		25.96	2204.5	25.96	2571.37	25.96	2559.5	25.96	2471.69
		25.97	2215	25.97	2625.82	25.97	2604.2	25.97	2445.57
		25.98	2206.7	25.98	2552.49	25.98	2606.1	25.98	2447.22
		25.99	2198.3	25.99	2479.29	25.99	2608	25.99	2448.87
		26	2199.6	26	2461.62	26	2611.2	26	2456.92
		26.01	2211	26.01	2502.16	26.01	2615.8	26.01	2471.58
		26.02	2222.4	26.02	2542.69	26.02	2620.4	26.02	2486.36
		26.03	2257.8	26.03	2552.25	26.03	2585.2	26.03	2519.43
		26.04	2297.1	26.04	2556.85	26.04	2543.7	26.04	2555.59
		26.05	2313.4	26.05	2554.79	26.05	2512.2	26.05	2581.28
		26.06	2255.9	26.06	2531.32	26.06	2512.9	26.06	2573.35
		26.07	2198.4	26.07	2507.85	26.07	2513.7	26.07	2565.3
		26.08	2195.3	26.08	2500.95	26.08	2517	26.08	2567.83
		26.09	2226.9	26.09	2504.58	26.09	2522	26.09	2577.09
		26.1	2258.5	26.1	2508.33	26.1	2526.9	26.1	2586.35
		26.11	2262.4	26.11	2517.41	26.11	2531.5	26.11	2584.04
		26.12	2265.8	26.12	2526.6	26.12	2536.1	26.12	2581.5
		26.13	2252.6	26.13	2534.34	26.13	2551.8	26.13	2569.6
		26.14	2209.6	26.14	2539.43	26.14	2587.6	26.14	2541.04
		26.15	2166.5	26.15	2544.51	26.15	2623.4	26.15	2512.49
		26.16	2197.9	26.16	2571.86	26.16	2662.6	26.16	2531.89
		26.17	2256.6	26.17	2607.31	26.17	2702.9	26.17	2568.82
		26.18	2307.7	26.18	2636.95	26.18	2736.6	26.18	2603
		26.19	2295.5	26.19	2617.11	26.19	2713.7	26.19	2613.48
		26.2	2283.3	26.2	2597.26	26.2	2690.9	26.2	2624.06
		26.21	2279.4	26.21	2605.74	26.21	2685	26.21	2630.23
		26.22	2284.3	26.22	2644.94	26.22	2697.6	26.22	2632
		26.23	2289.3	26.23	2684.14	26.23	2710.2	26.23	2633.65
		26.24	2314.4	26.24	2633.57	26.24	2705.8	26.24	2647.1
		26.25	2343	26.25	2567.62	26.25	2698.6	26.25	2662.65
		26.26	2372.7	26.26	2525.15	26.26	2688.5	26.26	2682.6
		26.27	2406.6	26.27	2561.45	26.27	2668.7	26.27	2717.44
		26.28	2440.5	26.28	2597.87	26.28	2648.9	26.28	2752.28
		26.29	2425.3	26.29	2615.17	26.29	2659.6	26.29	2765.18
		26.3	2377.7	26.3	2619.77	26.3	2690.4	26.3	2763.53
		26.31	2330.1	26.31	2624.37	26.31	2721.3	26.31	2761.76
		26.32	2362.4	26.32	2634.78	26.32	2735	26.32	2764.63
		26.33	2396.7	26.33	2645.42	26.33	2748.3	26.33	2767.61
		26.34	2424.7	26.34	2651.47	26.34	2758.5	26.34	2774.66
		26.35	2441.1	26.35	2649.17	26.35	2762.7	26.35	2789.32
		26.36	2457.5	26.36	2646.88	26.36	2766.8	26.36	2803.99
		26.37	2492	26.37	2685.96	26.37	2766.9	26.37	2815.01
		26.38	2533.5	26.38	2740.77	26.38	2765.4	26.38	2824.72
		26.39	2566	26.39	2791.35	26.39	2769.6	26.39	2833.09
		26.4	2514.6	26.4	2801.88	26.4	2827.1	26.4	2830.23
		26.41	2463.2	26.41	2812.52	26.41	2884.6	26.41	2827.25
		26.42	2484.3	26.42	2830.31	26.42	2901.9	26.42	2830.45
		26.43	2586.7	26.43	2856.08	26.43	2874.1	26.43	2840.48
		26.44	2689.2	26.44	2881.86	26.44	2846.3	26.44	2850.62
		26.45	2705.6	26.45	2924.81	26.45	2868.1	26.45	2851.07
		26.46	2706.4	26.46	2970.91	26.46	2898.9	26.46	2849.85
		26.47	2697.3	26.47	3005.16	26.47	2931.5	26.47	2869.92
		26.48	2653.1	26.48	2997.29	26.48	2970.4	26.48	2966.06
		26.49	2609	26.49	2989.43	26.49	3009.2	26.49	3062.3
		26.5	2641.4	26.5	3000.56	26.5	3027.3	26.5	3074.65
		26.51	2726.3	26.51	3024.52	26.51	3031.1	26.51	3029.78
		26.52	2811.2	26.52	3048.47	26.52	3034.9	26.52	2984.8
		26.53	2781.6	26.53	3059.49	26.53	3001.5	26.53	3043.45
		26.54	2748.1	26.54	3070.01	26.54	2966.8	26.54	3105.63
		26.55	2738.6	26.55	3088.04	26.55	2970	26.55	3150.72
		26.56	2775.5	26.56	3120.35	26.56	3046.2	26.56	3162.85
		26.57	2812.5	26.57	3152.53	26.57	3122.3	26.57	3175.09
		26.58	2815.9	26.58	3158.7	26.58	3147.5	26.58	3219.08
		26.59	2806	26.59	3154.59	26.59	3152.5	26.59	3275.75
		26.6	2797.3	26.6	3155.2	26.6	3159.6	26.6	3328.01
		26.61	2801.1	26.61	3204.08	26.61	3188.9	26.61	3335.17
		26.62	2805	26.62	3252.84	26.62	3218.3	26.62	3342.23
		26.63	2821.6	26.63	3285.27	26.63	3249	26.63	3366.92
		26.64	2853.2	26.64	3298.7	26.64	3281.4	26.64	3411.8
		26.65	2884.9	26.65	3312.01	26.65	3313.7	26.65	3456.78
		26.66	2857.5	26.66	3327.74	26.66	3332.1	26.66	3502.31
		26.67	2818.6	26.67	3343.84	26.67	3347.7	26.67	3548.18
		26.68	2788	26.68	3367.07	26.68	3361	26.68	3580.04
		26.69	2788	26.69	3416.8	26.69	3365.5	26.69	3560.3
		26.7	2788	26.7	3466.53	26.7	3370.1	26.7	3540.57
		26.71	2829	26.71	3487.7	26.71	3370	26.71	3551.59
		26.72	2899.1	26.72	3488.67	26.72	3366.6	26.72	3584.34
		26.73	2969.1	26.73	3489.64	26.73	3363.1	26.73	3617.08
		26.74	2960.3	26.74	3611.61	26.74	3408.6	26.74	3634.94
		26.75	2948.1	26.75	3738.78	26.75	3456.2	26.75	3652.14
		26.76	2945.1	26.76	3803.76	26.76	3484.7	26.76	3650.05
		26.77	2960.3	26.77	3744.34	26.77	3474.8	26.77	3609.36
		26.78	2975.5	26.78	3684.93	26.78	3464.9	26.78	3568.57
		26.79	2984.3	26.79	3710.83	26.79	3495.1	26.79	3566.15
		26.8	2990.4	26.8	3772.05	26.8	3541.9	26.8	3579.6
		26.81	2993.3	26.81	3828.44	26.81	3583	26.81	3589.3
		26.82	2959.8	26.82	3828.44	26.82	3557.8	26.82	3556.55
		26.83	2926.3	26.83	3828.44	26.83	3532.7	26.83	3523.81
		26.84	2921.7	26.84	3836.67	26.84	3541	26.84	3517.97
		26.85	2951.8	26.85	3854.58	26.85	3589.4	26.85	3544.43
		26.86	2981.8	26.86	3872.61	26.86	3637.7	26.86	3570.89
		26.87	2969.6	26.87	3840.18	26.87	3646.6	26.87	3569.12
		26.88	2948.7	26.88	3797.22	26.88	3647.4	26.88	3561.63
		26.89	2931.2	26.89	3759.35	26.89	3644.7	26.89	3546.96
		26.9	2927	26.9	3740.96	26.9	3628.3	26.9	3504.52
		26.91	2922.8	26.91	3722.44	26.91	3611.9	26.91	3462.18
		26.92	2940.1	26.92	3698.49	26.92	3609.4	26.92	3443.22
		26.93	2973.2	26.93	3670.41	26.93	3617	26.93	3441.56
		26.94	3006.4	26.94	3642.22	26.94	3624.6	26.94	3439.91
		26.95	2959.1	26.95	3660.61	26.95	3587.7	26.95	3446.19
		26.96	2907.7	26.96	3681.3	26.96	3548.5	26.96	3452.92
		26.97	2873.9	26.97	3700.3	26.97	3520	26.97	3440.13
		26.98	2876.5	26.98	3715.43	26.98	3513.9	26.98	3386.77
		26.99	2879.2	26.99	3730.67	26.99	3507.8	26.99	3333.52
		27	2904.2	27	3713.37	27	3485	27	3336.83
		27.01	2938.9	27.01	3682.03	27.01	3454.9	27.01	3364.5
		27.02	2968.4	27.02	3649.97	27.02	3426.2	27.02	3384.79
		27.03	2933	27.03	3607.49	27.03	3414.7	27.03	3310.04
		27.04	2897.6	27.04	3565.14	27.04	3403.3	27.04	3235.29
		27.05	2866.6	27.05	3522.91	27.05	3402.3	27.05	3176.3
		27.06	2841.1	27.06	3481.05	27.06	3414.1	27.06	3136.83
		27.07	2815.6	27.07	3439.06	27.07	3425.9	27.07	3097.36
		27.08	2831.6	27.08	3381.71	27.08	3427.4	27.08	3088.98
		27.09	2856.7	27.09	3320.84	27.09	3426.6	27.09	3087.22
		27.1	2866.1	27.1	3277.53	27.1	3420	27.1	3097.47
		27.11	2810.2	27.11	3306.45	27.11	3389.2	27.11	3157.12
		27.12	2754.2	27.12	3335.49	27.12	3358.3	27.12	3216.65
		27.13	2718.1	27.13	3339.12	27.13	3317.3	27.13	3178.73
		27.14	2697.2	27.14	3323.51	27.14	3268.6	27.14	3066.71
		27.15	2676.2	27.15	3307.78	27.15	3219.8	27.15	2954.59
		27.16	2652.8	27.16	3285.27	27.16	3226.3	27.16	3015.34
		27.17	2629.1	27.17	3262.16	27.17	3236.2	27.17	3086.67
		27.18	2624	27.18	3248.49	27.18	3232	27.18	3131.43
		27.19	2658.6	27.19	3254.9	27.19	3197.4	27.19	3118.42
		27.2	2693.3	27.2	3261.31	27.2	3162.7	27.2	3105.41
		27.21	2702.9	27.21	3259.26	27.21	3129.9	27.21	3074.1
		27.22	2701.4	27.22	3253.21	27.22	3097.9	27.22	3034.63
		27.23	2696.9	27.23	3247.4	27.23	3069.8	27.23	2999.68
		27.24	2648.5	27.24	3244.25	27.24	3098	27.24	3030.77
		27.25	2600.2	27.25	3240.99	27.25	3126.2	27.25	3061.86
		27.26	2587.8	27.26	3225.5	27.26	3143	27.26	3068.59
		27.27	2621.7	27.27	3194.16	27.27	3145.3	27.27	3044.22
		27.28	2655.6	27.28	3162.82	27.28	3147.6	27.28	3019.97
		27.29	2649.9	27.29	3172.98	27.29	3093.6	27.29	2988.77
		27.3	2635.1	27.3	3192.83	27.3	3026.6	27.3	2956.02
		27.31	2612.5	27.31	3201.3	27.31	2974.5	27.31	2937.39
		27.32	2555.7	27.32	3160.28	27.32	2988.3	27.32	2980.61
		27.33	2499	27.33	3119.26	27.33	3002	27.33	3023.83
		27.34	2508.5	27.34	3092.52	27.34	3012.3	27.34	3004.31
		27.35	2570.2	27.35	3076.79	27.35	3019.9	27.35	2935.52
		27.36	2631.9	27.36	3061.18	27.36	3027.5	27.36	2866.61
		27.37	2590.5	27.37	3078.97	27.37	3033.7	27.37	2911.92
		27.38	2541.8	27.38	3099.29	27.38	3039.8	27.38	2965.17
		27.39	2527.6	27.39	3103.41	27.39	3031.1	27.39	2993.62
		27.4	2591.2	27.4	3071.1	27.4	2989.2	27.4	2965.84
		27.41	2654.7	27.41	3038.91	27.41	2947.3	27.41	2938.16
		27.42	2647.5	27.42	3008.54	27.42	2908.3	27.42	2921.96
		27.43	2607.1	27.43	2979.02	27.43	2870.6	27.43	2911.04
		27.44	2571.2	27.44	2953.73	27.44	2836.5	27.44	2902.33
		27.45	2610.4	27.45	2999.83	27.45	2862.7	27.45	2932.1
		27.46	2649.6	27.46	3045.93	27.46	2889	27.46	2961.98
		27.47	2652.1	27.47	3073.4	27.47	2914.5	27.47	2966.17
		27.48	2605.6	27.48	3076.18	27.48	2938.8	27.48	2936.4
		27.49	2559.1	27.49	3078.97	27.49	2963.2	27.49	2906.52
		27.5	2581.2	27.5	3059.85	27.5	2969.5	27.5	2931
		27.51	2620	27.51	3035.41	27.51	2971.4	27.51	2968.81
		27.52	2640.5	27.52	3022.82	27.52	2973.9	27.52	2993.4
		27.53	2575.3	27.53	3065.17	27.53	2979.3	27.53	2956.35
		27.54	2510.2	27.54	3107.64	27.54	2984.6	27.54	2919.42
		27.55	2521.5	27.55	3141.89	27.55	2962.7	27.55	2920.19
		27.56	2595	27.56	3169.47	27.56	2918.5	27.56	2951.72
		27.57	2668.5	27.57	3197.18	27.57	2874.3	27.57	2983.25
		27.58	2651.8	27.58	3138.26	27.58	2905.9	27.58	2957.24
		27.59	2627.8	27.59	3072.43	27.59	2943.6	27.59	2926.59
		27.6	2626	27.6	3032.26	27.6	2965.8	27.6	2905.75
		27.61	2676.3	27.61	3052.59	27.61	2951.7	27.61	2907.84
		27.62	2726.6	27.62	3072.8	27.62	2937.6	27.62	2909.94
		27.63	2738.6	27.63	3087.56	27.63	2920.7	27.63	2927.58
		27.64	2732.2	27.64	3099.54	27.64	2902.4	27.64	2952.72
		27.65	2726.3	27.65	3111.64	27.65	2886.5	27.65	2977.41
		27.66	2731.6	27.66	3126.88	27.66	2918.9	27.66	2990.86
		27.67	2736.9	27.67	3142.01	27.67	2951.3	27.67	3004.2
		27.68	2729.9	27.68	3147.69	27.68	2965.2	27.68	3008.72
		27.69	2705.9	27.69	3140.31	27.69	2953.8	27.69	3000.67
		27.7	2681.9	27.7	3132.93	27.7	2942.3	27.7	2992.74
		27.71	2682.4	27.71	3125.31	27.71	2919.1	27.71	3024.82
		27.72	2689.3	27.72	3117.44	27.72	2892.8	27.72	3067.16
		27.73	2697.2	27.73	3115.99	27.73	2873.9	27.73	3103.54
		27.74	2710.1	27.74	3145.88	27.74	2891	27.74	3109.82
		27.75	2723.1	27.75	3175.89	27.75	2908.2	27.75	3116.11
		27.76	2743.1	27.76	3199.84	27.76	2946.6	27.76	3110.59
		27.77	2768.9	27.77	3218.72	27.77	3002.9	27.77	3095.05
		27.78	2794.8	27.78	3237.6	27.78	3059.3	27.78	3079.5
		27.79	2778.8	27.79	3222.71	27.79	3073.4	27.79	3073.99
		27.8	2759	27.8	3204.68	27.8	3083.7	27.8	3069.36
		27.81	2738	27.81	3201.9	27.81	3083.3	27.81	3073.77
		27.82	2714	27.82	3236.02	27.82	3056.6	27.82	3100.23
		27.83	2690	27.83	3270.03	27.83	3029.9	27.83	3126.69
		27.84	2686.3	27.84	3283.34	27.84	2994.4	27.84	3157.78
		27.85	2692.8	27.85	3286.12	27.85	2954.4	27.85	3191.41
		27.86	2700.4	27.86	3290.84	27.86	2917.6	27.86	3221.51
		27.87	2737.4	27.87	3344.32	27.87	2959.5	27.87	3163.51
		27.88	2774.3	27.88	3397.68	27.88	3001.4	27.88	3105.63
		27.89	2787.8	27.89	3416.8	27.89	3022.9	27.89	3083.69
		27.9	2768	27.9	3386.79	27.9	3015.2	27.9	3113.13
		27.91	2748.2	27.91	3356.9	27.91	3007.6	27.91	3142.46
		27.92	2753	27.92	3363.56	27.92	3017.4	27.92	3192.95
		27.93	2764.4	27.93	3380.14	27.93	3031.9	27.93	3249.29
		27.94	2768.6	27.94	3395.26	27.94	3044.2	27.94	3300
		27.95	2734.7	27.95	3402.64	27.95	3045.8	27.95	3321.83
		27.96	2700.8	27.96	3410.02	27.96	3047.3	27.96	3343.66
		27.97	2712.9	27.97	3430.35	27.97	3040.5	27.97	3342.78
		27.98	2765	27.98	3462.17	27.98	3026.4	27.98	3322.27
		27.99	2817.2	27.99	3494	27.99	3012.3	27.99	3301.66
		28	2827.9	28	3497.26	28	3040.7	28	3319.96
		28.01	2834.4	28.01	3497.75	28.01	3073.5	28.01	3342.23
		28.02	2850.3	28.02	3502.22	28.02	3105.2	28.02	3363.84
		28.03	2890.3	28.03	3516.99	28.03	3134.1	28.03	3383.46
		28.04	2930.3	28.04	3531.75	28.04	3163	28.04	3403.2
		28.05	2940.3	28.05	3541.67	28.05	3179.2	28.05	3416.65
		28.06	2934.5	28.06	3549.05	28.06	3188.8	28.06	3426.68
		28.07	2930	28.07	3556.55	28.07	3199.4	28.07	3435.72
		28.08	2963.1	28.08	3568.05	28.08	3245.1	28.08	3411.36
		28.09	2996.3	28.09	3579.54	28.09	3290.8	28.09	3387.1
		28.1	3005.8	28.1	3587.77	28.1	3304.8	28.1	3381.37
		28.11	2980.7	28.11	3590.92	28.11	3272	28.11	3403.2
		28.12	2955.6	28.12	3594.18	28.12	3239.3	28.12	3425.03
		28.13	2961.6	28.13	3666.91	28.13	3221	28.13	3472.65
		28.14	2976.4	28.14	3759.59	28.14	3206.9	28.14	3527.67
		28.15	2988	28.15	3829.77	28.15	3196.1	28.15	3569.67
		28.16	2981.1	28.16	3774.47	28.16	3203.3	28.16	3539.47
		28.17	2974.2	28.17	3719.18	28.17	3210.6	28.17	3509.26
		28.18	2977	28.18	3722.2	28.18	3231.4	28.18	3492.5
		28.19	2988.4	28.19	3777.98	28.19	3264.6	28.19	3487.87
		28.2	2999.9	28.2	3833.76	28.2	3297.7	28.2	3483.24
		28.21	3027.4	28.21	3891.6	28.21	3301.3	28.21	3585.55
		28.22	3056.7	28.22	3949.68	28.22	3301.7	28.22	3699.77
		28.23	3066.1	28.23	3989.85	28.23	3304.7	28.23	3776.61
		28.24	3022.7	28.24	3982.96	28.24	3314.6	28.24	3754.34
		28.25	2979.3	28.25	3976.06	28.25	3324.5	28.25	3732.07
		28.26	3025.4	28.26	4019.86	28.26	3323.3	28.26	3711.24
		28.27	3120.2	28.27	4091.37	28.27	3316.1	28.27	3691.06
		28.28	3211.8	28.28	4161.19	28.28	3309.2	28.28	3671.32
		28.29	3156.2	28.29	4158.41	28.29	3317.9	28.29	3673.09
		28.3	3100.6	28.3	4155.62	28.3	3326.7	28.3	3674.74
		28.31	3068.1	28.31	4144.85	28.31	3341	28.31	3651.04
		28.32	3070.7	28.32	4121.74	28.32	3363.9	28.32	3588.42
		28.33	3073.4	28.33	4098.75	28.33	3386.7	28.33	3525.91
		28.34	3115.3	28.34	4123.56	28.34	3379.7	28.34	3592.28
		28.35	3169	28.35	4162.76	28.35	3363.7	28.35	3697.23
		28.36	3208.7	28.36	4198.82	28.36	3342.5	28.36	3784.11
		28.37	3164.9	28.37	4216.24	28.37	3289.9	28.37	3763.6
		28.38	3121.1	28.38	4233.79	28.38	3237.4	28.38	3742.99
		28.39	3110.2	28.39	4249.16	28.39	3255.3	28.39	3747.84
		28.4	3130	28.4	4262.59	28.4	3339.1	28.4	3776.39
		28.41	3149.8	28.41	4275.9	28.41	3422.9	28.41	3804.95
		28.42	3175.8	28.42	4293.81	28.42	3423.9	28.42	3790.39
		28.43	3202.4	28.43	4312.2	28.43	3414.7	28.43	3770.66
		28.44	3232.7	28.44	4325.99	28.44	3414.5	28.44	3758.86
		28.45	3273.1	28.45	4326.96	28.45	3438.8	28.45	3769.01
		28.46	3313.4	28.46	4327.81	28.46	3463.2	28.46	3779.04
		28.47	3311.7	28.47	4360.84	28.47	3477.1	28.47	3765.48
		28.48	3286.2	28.48	4412.02	28.48	3485.1	28.48	3738.58
		28.49	3260.4	28.49	4461.88	28.49	3492.8	28.49	3712.45
		28.5	3214.7	28.5	4415.77	28.5	3476	28.5	3741
		28.51	3169	28.51	4369.67	28.51	3459.3	28.51	3769.56
		28.52	3144.8	28.52	4326.48	28.52	3444	28.52	3779.92
		28.53	3154.7	28.53	4287.76	28.53	3431	28.53	3761.51
		28.54	3164.6	28.54	4249.04	28.54	3418.1	28.54	3742.99
		28.55	3214.5	28.55	4275.29	28.55	3365.7	28.55	3699
		28.56	3277	28.56	4321.76	28.56	3301	28.56	3646.85
		28.57	3324.2	28.57	4369.43	28.57	3250.6	28.57	3609.81
		28.58	3273.5	28.58	4424.24	28.58	3292.1	28.58	3669.01
		28.59	3222.9	28.59	4479.06	28.59	3333.6	28.59	3728.21
		28.6	3198.8	28.6	4454.86	28.6	3371.2	28.6	3751.15
		28.61	3200.3	28.61	4354.43	28.61	3405.1	28.61	3738.91
		28.62	3201.8	28.62	4254	28.62	3439	28.62	3726.78
		28.63	3172.4	28.63	4261.38	28.63	3415.1	28.63	3714.54
		28.64	3138.9	28.64	4283.04	28.64	3383.5	28.64	3702.42
		28.65	3096.6	28.65	4285.58	28.65	3362.8	28.65	3679.15
		28.66	3028.8	28.66	4233.06	28.66	3373.9	28.66	3623.7
		28.67	2961	28.67	4180.55	28.67	3384.9	28.67	3568.35
		28.68	2936.5	28.68	4153.32	28.68	3399.1	28.68	3566.92
		28.69	2937.2	28.69	4140.86	28.69	3415.1	28.69	3597.13
		28.7	2938.1	28.7	4128.16	28.7	3430.7	28.7	3626.89
		28.71	2969.4	28.71	4059.55	28.71	3371.3	28.71	3561.41
		28.72	3000.6	28.72	3990.94	28.72	3311.9	28.72	3495.92
		28.73	3014.5	28.73	3957.43	28.73	3273.1	28.73	3425.03
		28.74	3000	28.74	3981.87	28.74	3268.2	28.74	3345.21
		28.75	2985.6	28.75	4006.31	28.75	3263.2	28.75	3265.49
		28.76	2942.4	28.76	3973.88	28.76	3231.6	28.76	3263.4
		28.77	2889.9	28.77	3922.7	28.77	3191.3	28.77	3286.99
		28.78	2840.4	28.78	3877.32	28.78	3153.5	28.78	3307.28
		28.79	2811.8	28.79	3871.88	28.79	3134.1	28.79	3305.63
		28.8	2783.3	28.8	3866.31	28.8	3114.7	28.8	3303.97
		28.81	2781.6	28.81	3846.23	28.81	3099.9	28.81	3287.99
		28.82	2806.7	28.82	3811.62	28.82	3089.6	28.82	3257.78
		28.83	2831.8	28.83	3777.14	28.83	3079.3	28.83	3227.46
		28.84	2831.3	28.84	3755.48	28.84	3075.3	28.84	3198.02
		28.85	2827.1	28.85	3735.63	28.85	3072.3	28.85	3168.59
		28.86	2805.9	28.86	3696.19	28.86	3060.7	28.86	3142.01
		28.87	2733.2	28.87	3597.09	28.87	3023.4	28.87	3124.04
		28.88	2660.5	28.88	3497.99	28.88	2986.1	28.88	3105.96
		28.89	2654.8	28.89	3446.81	28.89	2952.1	28.89	3083.69
		28.9	2689.8	28.9	3424.66	28.9	2920.1	28.9	3059
		28.91	2724.9	28.91	3402.64	28.91	2888.1	28.91	3034.19
		28.92	2665.8	28.92	3389.21	28.92	2867.1	28.92	3036.17
		28.93	2606.4	28.93	3375.9	28.93	2846.2	28.93	3038.27
		28.94	2571.5	28.94	3351.34	28.94	2841.9	28.94	3017.32
		28.95	2578.4	28.95	3308.14	28.95	2865.9	28.95	2957.35
		28.96	2585.2	28.96	3264.82	28.96	2889.9	28.96	2897.26
		28.97	2583.9	28.97	3254.42	28.97	2813.8	28.97	2870.03
		28.98	2579.7	28.98	3255.26	28.98	2703.4	28.98	2854.15
		28.99	2570.3	28.99	3257.56	28.99	2609.4	28.99	2836.62
		29	2522.4	29	3270.03	29	2638.4	29	2808.07
		29.01	2474.4	29.01	3282.49	29.01	2667.3	29.01	2779.62
		29.02	2458.6	29.02	3259.74	29.02	2676.6	29.02	2742.58
		29.03	2476.1	29.03	3200.81	29.03	2665.5	29.03	2696.83
		29.04	2493.7	29.04	3141.76	29.04	2654.5	29.04	2651.07
		29.05	2479.5	29.05	3122.28	29.05	2647.4	29.05	2699.47
		29.06	2460.5	29.06	3108.97	29.06	2640.9	29.06	2762.42
		29.07	2437.2	29.07	3090.58	29.07	2628.6	29.07	2793.4
		29.08	2400.7	29.08	3056.58	29.08	2597.8	29.08	2723.29
		29.09	2364.1	29.09	3022.46	29.09	2566.9	29.09	2653.28
		29.1	2358.6	29.1	2978.17	29.1	2552.2	29.1	2630.57
		29.11	2372.7	29.11	2927.47	29.11	2547.6	29.11	2637.62
		29.12	2386.8	29.12	2876.78	29.12	2543.1	29.12	2644.79
		29.13	2380.6	29.13	2884.76	29.13	2534.3	29.13	2657.8
		29.14	2374.1	29.14	2893.59	29.14	2525.6	29.14	2670.81
		29.15	2354.2	29.15	2903.15	29.15	2518.2	29.15	2639.39
		29.16	2310.4	29.16	2914.16	29.16	2513.3	29.16	2529.91
		29.17	2266.6	29.17	2925.3	29.17	2508.3	29.17	2420.32
		29.18	2261.4	29.18	2891.9	29.18	2451.8	29.18	2410.51
		29.19	2270.2	29.19	2842.65	29.19	2376.8	29.19	2436.53
		29.2	2273.7	29.2	2797.64	29.2	2313.4	29.2	2456.04
		29.21	2234.1	29.21	2787.96	29.21	2344.2	29.21	2422.41
		29.22	2194.5	29.22	2778.28	29.22	2375.1	29.22	2388.79
		29.23	2171.2	29.23	2764.12	29.23	2373.3	29.23	2380.85
		29.24	2165.5	29.24	2745.25	29.24	2336.8	29.24	2400.14
		29.25	2159.8	29.25	2726.37	29.25	2300.2	29.25	2419.44
		29.26	2177.6	29.26	2705.92	29.26	2324.4	29.26	2418.22
		29.27	2199.3	29.27	2685.23	29.27	2358.7	29.27	2413.59
		29.28	2211	29.28	2658.01	29.28	2371	29.28	2413.04
		29.29	2189.3	29.29	2609.73	29.29	2310.4	29.29	2426.05
		29.3	2167.6	29.3	2561.33	29.3	2249.9	29.3	2439.06
		29.31	2130.2	29.31	2555.04	29.31	2200.9	29.31	2406.87
		29.32	2082.6	29.32	2576.21	29.32	2159.4	29.32	2345.13
		29.33	2035	29.33	2597.39	29.33	2117.9	29.33	2283.5
		29.34	2054.1	29.34	2578.03	29.34	2170.7	29.34	2283.83
		29.35	2074.7	29.35	2557.7	29.35	2225.5	29.35	2285.48
		29.36	2081.7	29.36	2539.43	29.36	2256.7	29.36	2280.63
		29.37	2063.8	29.37	2524.66	29.37	2244.5	29.37	2263.87
		29.38	2045.9	29.38	2509.9	29.38	2232.3	29.38	2247.12
		29.39	2052.4	29.39	2471.06	29.39	2198	29.39	2230.91
		29.4	2068	29.4	2423.15	29.4	2155.3	29.4	2214.92
		29.41	2077.8	29.41	2386.24	29.41	2117.9	29.41	2201.47
		29.42	2036.3	29.42	2447.59	29.42	2126.6	29.42	2209.85
		29.43	1994.8	29.43	2508.81	29.43	2135.4	29.43	2218.23
		29.44	1948.2	29.44	2505.55	29.44	2132.4	29.44	2206.32
		29.45	1896	29.45	2430.89	29.45	2116.4	29.45	2171.81
		29.46	1843.9	29.46	2356.23	29.46	2100.4	29.46	2137.42
		29.47	1857.3	29.47	2307.83	29.47	2102.5	29.47	2118.01
		29.48	1882.5	29.48	2264.03	29.48	2107.9	29.48	2101.14
		29.49	1901.2	29.49	2236.81	29.49	2104.5	29.49	2095.41
		29.5	1897.8	29.5	2267.18	29.5	2071	29.5	2128.16
		29.51	1894.4	29.51	2297.67	29.51	2037.5	29.51	2160.9
		29.52	1889.8	29.52	2293.68	29.52	2024.2	29.52	2164.32
		29.53	1884.5	29.53	2266.45	29.53	2024.6	29.53	2148
		29.54	1879.2	29.54	2239.35	29.54	2025	29.54	2131.57
		29.55	1866.8	29.55	2283.27	29.55	1975.8	29.55	2091.55
		29.56	1854.2	29.56	2329.37	29.56	1925.2	29.56	2050.87
		29.57	1849.5	29.57	2354.9	29.57	1900	29.57	2039.29
		29.58	1859.8	29.58	2341.47	29.58	1923.2	29.58	2082.95
		29.59	1870.1	29.59	2328.16	29.59	1946.5	29.59	2126.61
		29.6	1842.6	29.6	2310.49	29.6	1943.1	29.6	2113.16
		29.61	1800.3	29.61	2291.14	29.61	1929.4	29.61	2077.55
		29.62	1766.7	29.62	2267.42	29.62	1918.4	29.62	2042.6
		29.63	1816.9	29.63	2200.63	29.63	1933.6	29.63	2015.81
		29.64	1867.2	29.64	2133.71	29.64	1948.9	29.64	1988.91
		29.65	1884.9	29.65	2093.78	29.65	1939.8	29.65	1972.81
		29.66	1865.5	29.66	2084.59	29.66	1902.8	29.66	1969.07
		29.67	1846.1	29.67	2075.39	29.67	1865.9	29.67	1965.21
		29.68	1820.9	29.68	2078.54	29.68	1881.8	29.68	1944.15
		29.69	1794.6	29.69	2084.1	29.69	1907.7	29.69	1919.78
		29.7	1772.5	29.7	2090.52	29.7	1921.1	29.7	1903.36
		29.71	1765.7	29.71	2100.2	29.71	1889.1	29.71	1915.48
		29.72	1758.8	29.72	2109.88	29.72	1857.2	29.72	1927.72
		29.73	1747.7	29.73	2125.24	29.73	1842.9	29.73	1942.27
		29.74	1733.6	29.74	2144.6	29.74	1841	29.74	1958.7
		29.75	1719.5	29.75	2163.96	29.75	1839.1	29.75	1975.02
		29.76	1721.6	29.76	2122.1	29.76	1856.6	29.76	1963.11
		29.77	1724.2	29.77	2077.93	29.77	1874.9	29.77	1950.1
		29.78	1723.2	29.78	2047.32	29.78	1884.4	29.78	1937.86
		29.79	1714.8	29.79	2043.57	29.79	1876.8	29.79	1926.95
		29.8	1706.4	29.8	2039.94	29.8	1869.2	29.8	1916.03
		29.81	1703.2	29.81	2031.59	29.81	1855.9	29.81	1886.93
		29.82	1702	29.82	2021.55	29.82	1840.3	29.82	1850.33
		29.83	1703.1	29.83	2011.62	29.83	1825.4	29.83	1820.23
		29.84	1728.3	29.84	2004.73	29.84	1818.2	29.84	1859.7
		29.85	1753.4	29.85	1997.83	29.85	1810.9	29.85	1899.17
		29.86	1757.6	29.86	1997.71	29.86	1789.9	29.86	1894.54
		29.87	1737	29.87	2005.45	29.87	1752.6	29.87	1837.87
		29.88	1716.5	29.88	2013.32	29.88	1715.3	29.88	1781.2
		29.89	1712.7	29.89	1998.19	29.89	1715.3	29.89	1789.14
		29.9	1712.3	29.9	1978.35	29.9	1723	29.9	1810.19
		29.91	1712.3	29.91	1956.45	29.91	1736.1	29.91	1829.82
		29.92	1713.8	29.92	1926.44	29.92	1770.3	29.92	1844.04
		29.93	1715.4	29.93	1896.55	29.93	1804.6	29.93	1858.37
		29.94	1695.5	29.94	1915.55	29.94	1786.5	29.94	1857.27
		29.95	1660	29.95	1969.88	29.95	1730.6	29.95	1845.14
		29.96	1624.6	29.96	2024.21	29.96	1674.6	29.96	1832.91
		29.97	1634.6	29.97	1958.63	29.97	1680.7	29.97	1821.11
[truncated: 5,001 more rows]

## Sheet: Figure 2b
Figure 2b
Zn 2p
				Zn0.67Cd0.33S		Au-surf@Zn0.67Cd0.33S		Au-iso@Zn0.67Cd0.33S		Au-chain@Zn0.67Cd0.33S
				Energy Binding (eV)	Intensity (a.u.)	Energy Binding (eV)	Intensity (a.u.)	Energy Binding (eV)	Intensity (a.u.)	Energy Binding (eV)	Intensity (a.u.)
				1057.5	0.24953	1057.25	0.28583	1056.9	0.26916	1058.15	0.26888
				1057.4	0.26695	1057.15	0.28005	1056.8	0.28596	1058.05	0.26019
				1057.3	0.26073	1057.05	0.26958	1056.7	0.26637	1057.95	0.23091
				1057.2	0.2471	1056.95	0.28091	1056.6	0.26642	1057.85	0.25296
				1057.1	0.24369	1056.85	0.27634	1056.5	0.25094	1057.75	0.23209
				1057	0.24549	1056.75	0.28727	1056.4	0.25764	1057.65	0.23983
				1056.9	0.25677	1056.65	0.29183	1056.3	0.2655	1057.55	0.2528
				1056.8	0.25924	1056.55	0.28636	1056.2	0.25123	1057.45	0.27449
				1056.7	0.25235	1056.45	0.28157	1056.1	0.2415	1057.35	0.26315
				1056.6	0.24681	1056.35	0.27901	1056	0.24796	1057.25	0.28318
				1056.5	0.26216	1056.25	0.27796	1055.9	0.26109	1057.15	0.28161
				1056.4	0.25504	1056.15	0.28415	1055.8	0.27039	1057.05	0.27256
				1056.3	0.24433	1056.05	0.26096	1055.7	0.25117	1056.95	0.27727
				1056.2	0.24849	1055.95	0.27349	1055.6	0.24585	1056.85	0.28342
				1056.1	0.25629	1055.85	0.26989	1055.5	0.23142	1056.75	0.26461
				1056	0.25488	1055.75	0.26268	1055.4	0.23899	1056.65	0.24549
				1055.9	0.25021	1055.65	0.25546	1055.3	0.24464	1056.55	0.24298
				1055.8	0.25166	1055.55	0.26244	1055.2	0.23494	1056.45	0.23182
				1055.7	0.23982	1055.45	0.25563	1055.1	0.24011	1056.35	0.23766
				1055.6	0.24307	1055.35	0.2651	1055	0.23939	1056.25	0.2405
				1055.5	0.24717	1055.25	0.25842	1054.9	0.24422	1056.15	0.24546
				1055.4	0.24711	1055.15	0.25805	1054.8	0.26117	1056.05	0.27508
				1055.3	0.25337	1055.05	0.26195	1054.7	0.26286	1055.95	0.25225
				1055.2	0.23853	1054.95	0.26489	1054.6	0.23086	1055.85	0.29514
				1055.1	0.23412	1054.85	0.26681	1054.5	0.22581	1055.75	0.25837
				1055	0.22952	1054.75	0.2618	1054.4	0.24137	1055.65	0.25334
				1054.9	0.21543	1054.65	0.26042	1054.3	0.2436	1055.55	0.2613
				1054.8	0.23741	1054.55	0.24931	1054.2	0.24049	1055.45	0.24176
				1054.7	0.24193	1054.45	0.24526	1054.1	0.2335	1055.35	0.26509
				1054.6	0.24663	1054.35	0.24431	1054	0.23049	1055.25	0.26565
				1054.5	0.23206	1054.25	0.2394	1053.9	0.24302	1055.15	0.24798
				1054.4	0.22234	1054.15	0.24037	1053.8	0.24614	1055.05	0.21404
				1054.3	0.21481	1054.05	0.24497	1053.7	0.25752	1054.95	0.22667
				1054.2	0.22858	1053.95	0.23438	1053.6	0.22798	1054.85	0.21954
				1054.1	0.24075	1053.85	0.24538	1053.5	0.23896	1054.75	0.24324
				1054	0.2368	1053.75	0.24409	1053.4	0.24025	1054.65	0.24825
				1053.9	0.24909	1053.65	0.23206	1053.3	0.2324	1054.55	0.23349
				1053.8	0.23344	1053.55	0.23261	1053.2	0.25028	1054.45	0.21923
				1053.7	0.26687	1053.45	0.24361	1053.1	0.2428	1054.35	0.2265
				1053.6	0.20301	1053.35	0.23431	1053	0.24382	1054.25	0.22248
				1053.5	0.21285	1053.25	0.23667	1052.9	0.24009	1054.15	0.22684
				1053.4	0.21233	1053.15	0.23807	1052.8	0.22667	1054.05	0.23783
				1053.3	0.22978	1053.05	0.23917	1052.7	0.21779	1053.95	0.2285
				1053.2	0.23208	1052.95	0.23519	1052.6	0.20382	1053.85	0.1905
				1053.1	0.22078	1052.85	0.24019	1052.5	0.23113	1053.75	0.20704
				1053	0.21845	1052.75	0.23899	1052.4	0.21133	1053.65	0.21996
				1052.9	0.23331	1052.65	0.23828	1052.3	0.22349	1053.55	0.23125
				1052.8	0.21325	1052.55	0.23373	1052.2	0.22837	1053.45	0.23191
				1052.7	0.21739	1052.45	0.23382	1052.1	0.23336	1053.35	0.23637
				1052.6	0.23128	1052.35	0.24258	1052	0.22218	1053.25	0.21697
				1052.5	0.22755	1052.25	0.23607	1051.9	0.24105	1053.15	0.22483
				1052.4	0.21871	1052.15	0.23427	1051.8	0.25868	1053.05	0.2446
				1052.3	0.22596	1052.05	0.24002	1051.7	0.2342	1052.95	0.22551
				1052.2	0.21447	1051.95	0.23471	1051.6	0.21807	1052.85	0.25915
				1052.1	0.21312	1051.85	0.23416	1051.5	0.21571	1052.75	0.25766
				1052	0.21808	1051.75	0.23887	1051.4	0.2362	1052.65	0.23461
				1051.9	0.21286	1051.65	0.23232	1051.3	0.22166	1052.55	0.23132
				1051.8	0.20397	1051.55	0.24221	1051.2	0.21599	1052.45	0.22764
				1051.7	0.21917	1051.45	0.22125	1051.1	0.23019	1052.35	0.20765
				1051.6	0.20673	1051.35	0.23199	1051	0.24094	1052.25	0.21547
				1051.5	0.1899	1051.25	0.23849	1050.9	0.22957	1052.15	0.23419
				1051.4	0.22183	1051.15	0.21795	1050.8	0.20705	1052.05	0.21673
				1051.3	0.23629	1051.05	0.23015	1050.7	0.2074	1051.95	0.19246
				1051.2	0.24146	1050.95	0.22896	1050.6	0.20206	1051.85	0.20579
				1051.1	0.21846	1050.85	0.23619	1050.5	0.2082	1051.75	0.20278
				1051	0.21418	1050.75	0.22864	1050.4	0.21437	1051.65	0.21029
				1050.9	0.20464	1050.65	0.22812	1050.3	0.2326	1051.55	0.22339
				1050.8	0.21542	1050.55	0.22662	1050.2	0.22308	1051.45	0.20682
				1050.7	0.22276	1050.45	0.22778	1050.1	0.21513	1051.35	0.18628
				1050.6	0.21841	1050.35	0.23157	1050	0.21409	1051.25	0.20078
				1050.5	0.21734	1050.25	0.23698	1049.9	0.23224	1051.15	0.21342
				1050.4	0.22141	1050.15	0.23285	1049.8	0.23978	1051.05	0.20824
				1050.3	0.20687	1050.05	0.22946	1049.7	0.24115	1050.95	0.21229
				1050.2	0.20929	1049.95	0.23031	1049.6	0.21908	1050.85	0.21929
				1050.1	0.22037	1049.85	0.23011	1049.5	0.22883	1050.75	0.22088
				1050	0.21677	1049.75	0.23087	1049.4	0.24538	1050.65	0.20631
				1049.9	0.2191	1049.65	0.23555	1049.3	0.23084	1050.55	0.23372
				1049.8	0.24079	1049.55	0.24171	1049.2	0.22687	1050.45	0.21055
				1049.7	0.22142	1049.45	0.24372	1049.1	0.24089	1050.35	0.21234
				1049.6	0.21064	1049.35	0.2343	1049	0.22158	1050.25	0.21775
				1049.5	0.22236	1049.25	0.22916	1048.9	0.22072	1050.15	0.20305
				1049.4	0.21681	1049.15	0.24525	1048.8	0.25862	1050.05	0.23738
				1049.3	0.23331	1049.05	0.25277	1048.7	0.25422	1049.95	0.25221
				1049.2	0.25112	1048.95	0.24779	1048.6	0.23895	1049.85	0.22366
				1049.1	0.23481	1048.85	0.24462	1048.5	0.25061	1049.75	0.20174
				1049	0.22191	1048.75	0.23757	1048.4	0.24969	1049.65	0.21749
				1048.9	0.20885	1048.65	0.23721	1048.3	0.23569	1049.55	0.21407
				1048.8	0.20689	1048.55	0.24534	1048.2	0.25744	1049.45	0.20386
				1048.7	0.21009	1048.45	0.24468	1048.1	0.25252	1049.35	0.22402
				1048.6	0.20267	1048.35	0.24488	1048	0.25154	1049.25	0.23309
				1048.5	0.22302	1048.25	0.24064	1047.9	0.22997	1049.15	0.20981
				1048.4	0.22686	1048.15	0.26567	1047.8	0.25481	1049.05	0.24
				1048.3	0.23817	1048.05	0.24857	1047.7	0.25606	1048.95	0.24556
				1048.2	0.2291	1047.95	0.24807	1047.6	0.27057	1048.85	0.23911
				1048.1	0.22617	1047.85	0.26543	1047.5	0.26386	1048.75	0.22861
				1048	0.24938	1047.75	0.25184	1047.4	0.26421	1048.65	0.22088
				1047.9	0.24027	1047.65	0.25429	1047.3	0.28141	1048.55	0.20516
				1047.8	0.25938	1047.55	0.26963	1047.2	0.30334	1048.45	0.20046
				1047.7	0.25008	1047.45	0.28368	1047.1	0.30798	1048.35	0.22757
				1047.6	0.26151	1047.35	0.28745	1047	0.2932	1048.25	0.24138
				1047.5	0.26364	1047.25	0.29114	1046.9	0.34251	1048.15	0.23112
				1047.4	0.26778	1047.15	0.29105	1046.8	0.36342	1048.05	0.23816
				1047.3	0.29375	1047.05	0.32089	1046.7	0.36464	1047.95	0.25442
				1047.2	0.29724	1046.95	0.34061	1046.6	0.37611	1047.85	0.25965
				1047.1	0.30723	1046.85	0.35886	1046.5	0.4224	1047.75	0.24856
				1047	0.32223	1046.75	0.37371	1046.4	0.46629	1047.65	0.25862
				1046.9	0.34379	1046.65	0.3944	1046.3	0.48859	1047.55	0.24467
				1046.8	0.35948	1046.55	0.42533	1046.2	0.50489	1047.45	0.2384
				1046.7	0.37746	1046.45	0.44529	1046.1	0.51418	1047.35	0.2372
				1046.6	0.38772	1046.35	0.4751	1046	0.5774	1047.25	0.26065
				1046.5	0.42897	1046.25	0.52188	1045.9	0.59026	1047.15	0.24554
				1046.4	0.4578	1046.15	0.56076	1045.8	0.60428	1047.05	0.26902
				1046.3	0.49201	1046.05	0.59411	1045.7	0.65342	1046.95	0.28163
				1046.2	0.51827	1045.95	0.62166	1045.6	0.67084	1046.85	0.32128
				1046.1	0.55308	1045.85	0.64322	1045.5	0.69181	1046.75	0.33782
				1046	0.56492	1045.75	0.66788	1045.4	0.6584	1046.65	0.30925
				1045.9	0.59935	1045.65	0.67777	1045.3	0.64585	1046.55	0.38373
				1045.8	0.63718	1045.55	0.66834	1045.2	0.61631	1046.45	0.38549
				1045.7	0.64633	1045.45	0.66881	1045.1	0.62389	1046.35	0.42414
				1045.6	0.6712	1045.35	0.67976	1045	0.57337	1046.25	0.46298
				1045.5	0.65768	1045.25	0.67384	1044.9	0.56742	1046.15	0.48921
				1045.4	0.655	1045.15	0.6494	1044.8	0.56558	1046.05	0.55273
				1045.3	0.65603	1045.05	0.63963	1044.7	0.55167	1045.95	0.53724
				1045.2	0.64493	1044.95	0.61689	1044.6	0.49834	1045.85	0.55077
				1045.1	0.63839	1044.85	0.58859	1044.5	0.49136	1045.75	0.58541
				1045	0.61356	1044.75	0.56012	1044.4	0.47235	1045.65	0.62521
				1044.9	0.58403	1044.65	0.54471	1044.3	0.42786	1045.55	0.62798
				1044.8	0.57509	1044.55	0.53612	1044.2	0.43925	1045.45	0.59715
				1044.7	0.54883	1044.45	0.50726	1044.1	0.40856	1045.35	0.63924
				1044.6	0.53213	1044.35	0.47804	1044	0.37698	1045.25	0.62864
				1044.5	0.49014	1044.25	0.46047	1043.9	0.38699	1045.15	0.61548
				1044.4	0.45718	1044.15	0.43498	1043.8	0.37199	1045.05	0.59204
				1044.3	0.4406	1044.05	0.42044	1043.7	0.36334	1044.95	0.57031
				1044.2	0.43253	1043.95	0.3981	1043.6	0.36211	1044.85	0.55795
				1044.1	0.39396	1043.85	0.39099	1043.5	0.33476	1044.75	0.51255
				1044	0.37638	1043.75	0.36916	1043.4	0.29899	1044.65	0.50815
				1043.9	0.3457	1043.65	0.3366	1043.3	0.2974	1044.55	0.49259
				1043.8	0.32767	1043.55	0.33363	1043.2	0.30436	1044.45	0.45645
				1043.7	0.30386	1043.45	0.31518	1043.1	0.29091	1044.35	0.43531
				1043.6	0.29884	1043.35	0.30266	1043	0.28725	1044.25	0.39599
				1043.5	0.29923	1043.25	0.29099	1042.9	0.26935	1044.15	0.35724
				1043.4	0.26802	1043.15	0.30262	1042.8	0.26207	1044.05	0.35624
				1043.3	0.27521	1043.05	0.29462	1042.7	0.26468	1043.95	0.34224
				1043.2	0.27547	1042.95	0.28636	1042.6	0.25321	1043.85	0.31148
				1043.1	0.25281	1042.85	0.26925	1042.5	0.24406	1043.75	0.29989
				1043	0.24947	1042.75	0.25543	1042.4	0.23885	1043.65	0.30879
				1042.9	0.25059	1042.65	0.24464	1042.3	0.25893	1043.55	0.31813
				1042.8	0.23422	1042.55	0.24017	1042.2	0.25842	1043.45	0.28903
				1042.7	0.24254	1042.45	0.25753	1042.1	0.26005	1043.35	0.26531
				1042.6	0.24038	1042.35	0.25198	1042	0.23637	1043.25	0.27788
				1042.5	0.23788	1042.25	0.2541	1041.9	0.22285	1043.15	0.28515
				1042.4	0.22616	1042.15	0.25493	1041.8	0.23499	1043.05	0.23004
				1042.3	0.22715	1042.05	0.24646	1041.7	0.24343	1042.95	0.23594
				1042.2	0.24448	1041.95	0.25392	1041.6	0.23845	1042.85	0.26587
				1042.1	0.23429	1041.85	0.25085	1041.5	0.24196	1042.75	0.25575
				1042	0.2395	1041.75	0.24507	1041.4	0.24902	1042.65	0.23526
				1041.9	0.23616	1041.65	0.24066	1041.3	0.24513	1042.55	0.22967
				1041.8	0.22223	1041.55	0.24607	1041.2	0.25357	1042.45	0.22604
				1041.7	0.21419	1041.45	0.23709	1041.1	0.23807	1042.35	0.22632
				1041.6	0.2204	1041.35	0.2513	1041	0.22357	1042.25	0.21695
				1041.5	0.2179	1041.25	0.25366	1040.9	0.22176	1042.15	0.23237
				1041.4	0.21178	1041.15	0.24862	1040.8	0.23619	1042.05	0.22705
				1041.3	0.21791	1041.05	0.24735	1040.7	0.21049	1041.95	0.24217
				1041.2	0.22601	1040.95	0.23741	1040.6	0.22654	1041.85	0.23839
				1041.1	0.22012	1040.85	0.23381	1040.5	0.24106	1041.75	0.26188
				1041	0.21939	1040.75	0.24534	1040.4	0.23261	1041.65	0.22688
				1040.9	0.20756	1040.65	0.24455	1040.3	0.21335	1041.55	0.23904
				1040.8	0.21201	1040.55	0.24641	1040.2	0.23198	1041.45	0.22723
				1040.7	0.22146	1040.45	0.23353	1040.1	0.2232	1041.35	0.23295
				1040.6	0.2168	1040.35	0.2314	1040	0.23339	1041.25	0.25158
				1040.5	0.20785	1040.25	0.23621	1039.9	0.22639	1041.15	0.23839
				1040.4	0.21659	1040.15	0.24113	1039.8	0.22106	1041.05	0.23342
				1040.3	0.22465	1040.05	0.23358	1039.7	0.21671	1040.95	0.23782
				1040.2	0.21914	1039.95	0.22301	1039.6	0.21722	1040.85	0.21577
				1040.1	0.22123	1039.85	0.21662	1039.5	0.23971	1040.75	0.22915
				1040	0.20759	1039.75	0.22765	1039.4	0.22026	1040.65	0.22982
				1039.9	0.20484	1039.65	0.22149	1039.3	0.19564	1040.55	0.21814
				1039.8	0.21149	1039.55	0.21081	1039.2	0.22538	1040.45	0.20786
				1039.7	0.20508	1039.45	0.21863	1039.1	0.22498	1040.35	0.18661
				1039.6	0.19773	1039.35	0.21037	1039	0.18784	1040.25	0.23837
				1039.5	0.20489	1039.25	0.21496	1038.9	0.19905	1040.15	0.22912
				1039.4	0.19578	1039.15	0.21466	1038.8	0.22157	1040.05	0.24571
				1039.3	0.21236	1039.05	0.22025	1038.7	0.22211	1039.95	0.23846
				1039.2	0.20274	1038.95	0.21936	1038.6	0.20923	1039.85	0.18478
				1039.1	0.20022	1038.85	0.21498	1038.5	0.17761	1039.75	0.22619
				1039	0.20792	1038.75	0.21869	1038.4	0.18233	1039.65	0.19565
				1038.9	0.19632	1038.65	0.22511	1038.3	0.20149	1039.55	0.20524
				1038.8	0.19148	1038.55	0.21464	1038.2	0.19406	1039.45	0.20171
				1038.7	0.20239	1038.45	0.2053	1038.1	0.18328	1039.35	0.19325
				1038.6	0.19675	1038.35	0.20679	1038	0.17488	1039.25	0.21031
				1038.5	0.1933	1038.25	0.21585	1037.9	0.17628	1039.15	0.23002
				1038.4	0.20627	1038.15	0.21743	1037.8	0.17884	1039.05	0.18932
				1038.3	0.20327	1038.05	0.2203	1037.7	0.2148	1038.95	0.20684
				1038.2	0.1923	1037.95	0.20519	1037.6	0.20599	1038.85	0.212
				1038.1	0.18674	1037.85	0.19898	1037.5	0.20085	1038.75	0.17846
				1038	0.18828	1037.75	0.19994	1037.4	0.18321	1038.65	0.19511
				1037.9	0.18585	1037.65	0.20429	1037.3	0.18304	1038.55	0.20329
				1037.8	0.18536	1037.55	0.20322	1037.2	0.19606	1038.45	0.2248
				1037.7	0.20454	1037.45	0.21097	1037.1	0.2132	1038.35	0.19866
				1037.6	0.17954	1037.35	0.2023	1037	0.20085	1038.25	0.21203
				1037.5	0.18243	1037.25	0.19792	1036.9	0.20644	1038.15	0.19732
				1037.4	0.17304	1037.15	0.20355	1036.8	0.18182	1038.05	0.18945
				1037.3	0.16656	1037.05	0.19481	1036.7	0.18412	1037.95	0.2108
				1037.2	0.16746	1036.95	0.18683	1036.6	0.16413	1037.85	0.19438
				1037.1	0.16478	1036.85	0.20065	1036.5	0.18309	1037.75	0.19308
				1037	0.16842	1036.75	0.19559	1036.4	0.18744	1037.65	0.22394
				1036.9	0.17121	1036.65	0.19184	1036.3	0.16897	1037.55	0.20785
				1036.8	0.1645	1036.55	0.18278	1036.2	0.17625	1037.45	0.21333
				1036.7	0.18988	1036.45	0.19318	1036.1	0.16742	1037.35	0.19881
				1036.6	0.16856	1036.35	0.20173	1036	0.20282	1037.25	0.19954
				1036.5	0.15928	1036.25	0.19223	1035.9	0.19092	1037.15	0.18425
				1036.4	0.14315	1036.15	0.18843	1035.8	0.18175	1037.05	0.18979
				1036.3	0.15146	1036.05	0.1841	1035.7	0.1842	1036.95	0.20127
				1036.2	0.16141	1035.95	0.17269	1035.6	0.17896	1036.85	0.18102
				1036.1	0.18132	1035.85	0.17485	1035.5	0.16318	1036.75	0.17417
				1036	0.17977	1035.75	0.17291	1035.4	0.14051	1036.65	0.19506
				1035.9	0.17472	1035.65	0.1778	1035.3	0.15162	1036.55	0.20428
				1035.8	0.14951	1035.55	0.17512	1035.2	0.15614	1036.45	0.21369
				1035.7	0.15834	1035.45	0.1699	1035.1	0.1468	1036.35	0.18785
				1035.6	0.15497	1035.35	0.16067	1035	0.16592	1036.25	0.17273
				1035.5	0.167	1035.25	0.16115	1034.9	0.16345	1036.15	0.16752
				1035.4	0.16028	1035.15	0.15436	1034.8	0.1694	1036.05	0.20597
				1035.3	0.14983	1035.05	0.17109	1034.7	0.17278	1035.95	0.21509
				1035.2	0.15309	1034.95	0.16083	1034.6	0.14891	1035.85	0.17604
				1035.1	0.15524	1034.85	0.15155	1034.5	0.16053	1035.75	0.17829
				1035	0.13308	1034.75	0.16837	1034.4	0.1453	1035.65	0.2005
				1034.9	0.13743	1034.65	0.15712	1034.3	0.15884	1035.55	0.19553
				1034.8	0.14371	1034.55	0.15767	1034.2	0.15288	1035.45	0.19356
				1034.7	0.16011	1034.45	0.15605	1034.1	0.14779	1035.35	0.19161
				1034.6	0.15274	1034.35	0.15282	1034	0.15215	1035.25	0.17711
				1034.5	0.15398	1034.25	0.15234	1033.9	0.15374	1035.15	0.14844
				1034.4	0.13413	1034.15	0.15107	1033.8	0.13577	1035.05	0.15617
				1034.3	0.15108	1034.05	0.15271	1033.7	0.13442	1034.95	0.17107
				1034.2	0.1473	1033.95	0.15341	1033.6	0.14121	1034.85	0.15333
				1034.1	0.14477	1033.85	0.15385	1033.5	0.13122	1034.75	0.1706
				1034	0.14335	1033.75	0.13558	1033.4	0.1213	1034.65	0.15786
				1033.9	0.13109	1033.65	0.13111	1033.3	0.13918	1034.55	0.17762
				1033.8	0.13443	1033.55	0.13862	1033.2	0.12024	1034.45	0.1712
				1033.7	0.11782	1033.45	0.1406	1033.1	0.1393	1034.35	0.16429
				1033.6	0.12471	1033.35	0.14146	1033	0.14688	1034.25	0.15324
				1033.5	0.13061	1033.25	0.14471	1032.9	0.13688	1034.15	0.15315
				1033.4	0.14961	1033.15	0.13535	1032.8	0.13598	1034.05	0.15952
				1033.3	0.14205	1033.05	0.1471	1032.7	0.12828	1033.95	0.14039
				1033.2	0.13047	1032.95	0.13972	1032.6	0.12834	1033.85	0.1704
				1033.1	0.12558	1032.85	0.13412	1032.5	0.13356	1033.75	0.17981
				1033	0.12999	1032.75	0.12919	1032.4	0.14893	1033.65	0.1527
				1032.9	0.11502	1032.65	0.12986	1032.3	0.13191	1033.55	0.15624
				1032.8	0.10001	1032.55	0.13384	1032.2	0.13616	1033.45	0.15806
				1032.7	0.12198	1032.45	0.123	1032.1	0.12375	1033.35	0.14382
				1032.6	0.12669	1032.35	0.12026	1032	0.1229	1033.25	0.12859
				1032.5	0.12714	1032.25	0.12814	1031.9	0.12378	1033.15	0.12666
				1032.4	0.11506	1032.15	0.11506	1031.8	0.12379	1033.05	0.12562
				1032.3	0.1077	1032.05	0.12428	1031.7	0.12076	1032.95	0.14119
				1032.2	0.12138	1031.95	0.11498	1031.6	0.12113	1032.85	0.16134
				1032.1	0.10185	1031.85	0.11617	1031.5	0.12228	1032.75	0.13891
				1032	0.11444	1031.75	0.11643	1031.4	0.12392	1032.65	0.1436
				1031.9	0.09706	1031.65	0.10571	1031.3	0.13051	1032.55	0.1552
				1031.8	0.10346	1031.55	0.11022	1031.2	0.11858	1032.45	0.15714
				1031.7	0.10797	1031.45	0.1067	1031.1	0.11181	1032.35	0.12807
				1031.6	0.09976	1031.35	0.11112	1031	0.13397	1032.25	0.12567
				1031.5	0.1053	1031.25	0.09746	1030.9	0.11217	1032.15	0.11255
				1031.4	0.10363	1031.15	0.10321	1030.8	0.1099	1032.05	0.12524
				1031.3	0.09403	1031.05	0.10103	1030.7	0.11457	1031.95	0.12069
				1031.2	0.08583	1030.95	0.10769	1030.6	0.09171	1031.85	0.14772
				1031.1	0.08889	1030.85	0.10138	1030.5	0.09387	1031.75	0.13386
				1031	0.08888	1030.75	0.10502	1030.4	0.10192	1031.65	0.13612
				1030.9	0.09089	1030.65	0.10474	1030.3	0.10678	1031.55	0.14282
				1030.8	0.09006	1030.55	0.09173	1030.2	0.10571	1031.45	0.12743
				1030.7	0.08857	1030.45	0.09158	1030.1	0.08621	1031.35	0.1236
				1030.6	0.07745	1030.35	0.09394	1030	0.11155	1031.25	0.11892
				1030.5	0.09303	1030.25	0.09537	1029.9	0.10988	1031.15	0.12326
				1030.4	0.09825	1030.15	0.08657	1029.8	0.11035	1031.05	0.11453
				1030.3	0.08791	1030.05	0.08111	1029.7	0.08449	1030.95	0.10866
				1030.2	0.08059	1029.95	0.07572	1029.6	0.0828	1030.85	0.11509
				1030.1	0.06657	1029.85	0.08951	1029.5	0.08884	1030.75	0.13416
				1030	0.08359	1029.75	0.08571	1029.4	0.08297	1030.65	0.109
				1029.9	0.08162	1029.65	0.08909	1029.3	0.10353	1030.55	0.11742
				1029.8	0.0725	1029.55	0.08846	1029.2	0.08645	1030.45	0.1021
				1029.7	0.07553	1029.45	0.09452	1029.1	0.07586	1030.35	0.08627
				1029.6	0.08213	1029.35	0.07559	1029	0.08806	1030.25	0.08608
				1029.5	0.06977	1029.25	0.06854	1028.9	0.07629	1030.15	0.1097
				1029.4	0.05909	1029.15	0.07759	1028.8	0.09296	1030.05	0.09461
				1029.3	0.0704	1029.05	0.06882	1028.7	0.08781	1029.95	0.08871
				1029.2	0.07081	1028.95	0.07444	1028.6	0.08059	1029.85	0.06413
				1029.1	0.08289	1028.85	0.08147	1028.5	0.0899	1029.75	0.10631
				1029	0.07179	1028.75	0.06601	1028.4	0.07969	1029.65	0.09418
				1028.9	0.07505	1028.65	0.05896	1028.3	0.06477	1029.55	0.07749
				1028.8	0.06186	1028.55	0.07369	1028.2	0.06084	1029.45	0.10053
				1028.7	0.06687	1028.45	0.07994	1028.1	0.0822	1029.35	0.07905
				1028.6	0.05916	1028.35	0.06921	1028	0.07633	1029.25	0.0693
				1028.5	0.06903	1028.25	0.07349	1027.9	0.05673	1029.15	0.09893
				1028.4	0.07988	1028.15	0.07319	1027.8	0.06956	1029.05	0.10652
				1028.3	0.06538	1028.05	0.07832	1027.7	0.07665	1028.95	0.09362
				1028.2	0.06745	1027.95	0.06498	1027.6	0.07294	1028.85	0.10344
				1028.1	0.06747	1027.85	0.06623	1027.5	0.07359	1028.75	0.07443
				1028	0.07678	1027.75	0.075	1027.4	0.06136	1028.65	0.04586
				1027.9	0.05122	1027.65	0.05957	1027.3	0.07369	1028.55	0.09804
				1027.8	0.06294	1027.55	0.04794	1027.2	0.07409	1028.45	0.10545
				1027.7	0.04419	1027.45	0.05845	1027.1	0.06529	1028.35	0.09139
				1027.6	0.04532	1027.35	0.06307	1027	0.06405	1028.25	0.10763
				1027.5	0.0575	1027.25	0.05509	1026.9	0.06653	1028.15	0.08562
				1027.4	0.06038	1027.15	0.06812	1026.8	0.05918	1028.05	0.07742
				1027.3	0.05947	1027.05	0.05364	1026.7	0.06874	1027.95	0.10026
				1027.2	0.05593	1026.95	0.04933	1026.6	0.07888	1027.85	0.07994
				1027.1	0.05799	1026.85	0.07042	1026.5	0.08822	1027.75	0.07003
				1027	0.05445	1026.75	0.07233	1026.4	0.0866	1027.65	0.08125
				1026.9	0.05156	1026.65	0.06949	1026.3	0.06725	1027.55	0.06531
				1026.8	0.04514	1026.55	0.06287	1026.2	0.07436	1027.45	0.08809
				1026.7	0.04767	1026.45	0.06654	1026.1	0.07396	1027.35	0.08038
				1026.6	0.05122	1026.35	0.06614	1026	0.06887	1027.25	0.08986
				1026.5	0.0588	1026.25	0.06844	1025.9	0.08504	1027.15	0.10625
				1026.4	0.05555	1026.15	0.05957	1025.8	0.07515	1027.05	0.10271
				1026.3	0.05314	1026.05	0.06584	1025.7	0.05922	1026.95	0.09878
				1026.2	0.05263	1025.95	0.06635	1025.6	0.06658	1026.85	0.103
				1026.1	0.04982	1025.85	0.06449	1025.5	0.06286	1026.75	0.07633
				1026	0.05049	1025.75	0.05964	1025.4	0.08158	1026.65	0.06561
				1025.9	0.06072	1025.65	0.07207	1025.3	0.08245	1026.55	0.06835
				1025.8	0.0601	1025.55	0.07824	1025.2	0.08267	1026.45	0.09884
				1025.7	0.05818	1025.45	0.08209	1025.1	0.08056	1026.35	0.08186
				1025.6	0.06713	1025.35	0.07452	1025	0.08741	1026.25	0.07484
				1025.5	0.06563	1025.25	0.07034	1024.9	0.08476	1026.15	0.0874
				1025.4	0.06334	1025.15	0.08309	1024.8	0.10003	1026.05	0.07768
				1025.3	0.07778	1025.05	0.08962	1024.7	0.10015	1025.95	0.08641
				1025.2	0.06053	1024.95	0.08299	1024.6	0.11021	1025.85	0.09862
				1025.1	0.07442	1024.85	0.08769	1024.5	0.13141	1025.75	0.09296
				1025	0.07033	1024.75	0.09429	1024.4	0.13625	1025.65	0.10021
				1024.9	0.08763	1024.65	0.09033	1024.3	0.13461	1025.55	0.09955
				1024.8	0.0909	1024.55	0.11108	1024.2	0.16277	1025.45	0.11428
				1024.7	0.1017	1024.45	0.12	1024.1	0.19331	1025.35	0.09556
				1024.6	0.11044	1024.35	0.13579	1024	0.21322	1025.25	0.08203
				1024.5	0.12286	1024.25	0.14796	1023.9	0.2596	1025.15	0.06638
				1024.4	0.12933	1024.15	0.17027	1023.8	0.28346	1025.05	0.08882
				1024.3	0.15141	1024.05	0.18789	1023.7	0.30744	1024.95	0.10211
				1024.2	0.17983	1023.95	0.22347	1023.6	0.35546	1024.85	0.11087
				1024.1	0.19966	1023.85	0.255	1023.5	0.40562	1024.75	0.12483
				1024	0.24686	1023.75	0.28944	1023.4	0.49281	1024.65	0.13269
				1023.9	0.26046	1023.65	0.3405	1023.3	0.54304	1024.55	0.11674
				1023.8	0.28138	1023.55	0.4042	1023.2	0.63079	1024.45	0.13139
				1023.7	0.34353	1023.45	0.47204	1023.1	0.71477	1024.35	0.12146
				1023.6	0.38996	1023.35	0.55531	1023	0.81048	1024.25	0.16045
				1023.5	0.45677	1023.25	0.61977	1022.9	0.84823	1024.15	0.16165
				1023.4	0.51576	1023.15	0.70126	1022.8	0.90753	1024.05	0.17933
				1023.3	0.56593	1023.05	0.76617	1022.7	0.96244	1023.95	0.17514
				1023.2	0.64802	1022.95	0.83201	1022.6	0.97395	1023.85	0.20854
				1023.1	0.724	1022.85	0.88239	1022.5	0.99063	1023.75	0.27382
				1023	0.80295	1022.75	0.93361	1022.4	1	1023.65	0.30326
				1022.9	0.85691	1022.65	0.98073	1022.3	0.97387	1023.55	0.32645
				1022.8	0.92274	1022.55	1	1022.2	0.96335	1023.45	0.39748
				1022.7	0.95432	1022.45	0.98597	1022.1	0.91001	1023.35	0.45899
				1022.6	0.97236	1022.35	0.96892	1022	0.83447	1023.25	0.53584
				1022.5	1	1022.25	0.97462	1021.9	0.79845	1023.15	0.62264
				1022.4	0.98936	1022.15	0.9404	1021.8	0.78369	1023.05	0.72738
				1022.3	0.9898	1022.05	0.91159	1021.7	0.70628	1022.95	0.76753
				1022.2	0.99436	1021.95	0.86399	1021.6	0.66993	1022.85	0.85554
				1022.1	0.94728	1021.85	0.79628	1021.5	0.62349	1022.75	0.90173
				1022	0.9142	1021.75	0.76073	1021.4	0.58212	1022.65	0.91462
				1021.9	0.87562	1021.65	0.71385	1021.3	0.53856	1022.55	0.97298
				1021.8	0.82894	1021.55	0.68077	1021.2	0.50648	1022.45	0.98715
				1021.7	0.74994	1021.45	0.62329	1021.1	0.45634	1022.35	1
				1021.6	0.70231	1021.35	0.57008	1021	0.43615	1022.25	0.96268
				1021.5	0.63898	1021.25	0.53171	1020.9	0.38681	1022.15	0.90708
				1021.4	0.56994	1021.15	0.49312	1020.8	0.3526	1022.05	0.83459
				1021.3	0.50434	1021.05	0.4493	1020.7	0.3272	1021.95	0.79491
				1021.2	0.47637	1020.95	0.40014	1020.6	0.28135	1021.85	0.74745
				1021.1	0.39441	1020.85	0.35783	1020.5	0.27514	1021.75	0.7068
				1021	0.3693	1020.75	0.31167	1020.4	0.27246	1021.65	0.69132
				1020.9	0.32342	1020.65	0.27929	1020.3	0.22992	1021.55	0.63059
				1020.8	0.2912	1020.55	0.23901	1020.2	0.21245	1021.45	0.54157
				1020.7	0.24322	1020.45	0.21625	1020.1	0.19213	1021.35	0.46632
				1020.6	0.20992	1020.35	0.18657	1020	0.15546	1021.25	0.45882
				1020.5	0.17511	1020.25	0.16519	1019.9	0.13426	1021.15	0.43038
				1020.4	0.1554	1020.15	0.14182	1019.8	0.13315	1021.05	0.3721
				1020.3	0.13445	1020.05	0.12928	1019.7	0.11775	1020.95	0.33573
				1020.2	0.12228	1019.95	0.11551	1019.6	0.10271	1020.85	0.29067
				1020.1	0.10236	1019.85	0.09624	1019.5	0.09954	1020.75	0.24721
				1020	0.10072	1019.75	0.09505	1019.4	0.1058	1020.65	0.20617
				1019.9	0.08558	1019.65	0.07851	1019.3	0.08031	1020.55	0.17868
				1019.8	0.07788	1019.55	0.07644	1019.2	0.08786	1020.45	0.15416
				1019.7	0.08357	1019.45	0.07042	1019.1	0.07165	1020.35	0.12717
				1019.6	0.08231	1019.35	0.06062	1019	0.07431	1020.25	0.10981
				1019.5	0.05765	1019.25	0.06394	1018.9	0.07024	1020.15	0.11031
				1019.4	0.07227	1019.15	0.05743	1018.8	0.07006	1020.05	0.12823
				1019.3	0.04746	1019.05	0.05778	1018.7	0.0735	1019.95	0.116
				1019.2	0.05202	1018.95	0.06491	1018.6	0.06428	1019.85	0.11009
				1019.1	0.05663	1018.85	0.05981	1018.5	0.04213	1019.75	0.11879
				1019	0.05713	1018.75	0.05028	1018.4	0.05864	1019.65	0.11503
				1018.9	0.04232	1018.65	0.04432	1018.3	0.05977	1019.55	0.10113
				1018.8	0.0457	1018.55	0.0649	1018.2	0.05897	1019.45	0.10033
				1018.7	0.05763	1018.45	0.05183	1018.1	0.05131	1019.35	0.08645
				1018.6	0.04388	1018.35	0.04532	1018	0.05156	1019.25	0.09951
				1018.5	0.05049	1018.25	0.04327	1017.9	0.0412	1019.15	0.07846
				1018.4	0.06426	1018.15	0.04677	1017.8	0.05886	1019.05	0.08782
				1018.3	0.05121	1018.05	0.05932	1017.7	0.05181	1018.95	0.09956
				1018.2	0.03334	1017.95	0.05216	1017.6	0.0546	1018.85	0.09477
				1018.1	0.03542	1017.85	0.05441	1017.5	0.05687	1018.75	0.07384
				1018	0.0328	1017.75	0.0585	1017.4	0.03527	1018.65	0.06039
				1017.9	0.05238	1017.65	0.04854	1017.3	0.04588	1018.55	0.07816
				1017.8	0.0444	1017.55	0.03362	1017.2	0.04123	1018.45	0.09183
				1017.7	0.0355	1017.45	0.04611	1017.1	0.04023	1018.35	0.06501
				1017.6	0.04075	1017.35	0.04497	1017	0.05735	1018.25	0.0979
				1017.5	0.04852	1017.25	0.03166	1016.9	0.05697	1018.15	0.07441
				1017.4	0.03586	1017.15	0.03778	1016.8	0.0298	1018.05	0.06743
				1017.3	0.037	1017.05	0.04706	1016.7	0.03937	1017.95	0.06717
				1017.2	0.0278	1016.95	0.04903	1016.6	0.04541	1017.85	0.07146
				1017.1	0.03163	1016.85	0.04567	1016.5	0.03549	1017.75	0.05842
				1017	0.03311	1016.75	0.03591	1016.4	0.04679	1017.65	0.07586
				1016.9	0.02868	1016.65	0.04053	1016.3	0.04329	1017.55	0.1033
				1016.8	0.03838	1016.55	0.042	1016.2	0.04295	1017.45	0.08069
				1016.7	0.03515	1016.45	0.0425	1016.1	0.02831	1017.35	0.07951
				1016.6	0.0274	1016.35	0.03264	1016	0.04636	1017.25	0.08676
				1016.5	0.03084	1016.25	0.03524	1015.9	0.04944	1017.15	0.08583
				1016.4	0.03996	1016.15	0.0374	1015.8	0.03234	1017.05	0.07328
				1016.3	0.02576	1016.05	0.04431	1015.7	0.03013	1016.95	0.06644
				1016.2	0.02939	1015.95	0.03797	1015.6	0.03622	1016.85	0.05858
				1016.1	0.0305	1015.85	0.05043	1015.5	0.06614	1016.75	0.04245
				1016	0.02028	1015.75	0.04048	1015.4	0.06141	1016.65	0.06006
				1015.9	0.02491	1015.65	0.04525	1015.3	0.04937	1016.55	0.07579
				1015.8	0.03467	1015.55	0.0424	1015.2	0.04711	1016.45	0.07308
				1015.7	0.0221	1015.45	0.04027	1015.1	0.05208	1016.35	0.08751
				1015.6	0.0173	1015.35	0.0402	1015	0.05177	1016.25	0.06984
				1015.5	0.02554	1015.25	0.03773	1014.9	0.03072	1016.15	0.07691
				1015.4	0.02971	1015.15	0.03918	1014.8	0.03434	1016.05	0.05371
				1015.3	0.03956	1015.05	0.03673	1014.7	0.04338	1015.95	0.0695
				1015.2	0.02872	1014.95	0.03899	1014.6	0.02894	1015.85	0.07991
				1015.1	0.02704	1014.85	0.04266	1014.5	0.05382	1015.75	0.09773
				1015	0.03842	1014.75	0.03483	1014.4	0.03603	1015.65	0.06857
				1014.9	0.03491	1014.65	0.02567	1014.3	0.03418	1015.55	0.0453
				1014.8	0.03211	1014.55	0.0305	1014.2	0.03884	1015.45	0.07443
				1014.7	0.02979	1014.45	0.03475	1014.1	0.04104	1015.35	0.07161
				1014.6	0.02295	1014.35	0.04697	1014	0.04917	1015.25	0.05569
				1014.5	0.02106	1014.25	0.04749	1013.9	0.05699	1015.15	0.06308
				1014.4	0.02181	1014.15	0.03937	1013.8	0.06731	1015.05	0.05445
				1014.3	0.01759	1014.05	0.03195	1013.7	0.06415	1014.95	0.04463
				1014.2	0.03106	1013.95	0.02928	1013.6	0.03729	1014.85	0.06443
				1014.1	0.02268	1013.85	0.03429	1013.5	0.02778	1014.75	0.07388
				1014	0.02354	1013.75	0.04086	1013.4	0.02584	1014.65	0.06845
				1013.9	0.0349	1013.65	0.03128	1013.3	0.03098	1014.55	0.05141
				1013.8	0.03419	1013.55	0.03587	1013.2	0.04244	1014.45	0.07896
				1013.7	0.0326	1013.45	0.04054	1013.1	0.04392	1014.35	0.06197
				1013.6	0.03447	1013.35	0.03448	1013	0.04803	1014.25	0.06324
				1013.5	0.03303	1013.25	0.04	1012.9	0.036	1014.15	0.04966
				1013.4	0.0193	1013.15	0.04119	1012.8	0.0368	1014.05	0.05366
				1013.3	0.02769	1013.05	0.0479	1012.7	0.03889	1013.95	0.07091
				1013.2	0.0322	1012.95	0.02641	1012.6	0.04661	1013.85	0.06206
				1013.1	0.04786	1012.85	0.03593	1012.5	0.04735	1013.75	0.05668
				1013	0.04202	1012.75	0.04309	1012.4	0.04717	1013.65	0.07329
				1012.9	0.03047	1012.65	0.03967	1012.3	0.04305	1013.55	0.07027
				1012.8	0.02634	1012.55	0.03397	1012.2	0.05034	1013.45	0.07423
				1012.7	0.02687	1012.45	0.02328	1012.1	0.04501	1013.35	0.04951
				1012.6	0.03227	1012.35	0.03497	1012	0.04288	1013.25	0.04348
				1012.5	0.03078	1012.25	0.04028	1011.9	0.04846	1013.15	0.02248
				1012.4	0.03167	1012.15	0.03398	1011.8	0.03296	1013.05	0.04795
				1012.3	0.02209	1012.05	0.03234	1011.7	0.02291	1012.95	0.06616
				1012.2	0.01104	1011.95	0.03476	1011.6	0.0395	1012.85	0.03702
				1012.1	0.01902	1011.85	0.03103	1011.5	0.03719	1012.75	0.06035
				1012	0.03903	1011.75	0.03339	1011.4	0.04531	1012.65	0.07917
				1011.9	0.03528	1011.65	0.02871	1011.3	0.04407	1012.55	0.08213
				1011.8	0.03291	1011.55	0.02165	1011.2	0.05879	1012.45	0.05275
				1011.7	0.02123	1011.45	0.03555	1011.1	0.04788	1012.35	0.07988
				1011.6	0.02712	1011.35	0.03347	1011	0.02931	1012.25	0.05061
				1011.5	0.01941	1011.25	0.03833	1010.9	0.0417	1012.15	0.05195
				1011.4	0.02291	1011.15	0.04113	1010.8	0.05226	1012.05	0.07696
				1011.3	0.02591	1011.05	0.03915	1010.7	0.05149	1011.95	0.072
				1011.2	0.02212	1010.95	0.03256	1010.6	0.03624	1011.85	0.04765
				1011.1	0.03128	1010.85	0.03488	1010.5	0.03713	1011.75	0.05719
				1011	0.03198	1010.75	0.01902	1010.4	0.04086	1011.65	0.05145
				1010.9	0.01714	1010.65	0.03352	1010.3	0.02631	1011.55	0.07044
				1010.8	0.02248	1010.55	0.0396	1010.2	0.02351	1011.45	0.04198
				1010.7	0.02721	1010.45	0.04283	1010.1	0.03297	1011.35	0.02699
				1010.6	0.03726	1010.35	0.02968	1010	0.02767	1011.25	0.06024
				1010.5	0.03882	1010.25	0.03757	1009.9	0.03971	1011.15	0.04362
				1010.4	0.03349	1010.15	0.03171	1009.8	0.04952	1011.05	0.03356
				1010.3	0.03173	1010.05	0.03224	1009.7	0.05237	1010.95	0.0349
				1010.2	0.03672	1009.95	0.03564	1009.6	0.04547	1010.85	0.04802
				1010.1	0.03605	1009.85	0.02477	1009.5	0.03806	1010.75	0.05425
				1010	0.03209	1009.75	0.02742	1009.4	0.03377	1010.65	0.06993
				1009.9	0.02756	1009.65	0.04399	1009.3	0.04404	1010.55	0.06795
				1009.8	0.01843	1009.55	0.03265	1009.2	0.05679	1010.45	0.06072
				1009.7	0.01812	1009.45	0.03477	1009.1	0.03831	1010.35	0.04547
				1009.6	0.03306	1009.35	0.03391	1009	0.05341	1010.25	0.0371
				1009.5	0.02764	1009.25	0.03135	1008.9	0.06099	1010.15	0.06159
				1009.4	0.02251	1009.15	0.02503	1008.8	0.06601	1010.05	0.04322
				1009.3	0.02522	1009.05	0.01848	1008.7	0.04584	1009.95	0.04858
				1009.2	0.02795	1008.95	0.02903	1008.6	0.04785	1009.85	0.05615
				1009.1	0.03452	1008.85	0.03223	1008.5	0.02923	1009.75	0.05408
				1009	0.0274	1008.75	0.03515	1008.4	0.04249	1009.65	0.02547
				1008.9	0.01798	1008.65	0.03705	1008.3	0.05326	1009.55	0.03093
				1008.8	0.01629	1008.55	0.0316	1008.2	0.05997	1009.45	0.07625
				1008.7	0.03195	1008.45	0.03618	1008.1	0.0368	1009.35	0.05557
				1008.6	0.0414	1008.35	0.04888	1008	0.02117	1009.25	0.08576
				1008.5	0.02818	1008.25	0.04506	1007.9	0.04158	1009.15	0.05525
				1008.4	0.03705	1008.15	0.03338	1007.8	0.03334	1009.05	0.03435
				1008.3	0.02051	1008.05	0.04443	1007.7	0.04676	1008.95	0.04948
				1008.2	0.03344	1007.95	0.039	1007.6	0.03926	1008.85	0.06148
				1008.1	0.04203	1007.85	0.03623	1007.5	0.03981	1008.75	0.05398
				1008	0.02871	1007.75	0.02834	1007.4	0.05081	1008.65	0.06891
				1007.9	0.02665	1007.65	0.02971	1007.3	0.03394	1008.55	0.06025
				1007.8	0.03068	1007.55	0.03847	1007.2	0.01491	1008.45	0.05816
				1007.7	0.03087	1007.45	0.03469	1007.1	0.05274	1008.35	0.06658
				1007.6	0.000994912	1007.35	0.01639	1007	0.02452	1008.25	0.00888
				1007.5	3.51146e-05	1007.25	2.13775e-05	1006.9	7.81126e-06	1008.15	1.11294e-05

## Sheet: Cd 3d
Figure 2c
Cd 3d
	Zn0.67Cd0.33S		Au-surf@Zn0.67Cd0.33S		Au-iso@Zn0.67Cd0.33S		Au-chain@Zn0.67Cd0.33S
	Energy Binding (eV)	Intensity (a.u.)	Energy Binding (eV)	Intensity (a.u.)	Energy Binding (eV)	Intensity (a.u.)	Energy Binding (eV)	Intensity (a.u.)
	421.75	9025.42	421.8	9481.62	421.5	11866.8	421.15	13637.5
	421.7	8778.98	421.75	9687.03	421.45	12141.5	421.1	13724.9
	421.65	8788.29	421.7	9348.82	421.4	12040.9	421.05	13722.5
	421.6	9013.26	421.65	9122.77	421.35	12149.7	421	13432.2
	421.55	8992.62	421.6	8920.39	421.3	12074.1	420.95	13734
	421.5	8876.64	421.55	9036.04	421.25	12118.5	420.9	13501.4
	421.45	8637.45	421.5	9380.09	421.2	12141.4	420.85	13818
	421.4	9290.69	421.45	9048.38	421.15	12306.4	420.8	13921.3
	421.35	8987.84	421.4	9194.9	421.1	12646.2	420.75	13148.7
	421.3	8872.43	421.35	9210.1	421.05	12131.4	420.7	13320.8
	421.25	9179.04	421.3	9223.42	421	11954.5	420.65	13492.9
	421.2	9141.7	421.25	9309.64	420.95	11897	420.6	13305.3
	421.15	8922.5	421.2	8906.67	420.9	12238.9	420.55	13275
	421.1	8873.96	421.15	8999.8	420.85	12220.8	420.5	13643.5
	421.05	9233.84	421.1	9110.68	420.8	12208	420.45	13169.7
	421	9140.58	421.05	8857.77	420.75	11797.1	420.4	13201.4
	420.95	9136.8	421	9111.64	420.7	11961.5	420.35	13170.4
	420.9	8515.61	420.95	9023.33	420.65	12357.6	420.3	13115.6
	420.85	8698.05	420.9	9161.32	420.6	12239.4	420.25	13074.8
	420.8	8915.61	420.85	9021.9	420.55	12187.4	420.2	12695.6
	420.75	9401.72	420.8	9106.63	420.5	11630.6	420.15	13300
	420.7	9108.84	420.75	8846.37	420.45	11997.9	420.1	13582.6
	420.65	8739.87	420.7	8929.24	420.4	11692.5	420.05	13208.4
	420.6	8582.3	420.65	8591.12	420.35	11819.9	420	13042.4
	420.55	8579.69	420.6	8999.81	420.3	12129	419.95	13617.5
	420.5	8616.74	420.55	8901.97	420.25	12461.5	419.9	13616.3
	420.45	8815.66	420.5	9188	420.2	11876.1	419.85	12706.4
	420.4	8611.08	420.45	9052.03	420.15	11804.3	419.8	12908.2
	420.35	8529.06	420.4	9038.74	420.1	11637.9	419.75	12909.2
	420.3	8894.34	420.35	9173.79	420.05	11768.9	419.7	12939.4
	420.25	8966.36	420.3	9116.41	420	11476.6	419.65	13103.5
	420.2	8906.51	420.25	8966.96	419.95	11625.1	419.6	13149.9
	420.15	8783.61	420.2	8645.7	419.9	11999.3	419.55	12797.3
	420.1	8860.54	420.15	8504.94	419.85	11727.3	419.5	13280.7
	420.05	8769.92	420.1	8676.87	419.8	11725	419.45	13038.3
	420	8899.48	420.05	9002.67	419.75	11770.1	419.4	12934.4
	419.95	8575.31	420	8586.69	419.7	11034.9	419.35	13041.7
	419.9	8554.25	419.95	8694.22	419.65	10931.6	419.3	13027.3
	419.85	8447.29	419.9	8254.89	419.6	11585.8	419.25	12277.4
	419.8	8593.6	419.85	8730.11	419.55	11733.5	419.2	12783
	419.75	8367.12	419.8	8903.23	419.5	11478.6	419.15	13082.7
	419.7	8737.09	419.75	8838.4	419.45	11508.9	419.1	12507.6
	419.65	8474.07	419.7	8860.73	419.4	11590.9	419.05	12899.6
	419.6	8434.71	419.65	8661.04	419.35	11640.5	419	12851.1
	419.55	8565.53	419.6	8716.11	419.3	11599.6	418.95	12510.5
	419.5	8693.28	419.55	9411.95	419.25	11533.9	418.9	12646.1
	419.45	8499.35	419.5	8816.18	419.2	11456.3	418.85	12637.8
	419.4	8457.8	419.45	8639.03	419.15	11211.1	418.8	13068.8
	419.35	8362.38	419.4	8711.39	419.1	11382	418.75	12775.7
	419.3	8369.65	419.35	8427.9	419.05	11376.2	418.7	12732.9
	419.25	8756.44	419.3	8334.27	419	11445.5	418.65	12509.9
	419.2	8556.3	419.25	8469.71	418.95	11333.5	418.6	13139.9
	419.15	8577.84	419.2	8302.48	418.9	11438.1	418.55	13177.4
	419.1	8668.76	419.15	8771.63	418.85	11609.4	418.5	12606.3
	419.05	8639.84	419.1	8676.74	418.8	11665.2	418.45	12864.7
	419	8322.88	419.05	8489.3	418.75	11471.1	418.4	12958.4
	418.95	8678.72	419	8686.06	418.7	11355.9	418.35	12686.3
	418.9	8735.8	418.95	8618.27	418.65	11495.8	418.3	12463.9
	418.85	8154.64	418.9	8403.41	418.6	11429.4	418.25	12659.9
	418.8	8330.36	418.85	8109.75	418.55	11111.7	418.2	12739.7
	418.75	8535.92	418.8	8020.85	418.5	11257.7	418.15	12524.8
	418.7	8456.12	418.75	8353.03	418.45	11338.2	418.1	12725
	418.65	8432.71	418.7	8475.56	418.4	11295.5	418.05	12568.9
	418.6	8441.32	418.65	8995.33	418.35	11533.8	418	12261.6
	418.55	8667.44	418.6	8683.93	418.3	11453	417.95	12485.3
	418.5	8589.84	418.55	8122.28	418.25	11484.4	417.9	11853.2
	418.45	8542.64	418.5	8120.21	418.2	11163.4	417.85	11968.1
	418.4	8501.72	418.45	8167.56	418.15	11003.8	417.8	12465.2
	418.35	8329.08	418.4	8144.56	418.1	11166.7	417.75	12926.4
	418.3	8724	418.35	8289.86	418.05	11427.9	417.7	12567.9
	418.25	8574.92	418.3	8241.03	418	11288.4	417.65	12673.7
	418.2	8371.34	418.25	8497.77	417.95	11109.1	417.6	12289.6
	418.15	8310.3	418.2	8571.66	417.9	11062.7	417.55	12499.6
	418.1	8090.73	418.15	8599.27	417.85	11578.6	417.5	12448.7
	418.05	8358.41	418.1	8077.39	417.8	11573.2	417.45	12465.8
	418	8557.94	418.05	7902.83	417.75	11543.8	417.4	12583.3
	417.95	8194.97	418	8121.16	417.7	11132.8	417.35	12583.1
	417.9	7886.81	417.95	8068.57	417.65	11149.8	417.3	12556.4
	417.85	8328.37	417.9	7873.79	417.6	11256.4	417.25	12215.4
	417.8	8425.38	417.85	7993.54	417.55	11222.2	417.2	12331.5
	417.75	8120.62	417.8	7906.75	417.5	11246.5	417.15	11814
	417.7	8085.67	417.75	7797.35	417.45	11239.4	417.1	12199.5
	417.65	8141.08	417.7	8031.56	417.4	11321.1	417.05	12215.4
	417.6	8188	417.65	8581.5	417.35	10986.9	417	12654.8
	417.55	7859.57	417.6	8402.43	417.3	11242.8	416.95	12364.2
	417.5	7734.48	417.55	8214.62	417.25	11263	416.9	12226.7
	417.45	8026.89	417.5	7763.93	417.2	11255.6	416.85	12072.4
	417.4	8423.58	417.45	8230.67	417.15	10913.2	416.8	12388.4
	417.35	7981.97	417.4	8114.09	417.1	11130.7	416.75	12098.6
	417.3	7951.85	417.35	8151.89	417.05	11279.7	416.7	11861.3
	417.25	7857.12	417.3	7848.43	417	11419.5	416.65	12101.3
	417.2	8360.78	417.25	7800.21	416.95	11272.9	416.6	11997.3
	417.15	8015.23	417.2	7781.79	416.9	11006.2	416.55	12279.4
	417.1	8019.61	417.15	7908.43	416.85	11121.8	416.5	12436.3
	417.05	8139.95	417.1	8014.59	416.8	11184.9	416.45	12153.9
	417	7889.66	417.05	8056.12	416.75	10901.4	416.4	11738.5
	416.95	7976.75	417	7988.26	416.7	10545.1	416.35	12161.3
	416.9	7999.99	416.95	7975.87	416.65	11197.2	416.3	12297.4
	416.85	8109.18	416.9	8117.5	416.6	10989.8	416.25	11838.9
	416.8	8042.14	416.85	7806.22	416.55	10712.9	416.2	11691.2
	416.75	7999.29	416.8	7832.36	416.5	10917.5	416.15	12093.9
	416.7	7968.88	416.75	7654.84	416.45	10922.6	416.1	11707.7
	416.65	7880.41	416.7	7855.26	416.4	10967.6	416.05	11873.7
	416.6	7687.21	416.65	7966.63	416.35	10850.2	416	12342.3
	416.55	7965.69	416.6	7864.53	416.3	10468.4	415.95	12121.7
	416.5	7788.94	416.55	7690.61	416.25	10765	415.9	12040.5
	416.45	8158.09	416.5	8150.91	416.2	10780	415.85	12249.4
	416.4	8271.3	416.45	8240.64	416.15	10659.7	415.8	12141.9
	416.35	7942.15	416.4	7978.07	416.1	10966.8	415.75	12157.5
	416.3	7840.62	416.35	7726.88	416.05	10595.7	415.7	12183.1
	416.25	7927.9	416.3	7934.08	416	10764.9	415.65	12398.8
	416.2	7718.74	416.25	7870.19	415.95	10736.4	415.6	11831.4
	416.15	7667.55	416.2	7570.56	415.9	10997.9	415.55	11756
	416.1	7615.29	416.15	7666.12	415.85	11053.2	415.5	11891.2
	416.05	7847.37	416.1	7636.67	415.8	10784.4	415.45	12193.2
	416	7908.23	416.05	8135.93	415.75	10866.3	415.4	12411
	415.95	7792.21	416	8059.24	415.7	11054.7	415.35	12472.1
	415.9	7919.89	415.95	7888.2	415.65	10886.1	415.3	12586.5
	415.85	7709.22	415.9	7541.07	415.6	10744.4	415.25	11805.2
	415.8	7900.61	415.85	7315.91	415.55	10981.7	415.2	12012.5
	415.75	7765.8	415.8	7624.18	415.5	10728.3	415.15	12104.8
	415.7	7662.21	415.75	7535.2	415.45	10420.7	415.1	11902.8
	415.65	7639.78	415.7	7611.43	415.4	10299.4	415.05	11538.4
	415.6	7874.68	415.65	7961.48	415.35	10571.3	415	11457.7
	415.55	7918.3	415.6	7485.62	415.3	10638.3	414.95	12017
	415.5	7559.42	415.55	7537.47	415.25	10820.4	414.9	11411.8
	415.45	7559.28	415.5	7799.32	415.2	10518.2	414.85	11600.2
	415.4	7762.37	415.45	7644.5	415.15	10515.4	414.8	11739.1
	415.35	7841.32	415.4	7613.85	415.1	10704.2	414.75	11821.6
	415.3	7584.35	415.35	7596.35	415.05	10616.9	414.7	11791.3
	415.25	7621.1	415.3	7775.15	415	10806.2	414.65	11332.5
	415.2	8047.3	415.25	7808.86	414.95	10727.1	414.6	11815.7
	415.15	7645.64	415.2	7469.8	414.9	10466.7	414.55	12046.4
	415.1	7736.21	415.15	7695.62	414.85	10519	414.5	11579.8
	415.05	7547.78	415.1	7422.38	414.8	10670.1	414.45	11511.6
	415	7722.89	415.05	7690.89	414.75	10416.3	414.4	11655.7
	414.95	7748.97	415	7753.45	414.7	10461.2	414.35	11534
	414.9	7490.48	414.95	7753.01	414.65	10701.3	414.3	11129.4
	414.85	7431.77	414.9	7480.29	414.6	11081.6	414.25	11963.7
	414.8	7708.4	414.85	7145.43	414.55	10694.8	414.2	12035.5
	414.75	7505.56	414.8	7646.82	414.5	10835	414.15	11493.6
	414.7	7552.13	414.75	7335.44	414.45	10947.5	414.1	11655.1
	414.65	7068.43	414.7	7768.73	414.4	10722.3	414.05	11697.7
	414.6	7608.38	414.65	7206.94	414.35	10559.2	414	11642.9
	414.55	7834.29	414.6	7461	414.3	10232.8	413.95	11898
	414.5	7708.86	414.55	7593.73	414.25	10311.5	413.9	12043.4
	414.45	8008.18	414.5	7863.03	414.2	10613.8	413.85	12515.5
	414.4	7680.27	414.45	8005	414.15	10671.7	413.8	12122.3
	414.35	7737.66	414.4	7814.47	414.1	10808.3	413.75	11920.2
	414.3	7792.18	414.35	7353.15	414.05	10688.7	413.7	11994
	414.25	7874.54	414.3	7822.73	414	10785	413.65	12242.9
	414.2	7868.56	414.25	7690.81	413.95	10969.1	413.6	12423.4
	414.15	7644.78	414.2	8251.26	413.9	10884.2	413.55	12342.6
	414.1	7813.26	414.15	7688.93	413.85	10451	413.5	12292.9
	414.05	7922.52	414.1	7394.56	413.8	10488.9	413.45	13157.6
	414	8103.4	414.05	7717.65	413.75	10812.4	413.4	13019.6
	413.95	7887.77	414	7494.76	413.7	11428.1	413.35	13497.4
	413.9	7917.74	413.95	7538.84	413.65	11209.7	413.3	13814.1
	413.85	8031.92	413.9	7676.43	413.6	11336.2	413.25	14039
	413.8	8539.92	413.85	7672.9	413.55	11595.8	413.2	13653.3
	413.75	8227.28	413.8	7726.34	413.5	11964.3	413.15	14169.5
	413.7	8295.06	413.75	7740.03	413.45	11827.8	413.1	14664.8
	413.65	8770.13	413.7	7780.03	413.4	11990.8	413.05	15259.8
	413.6	8887.07	413.65	7845.14	413.35	12273.7	413	16291.2
	413.55	9021.98	413.6	7842.28	413.3	12715.2	412.95	16670.1
	413.5	9366.59	413.55	7962.75	413.25	12804.1	412.9	17072.2
	413.45	9559.62	413.5	7980.5	413.2	13517.7	412.85	17502.5
	413.4	9637.58	413.45	8255.68	413.15	13850.5	412.8	17845.7
	413.35	10175.7	413.4	8098.03	413.1	14430.6	412.75	18269.5
	413.3	10550.2	413.35	8374.3	413.05	14653.4	412.7	18772.5
	413.25	10740.8	413.3	8616.57	413	14815.6	412.65	19547.6
	413.2	11509.9	413.25	9172.3	412.95	15349.9	412.6	20179.4
	413.15	11529.2	413.2	9465.56	412.9	16282.8	412.55	20769.6
	413.1	11955	413.15	9461.53	412.85	16977.8	412.5	21603.3
	413.05	12386.4	413.1	9587.78	412.8	17670.7	412.45	21988.3
	413	13238.9	413.05	10265.4	412.75	17878.4	412.4	22878.4
	412.95	13898.6	413	10443.9	412.7	18435.4	412.35	22879.6
	412.9	14097.2	412.95	10897.6	412.65	19694.7	412.3	23141.5
	412.85	14184.6	412.9	11706.2	412.6	19651.2	412.25	23186.6
	412.8	14231.8	412.85	12020.4	412.55	20089.8	412.2	23261.7
	412.75	15253.5	412.8	12513	412.5	20111.7	412.15	23170.1
	412.7	15568.5	412.75	13317.8	412.45	20950.6	412.1	23394.4
	412.65	15885.8	412.7	13922.5	412.4	21765.8	412.05	23253.8
	412.6	16429.6	412.65	15239.9	412.35	21343.2	412	23439.7
	412.55	16787.5	412.6	15611.5	412.3	22253.6	411.95	23494.5
	412.5	16944.9	412.55	16560.5	412.25	22233.8	411.9	22961.1
	412.45	17322.2	412.5	16792.9	412.2	22655	411.85	22453.7
	412.4	17568.9	412.45	17916.6	412.15	22386.2	411.8	22284.7
	412.35	17505.5	412.4	18383.3	412.1	22091.2	411.75	21517
	412.3	17618.3	412.35	19016.4	412.05	22373.4	411.7	22021.7
	412.25	17866.7	412.3	19451.7	412	22781.1	411.65	21700.6
	412.2	17713.7	412.25	19135.2	411.95	22366.8	411.6	21668
	412.15	17850.4	412.2	19725.7	411.9	22287.4	411.55	20935.6
	412.1	18188.2	412.15	19683.4	411.85	21704.9	411.5	20295.9
	412.05	18003.8	412.1	20567.6	411.8	21235.4	411.45	20111
	412	17550.1	412.05	20316.4	411.75	21161.8	411.4	19691.1
	411.95	17317.2	412	19919.6	411.7	20339.5	411.35	19713.3
	411.9	16778.9	411.95	19804.1	411.65	19924.2	411.3	19367
	411.85	16693	411.9	19659.4	411.6	19472.1	411.25	18758.4
	411.8	16523.4	411.85	19150.3	411.55	18906.8	411.2	18276.3
	411.75	16223	411.8	18611.1	411.5	18575.8	411.15	17818.2
	411.7	14851.1	411.75	18621.8	411.45	17782.9	411.1	17432.7
	411.65	14805	411.7	18341.5	411.4	16881.6	411.05	16969
	411.6	14535.9	411.65	17939.1	411.35	16339.4	411	16841.7
	411.55	13875.4	411.6	17554.5	411.3	15551.5	410.95	16248
	411.5	13474.2	411.55	17162.6	411.25	15669.3	410.9	16010.9
	411.45	12513.9	411.5	16612.4	411.2	14986.2	410.85	15201.6
	411.4	12583.5	411.45	16460.9	411.15	14255.8	410.8	15056.3
	411.35	12011.9	411.4	15809.2	411.1	14124.7	410.75	14734.6
	411.3	12056.2	411.35	15262.8	411.05	13820.2	410.7	13951.1
	411.25	11436.3	411.3	14658.2	411	12963.4	410.65	13841.1
	411.2	10523	411.25	14258.2	410.95	12550.7	410.6	13505.7
	411.15	10090.1	411.2	13795.3	410.9	12804.3	410.55	12953.2
	411.1	9687.22	411.15	13411.8	410.85	12475.9	410.5	12664.1
	411.05	9468.6	411.1	12865.5	410.8	11421.3	410.45	12621
	411	9477.87	411.05	12554.2	410.75	11592.2	410.4	12771.1
	410.95	9077.54	411	11951.1	410.7	11497.7	410.35	12152.9
	410.9	8635.72	410.95	11378.5	410.65	11335.5	410.3	12276.7
	410.85	7977.26	410.9	10887.4	410.6	10873.7	410.25	12252.3
	410.8	7931.92	410.85	10386.9	410.55	10693.7	410.2	11907.2
	410.75	7839.59	410.8	9760.84	410.5	10474.1	410.15	11617.6
	410.7	7510.51	410.75	9376.4	410.45	10305.6	410.1	11200.8
	410.65	7323.21	410.7	9180.66	410.4	10509.4	410.05	11151.1
	410.6	7283.31	410.65	8518.99	410.35	10074	410	11320.5
	410.55	7648.1	410.6	8182.34	410.3	10170.5	409.95	11283.5
	410.5	7476.23	410.55	8416.41	410.25	9986.02	409.9	11440.4
	410.45	7392.49	410.5	7970.51	410.2	9985.31	409.85	11103
	410.4	7413.99	410.45	7718.82	410.15	10258.1	409.8	11447.7
	410.35	7129.09	410.4	7382.14	410.1	9835.48	409.75	11185
	410.3	6774.3	410.35	7783.05	410.05	9986.02	409.7	11024.3
	410.25	7162.59	410.3	7337.92	410	10084.8	409.65	11007.4
	410.2	7358.52	410.25	7299.04	409.95	10010	409.6	11070.1
	410.15	6994.57	410.2	7105.16	409.9	9859.72	409.55	11120.3
	410.1	6726.24	410.15	7000.77	409.85	9869.77	409.5	11048
	410.05	6990.73	410.1	6857.96	409.8	9900.07	409.45	10821.6
	410	6926.86	410.05	6808.99	409.75	9390.98	409.4	10980.3
	409.95	6892.04	410	6893.98	409.7	9605.56	409.35	10962.4
	409.9	6800.33	409.95	6991.12	409.65	9798.05	409.3	11203.9
	409.85	7123.49	409.9	6816.46	409.6	9925.81	409.25	10834.9
	409.8	6884.65	409.85	6764.21	409.55	9935.48	409.2	11207.1
	409.75	6745.35	409.8	6823.05	409.5	9646.97	409.15	10681.8
	409.7	6972.8	409.75	6704.95	409.45	9814.39	409.1	10702.4
	409.65	7029.76	409.7	6652.7	409.4	9502.87	409.05	10816.8
	409.6	7066.08	409.65	6771.27	409.35	9797.64	409	11093.3
	409.55	6885.87	409.6	6826.16	409.3	9864.39	408.95	11009.3
	409.5	6961.22	409.55	6654.45	409.25	9819.35	408.9	11265.3
	409.45	6801.92	409.5	6693.09	409.2	9682.77	408.85	11070.6
	409.4	7069.69	409.45	6566.92	409.15	9562.79	408.8	10543.8
	409.35	6850.14	409.4	6687.11	409.1	9471.5	408.75	10963.8
	409.3	6659.3	409.35	6696.25	409.05	9489.28	408.7	10610
	409.25	6706.6	409.3	6689.76	409	9950.01	408.65	10937.2
	409.2	6682.85	409.25	6816.29	408.95	9940.78	408.6	11043.4
	409.15	6751.18	409.2	6679.82	408.9	9581.87	408.55	10899
	409.1	6806.15	409.15	6763.04	408.85	9386.35	408.5	10752
	409.05	6737.28	409.1	6319.49	408.8	9802.29	408.45	10639.3
	409	6591.25	409.05	6473.35	408.75	9787.6	408.4	10747
	408.95	6702.52	409	6433.88	408.7	9798.76	408.35	10710.1
	408.9	6756.45	408.95	6656.5	408.65	9274.68	408.3	10582.6
	408.85	6325.98	408.9	6473	408.6	9703.15	408.25	10562.8
	408.8	6561.34	408.85	6588.7	408.55	9348.38	408.2	10427.1
	408.75	6861.6	408.8	6533.33	408.5	9764.08	408.15	10716.7
	408.7	6994.86	408.75	6634.39	408.45	9926.4	408.1	10926.3
	408.65	6977.84	408.7	6881.67	408.4	9238.8	408.05	10493.7
	408.6	7033.45	408.65	6640.42	408.35	9430.75	408	10684
	408.55	7157.52	408.6	6627.77	408.3	9777.19	407.95	10766.5
	408.5	6911.32	408.55	6729.47	408.25	9317.55	407.9	10516.7
	408.45	6767.99	408.5	6961.26	408.2	9783.37	407.85	10699.5
	408.4	6744.1	408.45	6743.99	408.15	9880.3	407.8	10728.2
	408.35	6662.3	408.4	6773.96	408.1	9930.4	407.75	10372.9
	408.3	6891.88	408.35	6878	408.05	9248.33	407.7	10719.6
	408.25	6856.65	408.3	6761.04	408	9403.99	407.65	11106.5
	408.2	6700.8	408.25	6551.67	407.95	9323.6	407.6	11265.9
	408.15	6984.55	408.2	6573.7	407.9	9464.43	407.55	10953.8
	408.1	6682.43	408.15	6698.2	407.85	9777.11	407.5	10723.2
	408.05	6743.2	408.1	6597.08	407.8	9498.09	407.45	10728
	408	6788.28	408.05	6498.44	407.75	9617.5	407.4	10992.5
	407.95	6753.85	408	6484.95	407.7	9732.65	407.35	10774.4
	407.9	6940.24	407.95	6552.3	407.65	9383.27	407.3	11048.9
	407.85	6838.9	407.9	6603.89	407.6	9490.28	407.25	11024.2
	407.8	7156.98	407.85	6337.43	407.55	9524.56	407.2	10474.1
	407.75	6999.87	407.8	6433.39	407.5	9573.39	407.15	11132.8
	407.7	7250.42	407.75	6602.64	407.45	9972.7	407.1	11272.6
	407.65	7247.01	407.7	6230.03	407.4	10063.4	407.05	11183.1
	407.6	7296.07	407.65	6254.28	407.35	9758.13	407	11170.2
	407.55	6682.55	407.6	6721.24	407.3	9709.84	406.95	11433.3
	407.5	6833.41	407.55	6551.49	407.25	9784.47	406.9	11458
	407.45	7183.3	407.5	6454.85	407.2	10123.1	406.85	11696.6
	407.4	7166.96	407.45	6633.61	407.15	10291.7	406.8	12045.3
	407.35	7306.52	407.4	6444.56	407.1	10338.9	406.75	12177.9
	407.3	7514.55	407.35	6524.89	407.05	10195.3	406.7	12727.3
	407.25	7635.2	407.3	6903.44	407	10447.2	406.65	12465.5
	407.2	7620.29	407.25	6985.81	406.95	10372	406.6	13403
	407.15	7842.11	407.2	6652.77	406.9	10528.8	406.55	13447.6
	407.1	7875.68	407.15	6260.46	406.85	11121.2	406.5	13504.1
	407.05	8021.33	407.1	6512.89	406.8	11144	406.45	14870.1
	407	8196.09	407.05	6503.77	406.75	11424.8	406.4	14707.1
	406.95	8769.88	407	6714.58	406.7	11389.7	406.35	15490.1
	406.9	9105.28	406.95	6935.49	406.65	12338.3	406.3	16266.6
	406.85	9241.36	406.9	7150.41	406.6	12639.5	406.25	17170.1
	406.8	9280.58	406.85	7427.44	406.55	13079	406.2	17559.9
	406.75	9701.55	406.8	7648.83	406.5	13565	406.15	18091.3
	406.7	9933.27	406.75	7464.11	406.45	13685.3	406.1	18930.2
	406.65	10034.8	406.7	7597.16	406.4	14151.4	406.05	19875.9
	406.6	11023.9	406.65	7881.67	406.35	14801.2	406	21050.2
	406.55	11371.7	406.6	8095.48	406.3	16150.5	405.95	21929
	406.5	11702.6	406.55	8485.86	406.25	16347.7	405.9	22766.8
	406.45	12204	406.5	8478.11	406.2	17481.6	405.85	23984.6
	406.4	12833.5	406.45	8949.65	406.15	17896.5	405.8	24460.3
	406.35	13601.8	406.4	9564.4	406.1	19273.6	405.75	25570.3
	406.3	14219.3	406.35	10157.5	406.05	20219.4	405.7	26512.1
	406.25	15365.3	406.3	10802.1	406	21002.9	405.65	26990.4
	406.2	15779.8	406.25	11745	405.95	22403	405.6	27990
	406.15	16204.8	406.2	12268.2	405.9	23021.9	405.55	27721.7
	406.1	16819.1	406.15	12445.1	405.85	23375.6	405.5	27511.7
	406.05	18137	406.1	13254.7	405.8	23787.3	405.45	27817.8
	406	18600.7	406.05	14455	405.75	25191.2	405.4	28687.4
	405.95	19751.5	406	15587.3	405.7	25430.6	405.35	28670.4
	405.9	20003.4	405.95	16741.4	405.65	26161.6	405.3	29056.8
	405.85	19949.9	405.9	17316.4	405.6	26522.3	405.25	28357.5
	405.8	20384.9	405.85	18990.3	405.55	26921.4	405.2	27395.3
	405.75	21231	405.8	20126.4	405.5	27373.4	405.15	27733.4
	405.7	21270.7	405.75	20925.1	405.45	27360.1	405.1	27263
	405.65	22064.5	405.7	21711.3	405.4	27534.1	405.05	27731.6
	405.6	22173.9	405.65	23057	405.35	27908.7	405	26695.3
	405.55	22106.4	405.6	23536.2	405.3	27505.3	404.95	25932.9
	405.5	22344.7	405.55	24985.7	405.25	27139.2	404.9	25217.1
	405.45	21733.9	405.5	24747.4	405.2	26988	404.85	25421.3
	405.4	22413.6	405.45	24890.5	405.15	26542.8	404.8	24452.7
	405.35	22493.5	405.4	25310.5	405.1	25819.8	404.75	24027.6
	405.3	22099.3	405.35	25648.7	405.05	25600.2	404.7	23425.4
	405.25	21287.5	405.3	25775.8	405	25457.6	404.65	23417.3
	405.2	21184.1	405.25	25642.1	404.95	24381.2	404.6	22956.3
	405.15	21245.4	405.2	25289	404.9	23157.7	404.55	22091.9
	405.1	20460.5	405.15	25263.1	404.85	23020.8	404.5	21824
	405.05	20312.9	405.1	24703.7	404.8	22296.2	404.45	20931.7
	405	19481.4	405.05	24730.9	404.75	21326	404.4	20198
	404.95	18378.5	405	24051.9	404.7	20215.3	404.35	20191.3
	404.9	18377.7	404.95	22874.2	404.65	19278.2	404.3	19289.9
	404.85	17683.3	404.9	21856.9	404.6	18708.5	404.25	18250.8
	404.8	16605.9	404.85	22212	404.55	18346.2	404.2	18284
	404.75	15984.6	404.8	21387	404.5	17438.6	404.15	17579.6
	404.7	15430.6	404.75	20766.2	404.45	16763.5	404.1	16758.5
	404.65	14454.8	404.7	20147	404.4	16061.1	404.05	16358.5
	404.6	13708	404.65	19455.4	404.35	15752.9	404	15976.2
	404.55	12819.8	404.6	18713.6	404.3	14770.3	403.95	15358.3
	404.5	12109.3	404.55	18096.4	404.25	14051.4	403.9	14780.8
	404.45	11727.6	404.5	17506.3	404.2	13344.6	403.85	14261.5
	404.4	11065.4	404.45	16841.5	404.15	13168.6	403.8	13727.4
	404.35	10415.1	404.4	15959.9	404.1	12371.4	403.75	13094.4
	404.3	9577.6	404.35	15000.8	404.05	12537.1	403.7	12849.5
	404.25	9442.32	404.3	14054.5	404	12310.1	403.65	12582.3
	404.2	9019.99	404.25	13624.8	403.95	11993.8	403.6	12914.3
	404.15	8967.79	404.2	12620	403.9	11413	403.55	12520.5
	404.1	8355.09	404.15	12215.3	403.85	11144.4	403.5	11851.8
	404.05	8122.5	404.1	11435.4	403.8	11055	403.45	11620.7
	404	7912.97	404.05	10796.1	403.75	10327.6	403.4	11447.6
	403.95	7755.48	404	9911.03	403.7	10211.4	403.35	11486.7
	403.9	7390.85	403.95	9305.32	403.65	10289.9	403.3	11183.4
	403.85	7589.89	403.9	8950.97	403.6	10248.5	403.25	11234.8
	403.8	7576.39	403.85	8516.75	403.55	10174	403.2	11411.9
	403.75	7280.33	403.8	7929.51	403.5	10225.8	403.15	11147.5
	403.7	7322.69	403.75	7904.58	403.45	9816.65	403.1	10692.1
	403.65	7148.65	403.7	7953.14	403.4	9828.34	403.05	10588.4
	403.6	6871.04	403.65	7660	403.35	9592.81	403	10661.4
	403.55	7037.82	403.6	7469.68	403.3	9440.75	402.95	10818
	403.5	7225.61	403.55	7154.86	403.25	9670.8	402.9	10629.4
	403.45	7157.18	403.5	6792.85	403.2	9967.07	402.85	10641.8
	403.4	6655.38	403.45	7138.24	403.15	9884.91	402.8	10599.6
	403.35	6645.6	403.4	6915.91	403.1	9566.05	402.75	10591.1
	403.3	6930.19	403.35	7003.37	403.05	9521.41	402.7	10658.7
	403.25	6840.8	403.3	6644.43	403	9672.56	402.65	10431
	403.2	6970.99	403.25	6787.09	402.95	9817.35	402.6	10853
	403.15	6771.78	403.2	6764.55	402.9	9212.19	402.55	10725.3
	403.1	6622.58	403.15	6491.76	402.85	9354.65	402.5	10549.3
	403.05	6768.64	403.1	6694.5	402.8	9640.74	402.45	11113.4
	403	6694.45	403.05	6319.67	402.75	9507.74	402.4	10972.8
	402.95	6910.14	403	6499.49	402.7	9573.84	402.35	10523
	402.9	6598.15	402.95	6489.97	402.65	9759.57	402.3	10802.5
	402.85	6651.03	402.9	6352.57	402.6	9512.99	402.25	10423.2
	402.8	6807.95	402.85	6588.04	402.55	9197.01	402.2	10390
	402.75	6541.2	402.8	6381.09	402.5	9464.41	402.15	10204.3
	402.7	6603.01	402.75	6329.48	402.45	9532.79	402.1	10101.2
	402.65	6539.38	402.7	6491.65	402.4	9477.63	402.05	10353.1
	402.6	6712.15	402.65	6428.4	402.35	8964.89	402	10619.6
	402.55	6545.43	402.6	6238.8	402.3	9752.86	401.95	10672.7
	402.5	6376.92	402.55	6332.73	402.25	9579.15	401.9	10743.1
	402.45	6493.17	402.5	6086.05	402.2	9472.88	401.85	10411.6
	402.4	6789.41	402.45	6249.31	402.15	9539.64	401.8	10311.5
	402.35	6679.97	402.4	6073.52	402.1	9368.2	401.75	10419.4
	402.3	6692.53	402.35	6270.92	402.05	9270.31	401.7	10479.6
	402.25	6689.72	402.3	6354.24	402	9429.89	401.65	10265.7
	402.2	6522	402.25	6077.74	401.95	9256.68	401.6	10144.6
	402.15	6876.56	402.2	6213.33	401.9	9677.68	401.55	10759.1
	402.1	6486.41	402.15	6460.65	401.85	9658.3	401.5	10942.6
	402.05	6492.46	402.1	6280.46	401.8	9571.56	401.45	10823.1
	402	6362.77	402.05	6427.18	401.75	9273.52	401.4	10358.6
	401.95	6777.52	402	6226.85	401.7	9214.81	401.35	10073.6
	401.9	6739.28	401.95	6144.95	401.65	9838.88	401.3	10371.9
	401.85	6696.88	401.9	6431.35	401.6	9686.11	401.25	10307.8
	401.8	6598.45	401.85	6331.15	401.55	9650.65	401.2	10181.2
	401.75	6622.37	401.8	6199.55	401.5	9498.27	401.15	10495.9
	401.7	6725.14	401.75	6117.19	401.45	9517.25	401.1	10529.6
	401.65	6629.99	401.7	6445.47	401.4	9285.73	401.05	10659.8
	401.6	6609.28	401.65	6510.24	401.35	9635.07	401	10285
	401.55	6273.1	401.6	6521.1	401.3	9580.14	400.95	10589.5
	401.5	6624.93	401.55	6236.08	401.25	9460.62	400.9	10596.9
	401.45	6444.5	401.5	6259.05	401.2	9303.65	400.85	10378.2
	401.4	6744.94	401.45	6369.96	401.15	9298.61	400.8	10937.7
	401.35	6751.31	401.4	6423.21	401.1	9704.6	400.75	10280.5
	401.3	6755.56	401.35	6107.18	401.05	9628.09	400.7	10257.8
	401.25	6509.67	401.3	6553.93	401	9116.42	400.65	10299.2
	401.2	6484.17	401.25	6550.98	400.95	9393.84	400.6	10591.9
	401.15	6484.67	401.2	6446.63	400.9	9489	400.55	10745.8
	401.1	6932.76	401.15	6634.95	400.85	9675.15	400.5	11040.9
	401.05	7060.56	401.1	6602.05	400.8	9755.5	400.45	10999.5
	401	6540.5	401.05	6556.88	400.75	9501.84	400.4	10438.2
	400.95	6955.92	401	6170.19	400.7	9709.34	400.35	10277.9
	400.9	7013.27	400.95	6420.93	400.65	9654.74	400.3	10497
	400.85	6540.39	400.9	6457.37	400.6	9487.03	400.25	10889.5
	400.8	6520.26	400.85	6550.07	400.55	9424.97	400.2	11042.5
	400.75	6873.43	400.8	6373.12	400.5	9633.96	400.15	10817.7
	400.7	6741.26	400.75	6584.41	400.45	9687.39	400.1	10702.5
	400.65	6448.43	400.7	6285.59	400.4	9853.46	400.05	10586.2
	400.6	6556.7	400.65	6441.58	400.35	9649.95	400	10492
	400.55	6922.53	400.6	6617.95	400.3	9496.47	399.95	10008.7
	400.5	6915.22	400.55	6748.01	400.25	9209.72	399.9	10176.8
	400.45	6645.04	400.5	6659.32	400.2	9407.44	399.85	10688.2
	400.4	6539.92	400.45	6445.24	400.15	9180.19	399.8	10561.4
	400.35	6739.98	400.4	6456.78	400.1	9557.16	399.75	10714.6
	400.3	6917.22	400.35	6324.77	400.05	9238.96	399.7	10554.1
	400.25	6769.08	400.3	6631.61	400	9239.66	399.65	10769.3
	400.2	6855.46	400.25	6494.08	399.95	9280.51	399.6	10455.2
	400.15	6810.28	400.2	6647.59	399.9	9883.51	399.55	10166.8
	400.1	7008.1	400.15	6428.38	399.85	9303.77	399.5	10246.9
	400.05	6692.62	400.1	6328.65	399.8	9265.48	399.45	10197.5
	400	6579.59	400.05	6419.3	399.75	9483.35	399.4	10532.7
	399.95	6419.57	400	6627.29	399.7	9414.53	399.35	10398.1
	399.9	6912.85	399.95	6641.63	399.65	9488.49	399.3	10391.4
	399.85	6686.89	399.9	6671.54	399.6	9225.93	399.25	10694.6
	399.8	6609.63	399.85	6479.58	399.55	9383.42	399.2	10652.4
	399.75	6789.62	399.8	6558.37	399.5	9653.95	399.15	10784.4
