# Supplementary material for: Collective excitation of plasmon-coupled Au-nanochain boosts photocatalytic hydrogen evolution of semiconductor
Source: Nat Commun. 2019 Oct 29;10:4912. doi: 10.1038/s41467-019-12853-8 (PMC6820756; doi:10.1038/s41467-019-12853-8)
Supplement: Supplementary file 5 — Dataset 3 [file 41467_2019_12853_MOESM5_ESM.xlsx]

## Sheet: Figure 3a
Figure 3a
Raman
	Zn0.67Cd0.33S		Au-surf@Zn0.67Cd0.33S		Au-iso@Zn0.67Cd0.33S		Au-chain@Zn0.67Cd0.33S
	Raman shift cm-1	Raman Intensity (a.u.)	Raman shift cm-1	Raman Intensity (a.u.)	Raman shift cm-1	Raman Intensity (a.u.)	Raman shift cm-1	Raman Intensity (a.u.)
	99.94	486.4	99.94	673.11	99.94	1594.45	103.64	1121.11
	101.774	481.6	101.774	723.33	101.774	1666.74	105.474	1116.67
	103.605	494.4	103.605	729	103.605	1673.23	107.305	1130
	105.439	492	105.439	758.97	105.439	1748.77	109.139	1130
	107.269	539.2	107.269	754.11	107.269	1758.52	110.969	1171.11
	109.102	515.2	109.102	754.92	109.102	1791.01	112.802	1147.78
	110.932	571.2	110.932	758.97	110.932	1858.43	114.632	1191.11
	112.762	563.2	112.762	790.56	112.762	1837.31	116.462	1176.67
	114.593	549.6	114.593	786.51	114.593	1952.65	118.293	1207.78
	116.422	584.8	116.422	824.58	116.422	1914.47	120.122	1195.56
	118.253	573.6	118.253	801.09	118.253	1910.41	121.953	1224.44
	120.081	583.2	120.081	814.86	120.081	1920.97	123.781	1255.56
	121.912	581.6	121.912	806.76	121.912	1992.45	125.612	1227.78
	123.739	583.2	123.739	792.99	123.739	1957.52	127.439	1214.44
	125.568	584.8	125.568	810	125.568	2010.32	129.268	1224.44
	127.395	604.8	127.395	836.73	127.395	2007.07	131.095	1238.89
	129.224	593.6	129.224	814.05	129.224	2007.07	132.924	1222.22
	131.05	586.4	131.05	822.15	131.05	1977.83	134.75	1224.44
	132.876	585.6	132.876	816.48	132.876	2016	136.576	1218.89
	134.703	597.6	134.703	835.11	134.703	1980.27	138.403	1274.44
	136.529	567.2	136.529	794.61	136.529	1941.28	140.229	1242.22
	138.355	580	138.355	806.76	138.355	1933.97	142.055	1201.11
	140.18	582.4	140.18	784.08	140.18	1972.14	143.88	1212.22
	142.004	579.2	142.004	792.99	142.004	1935.59	145.704	1176.67
	143.83	564.8	143.83	775.17	143.83	1935.59	147.53	1174.44
	145.653	572.8	145.653	785.7	145.653	1935.59	149.353	1170
	147.476	562.4	147.476	814.86	147.476	1926.66	151.176	1157.78
	149.301	556	149.301	800.28	149.301	1895.79	153.001	1155.56
	151.123	568	151.123	797.85	151.123	1864.11	154.823	1147.78
	152.945	576	152.945	787.32	152.945	1938.03	156.645	1176.67
	154.768	560.8	154.768	771.93	154.768	1889.29	158.468	1165.56
	156.589	573.6	156.589	775.17	156.589	1902.29	160.289	1170
	158.41	588.8	158.41	787.32	158.41	1918.53	162.11	1173.33
	160.233	552.8	160.233	799.47	160.233	1925.84	163.933	1212.22
	162.053	600.8	162.053	802.71	162.053	1947.78	165.753	1202.22
	163.873	608	163.873	782.46	163.873	1938.84	167.573	1236.67
	165.694	596.8	165.694	800.28	165.694	1920.97	169.394	1248.89
	167.513	584	167.513	811.62	167.513	1943.71	171.213	1204.44
	169.332	597.6	169.332	829.44	169.332	1971.33	173.032	1221.11
	171.152	598.4	171.152	788.94	171.152	1991.64	174.852	1240
	172.97	571.2	172.97	815.67	172.97	1990.01	176.67	1252.22
	174.788	579.2	174.788	831.87	174.788	2024.13	178.488	1247.78
	176.605	606.4	176.605	820.53	176.605	1963.21	180.305	1235.56
	178.424	572.8	178.424	818.1	178.424	2001.38	182.124	1266.67
	180.241	613.6	180.241	827.82	180.241	1971.33	183.941	1253.33
	182.057	587.2	182.057	850.5	182.057	2009.51	185.757	1272.22
	183.873	594.4	183.873	817.29	183.873	2011.13	187.573	1258.89
	185.688	608.67	185.688	826.88	185.688	2001.82	189.388	1291.21
	187.505	606.139	187.505	821.081	187.505	2038	191.205	1295.76
	189.32	590.01	189.32	849.293	189.32	2033.57	193.02	1325.86
	191.135	613.079	191.135	845.923	191.135	1999.08	194.835	1291.51
	192.949	585.749	192.949	813.394	192.949	1993.02	196.649	1296.06
	194.764	593.618	194.764	847.284	194.764	2053.57	198.464	1298.38
	196.578	580.688	196.578	850.395	196.578	2060.51	200.278	1314.03
	198.391	614.158	198.391	851.067	198.391	2018.71	202.091	1295.24
	200.203	610.028	200.203	860.657	200.203	2078.44	203.903	1340.9
	202.016	602.698	202.016	853.238	202.016	2015.53	205.716	1342.11
	203.828	614.567	203.828	887.938	203.828	2023.27	207.528	1314.43
	205.641	636.038	205.641	878.89	205.641	2085.44	209.341	1355.64
	207.453	613.507	207.453	869.851	207.453	2048.52	211.153	1353.52
	209.263	611.777	209.263	868.101	209.263	2070.08	212.963	1354.73
	211.074	610.046	211.074	854.202	211.074	2104.63	214.774	1327.06
	212.884	623.516	212.884	874.322	212.884	2088.01	216.584	1398.27
	214.694	586.586	214.694	874.994	214.694	2089.27	218.394	1366.14
	216.503	621.656	216.503	893.495	216.503	2101.89	220.203	1347.36
	218.313	651.126	218.313	876.355	218.313	2090.96	222.013	1343.01
	220.123	600.595	220.123	885.136	220.123	2058.1	223.823	1385.33
	221.932	631.665	221.932	893.106	221.932	2109.71	225.632	1404.32
	223.74	627.535	223.74	916.458	223.74	2100.4	227.44	1418.87
	225.548	621.805	225.548	875.019	225.548	2094.34	229.248	1406.74
	227.355	652.874	227.355	951.839	227.355	2155.7	231.055	1437.96
	229.162	650.344	229.162	899.87	229.162	2117.15	232.862	1404.71
	230.969	608.614	230.969	898.112	230.969	2144.39	234.669	1439.26
	232.775	648.484	232.775	893.932	232.775	2167.57	236.475	1499.36
	234.581	641.154	234.581	920.533	234.581	2226.49	238.281	1437.23
	236.386	669.023	236.386	925.263	236.386	2171.7	240.086	1456.22
	238.192	648.893	238.192	921.083	238.192	2209.51	241.892	1472.99
	239.997	636.762	239.997	917.706	239.997	2206.7	243.697	1516.42
	241.801	672.633	241.801	933.776	241.801	2186.02	245.501	1559.86
	243.605	634.902	243.605	935.266	243.605	2254.68	247.305	1553.29
	245.409	672.372	245.409	966.727	245.409	2219.38	249.109	1554.5
	247.213	671.442	247.213	940.677	247.213	2237.69	250.913	1571.27
	249.016	660.911	249.016	947.83	249.016	2259.25	252.716	1600.26
	250.819	680.782	250.819	972	250.819	2201.21	254.519	1619.24
	252.621	663.051	252.621	976.73	252.621	2226.82	256.321	1576.01
	254.423	666.121	254.423	952.301	254.423	2263	258.123	1572.78
	256.225	694.79	256.225	935.963	256.225	2286.19	259.925	1672.88
	258.026	685.06	258.026	995.774	258.026	2312.62	261.726	1664.09
	259.827	666.53	259.827	997.264	259.827	2304.94	263.527	1680.86
	261.628	674.4	261.628	1019.81	261.628	2363.05	265.328	1740.96
	263.428	689.47	263.428	1034.26	263.428	2346.43	267.128	1759.94
	265.228	694.139	265.228	1039.8	265.228	2414.28	268.928	1830.04
	267.028	711.609	267.028	1055.06	267.028	2422.84	270.728	1876.81
	268.827	734.679	268.827	1081.66	268.827	2486.64	272.527	1895.8
	270.626	749.749	270.626	1106.64	270.626	2513.88	274.326	1970.34
	272.425	746.418	272.425	1164.83	272.425	2636.97	276.125	2073.78
	274.223	768.688	274.223	1201.14	274.223	2569.99	277.923	2239.43
	276.019	823.76	276.019	1271.48	276.019	2708.51	279.719	2302.87
	277.816	822.824	277.816	1281.88	277.816	2778	281.516	2411.86
	279.614	868.296	279.614	1364.37	279.614	2810.93	283.314	2659.73
	281.41	895.368	281.41	1377.2	281.41	2938.08	285.11	2860.94
	283.207	900.04	283.207	1440.24	283.207	2976.69	286.907	3051.04
	285.003	935.104	285.003	1500.06	285.003	3077.85	288.703	3377.81
	286.799	945.376	286.799	1520.18	286.799	3149.77	290.499	3535.69
	288.594	982.848	288.594	1562.98	288.594	3159.14	292.294	3672.46
	290.387	973.12	290.387	1582.28	290.387	3270.86	294.087	3678.11
	292.182	981.784	292.182	1602.4	292.182	3275.36	295.882	3683.77
	293.977	1010.46	293.977	1597.41	293.977	3328.59	297.677	3618.31
	295.771	987.128	295.771	1615.91	295.771	3307.91	299.471	3405.08
	297.564	1041.39	297.564	1566.37	297.564	3301.86	301.264	3274.07
	299.358	937.264	299.358	1541.93	299.358	3282.81	303.058	3069.72
	301.149	985.936	301.149	1511.83	301.149	3237.76	304.849	2938.71
	302.941	983.408	302.941	1464.72	302.941	3200.83	306.641	2694.37
	304.734	929.672	304.734	1408.7	304.734	3155.79	308.434	2547.8
	306.526	883.144	306.526	1357.54	306.526	3065.25	310.226	2412.34
	308.315	901.416	308.315	1301.52	308.315	2943.04	312.015	2346.89
	310.106	834.88	310.106	1256.03	310.106	2939.42	313.806	2202.54
	311.897	834.752	311.897	1222.69	311.897	2835.08	315.597	2081.53
	313.688	800.224	313.688	1182.06	313.688	2759.16	317.388	2011.63
	315.478	771.293	315.478	1142.23	315.478	2666.19	319.178	1908.4
	317.266	776.762	317.266	1120.23	317.266	2572.41	320.966	1808.49
	319.055	767.033	319.055	1080.41	319.055	2522.5	322.755	1760.81
	320.845	739.702	320.845	1098.91	320.845	2548.93	324.545	1734.24
	322.631	733.972	322.631	1015.35	322.631	2464.08	326.331	1676.57
	324.42	729.842	324.42	980.384	324.42	2384.11	328.12	1634.44
	326.208	708.911	326.208	1010.22	326.208	2356.93	329.908	1604.54
	327.996	686.382	327.996	962.304	327.996	2346.81	331.696	1547.98
	329.781	701.451	329.781	946.785	329.781	2287.14	333.481	1542.52
	331.568	690.921	331.568	918.305	331.568	2342.81	335.268	1578.18
	333.355	705.99	333.355	933.557	333.355	2246.59	337.055	1507.17
	335.14	641.86	335.14	902.648	335.14	2235.66	338.84	1496.16
	336.926	678.53	336.926	872.548	336.926	2213.36	340.626	1489.59
	338.711	661.6	338.711	889.429	338.711	2205.68	342.411	1460.8
	340.495	654.27	340.495	873.091	340.495	2144.39	344.195	1457.57
	342.28	627.739	342.28	855.951	342.28	2097.72	345.98	1445.44
	344.064	641.209	344.064	868.782	344.064	2202.12	347.764	1397.77
	345.847	624.279	345.847	846.782	345.847	2140.02	349.547	1348.98
	347.631	642.549	347.631	822.352	347.631	2099.03	351.331	1375.74
	349.414	622.418	349.414	840.845	349.414	2099.47	353.114	1385.84
	351.196	627.088	351.196	851.245	351.196	2112.09	354.896	1367.06
	352.979	580.558	352.979	781.456	352.979	2091.41	356.679	1327.16
	354.759	598.028	354.759	809.674	354.759	2079.67	358.459	1341.7
	356.541	629.098	356.541	816.836	356.541	2073.61	360.241	1355.13
	358.323	622.567	358.323	802.122	358.323	2039.94	362.023	1300.79
	360.103	611.237	360.103	778.5	360.103	2060.69	363.803	1326.44
	361.884	597.506	361.884	789.709	361.884	2009.95	365.584	1274.32
	363.663	571.777	363.663	780.667	363.663	2083.49	367.363	1306.64
	365.444	593.246	365.444	790.256	365.444	2023.01	369.144	1268.97
	367.222	581.116	367.222	756.915	367.222	2065.69	370.922	1260.18
	369.002	597.786	369.002	779.464	369.002	1975.97	372.702	1246.94
	370.781	590.456	370.781	785.003	370.781	2043.01	374.481	1259.27
	372.558	575.126	372.558	728.171	372.558	2019.08	376.258	1237.14
	374.337	618.195	374.337	746.669	374.337	2014.65	378.037	1218.36
	376.114	581.265	376.114	787.038	376.114	2009.4	379.814	1248.46
	377.892	581.934	377.892	720.487	377.892	1941.61	381.592	1211.89
	379.668	563.405	379.668	732.506	379.668	1970.49	383.368	1204.21
	381.445	584.874	381.445	746.954	381.445	1982.3	385.145	1213.2
	383.22	589.544	383.22	754.923	383.22	1951.87	386.92	1199.97
	384.997	567.814	384.997	736.972	384.997	1962.05	388.697	1157.84
	386.771	563.683	386.771	740.081	386.771	1986.86	390.471	1210.17
	388.547	529.154	388.547	693.779	388.547	1939.38	392.247	1185.82
	390.321	581.023	390.321	738.198	390.321	1937.38	394.021	1189.26
	392.096	573.693	392.096	711.336	392.096	1937.01	395.796	1193.8
	393.869	580.762	393.869	696.625	393.869	1943.13	397.569	1182.79
	395.642	583.032	395.642	715.934	395.642	1917.58	399.342	1175.11
	397.417	570.902	397.417	727.143	397.417	1945.63	401.117	1165.21
	399.189	587.572	399.189	705.951	399.189	1913.59	402.889	1194.2
	400.962	564.242	400.962	705.82	400.962	1962.76	404.662	1205.41
	402.734	573.711	402.734	711.358	402.734	1916.09	406.434	1143.28
	404.507	572.781	404.507	699.887	404.507	1901.91	408.207	1145.6
	406.277	571.051	406.277	721.626	406.277	1939.71	409.977	1160.14
	408.047	580.521	408.047	706.915	408.047	1960.45	411.747	1158.02
	409.819	558.79	409.819	688.153	409.819	1928.4	413.519	1149.23
	411.589	555.46	411.589	700.172	411.589	1915.03	415.289	1167.11
	413.36	576.13	413.36	687.891	413.36	1893.54	417.06	1140.54
	415.129	570.4	415.129	664.27	415.129	1895.6	418.829	1138.42
	416.898	581.47	416.898	695.728	416.898	1946.4	420.598	1098.53
	418.668	554.939	418.668	698.836	418.668	1891.61	422.368	1116.4
	420.436	554.009	420.436	672.785	420.436	1968.41	424.136	1147.61
	422.204	534.679	422.204	689.664	422.204	1910.36	425.904	1102.16
	423.973	564.149	423.973	680.623	423.973	1892.93	427.673	1116.7
	425.74	520.818	425.74	690.212	425.74	1870.63	429.44	1135.69
	427.506	557.488	427.506	686.84	427.506	1961.23	431.206	1114.68
	429.275	544.558	429.275	686.708	429.275	1873.94	432.975	1114.78
	431.04	572.428	431.04	693.057	431.04	1900.37	434.74	1111.54
	432.806	565.098	432.806	675.916	432.806	1938.99	436.506	1120.53
	434.573	560.167	434.573	670.925	434.573	1941.05	438.273	1108.41
	436.338	536.037	436.338	691.853	436.338	1907.37	440.038	1108.51
	438.103	551.106	438.103	672.282	438.103	1908.63	441.803	1085.28
	439.867	543.777	439.867	666.481	439.867	1866.02	443.567	1097.6
	441.633	546.046	441.633	685.79	441.633	1894.08	445.333	1082.14
	443.396	535.516	443.396	684.848	443.396	1875.83	447.096	1046.69
	445.159	537.786	445.159	688.766	445.159	1903.08	448.859	1096.79
	446.924	548.055	446.924	654.615	446.924	1958.75	450.624	1073.56
	448.687	549.526	448.687	678.784	448.687	1918.58	452.387	1111.43
	450.449	562.995	450.449	683.513	450.449	1941.76	454.149	1104.87
	452.21	513.265	452.21	654.222	452.21	1911.33	455.91	1094.97
	453.972	561.934	453.972	680.01	453.972	1870.34	457.672	1108.4
	455.735	549.804	455.735	654.769	455.735	1912.21	459.435	1112.94
	457.496	562.474	457.496	665.167	457.496	1885.03	461.196	1073.04
	459.256	552.744	459.256	686.096	459.256	1900.09	462.956	1093.14
	461.016	564.614	461.016	659.235	461.016	1939.52	464.716	1106.58
	462.776	558.883	462.776	662.343	462.776	1868.48	466.476	1126.68
	464.538	541.153	464.538	660.592	464.538	1895.73	468.238	1081.22
	466.297	544.223	466.297	654.791	466.297	1901.85	469.997	1107.99
	468.055	566.493	468.055	683.82	468.055	1916.1	471.755	1153.64
	469.814	554.362	469.814	673.158	469.814	1888.11	473.514	1103.74
	471.572	535.032	471.572	700.567	471.572	1925.91	475.272	1110.51
	473.33	541.302	473.33	651.835	473.33	1926.35	477.03	1105.05
	475.089	539.572	475.089	677.624	475.089	1947.91	478.789	1117.78
	476.846	552.242	476.846	699.363	476.846	1919.92	480.546	1096.37
	478.603	591.311	478.603	674.932	478.603	1891.93	482.303	1128.69
	480.359	559.981	480.359	687.76	480.359	1907.8	484.059	1116.57
	482.115	572.651	482.115	696.539	482.115	1969.16	485.815	1091.11
	483.871	562.921	483.871	700.457	483.871	1923.3	487.571	1110.09
	485.626	545.99	485.626	695.466	485.626	1974.91	489.326	1127.98
	487.381	555.46	487.381	717.205	487.381	1936.36	491.081	1082.52
	489.136	560.93	489.136	679.814	489.136	1912.43	492.836	1119.28
	490.892	547.2	490.892	674.822	490.892	1954.3	494.592	1142.71
	492.646	566.27	492.646	666.591	492.646	1924.68	496.346	1100.59
	494.4	558.939	494.4	666.46	494.4	1942.99	498.1	1145.13
	496.154	558.009	496.154	684.959	496.154	2000.29	499.854	1153.01
	497.907	569.078	497.907	680.777	497.907	1980.42	501.607	1097.56
	499.659	557.749	499.659	673.355	499.659	1967.86	503.359	1122.1
	501.412	576.018	501.412	699.954	501.412	1939.88	505.112	1109.98
	503.164	571.888	503.164	662.563	503.164	1972.81	506.864	1138.97
	504.915	578.958	504.915	701.312	504.915	1929.39	508.615	1160.18
	506.667	570.827	506.667	701.991	506.667	1959.88	510.367	1142.5
	508.418	575.498	508.418	701.049	508.418	1970.88	512.118	1169.27
	510.168	553.767	510.168	701.728	510.168	2000.56	513.868	1124.92
	511.919	564.837	511.919	705.646	511.919	1964.44	515.619	1175.02
	513.669	604.706	513.669	703.895	513.669	1998.18	517.369	1139.57
	515.418	563.776	515.418	712.674	515.418	2009.99	519.118	1170.78
	517.168	588.446	517.168	726.312	517.168	1974.69	520.868	1159.77
	518.917	580.316	518.917	726.991	518.917	1991.38	522.617	1130.98
	520.665	572.986	520.665	693.65	520.665	1978.02	524.365	1149.97
	522.414	581.655	522.414	716.199	522.414	2004.45	526.114	1167.84
	524.162	561.525	524.162	732.268	524.162	1986.2	527.862	1149.06
	525.909	558.195	525.909	707.026	525.909	2011.82	529.609	1164.71
	527.657	577.265	527.657	705.274	527.657	1988.7	531.357	1213.7
	529.404	592.334	529.404	739.163	529.404	1979.4	533.104	1149.36
	531.148	565.804	531.148	683.952	531.148	2032.63	534.848	1163.9
	532.894	560.874	532.894	727.561	532.894	2020.89	536.594	1168.44
	534.64	579.144	534.64	725.809	534.64	2015.64	538.34	1160.77
	536.386	611.814	536.386	724.868	536.386	2007.96	540.086	1221.98
	538.131	579.683	538.131	715.826	538.131	2016.52	541.831	1207.63
	539.876	589.953	539.876	744.855	539.876	2031.58	543.576	1208.84
	541.621	605.023	541.621	745.534	541.621	2027.96	545.321	1206.72
	543.365	600.893	543.365	734.872	543.365	2043.02	547.065	1232.38
	545.109	602.362	545.109	735.551	545.109	2099.5	548.809	1256.92
	546.851	610.232	546.851	703.02	546.851	2058.52	550.551	1233.69
	548.594	610.102	548.594	746.629	548.594	2056.52	552.294	1223.79
	550.337	580.372	550.337	765.938	550.337	1991.17	554.037	1211.67
	552.08	608.242	552.08	739.886	552.08	2059.02	555.78	1223.99
	553.822	584.111	553.822	734.084	553.822	2052.96	557.522	1216.31
	555.564	575.981	555.564	738.003	555.564	2040.4	559.264	1269.74
	557.304	589.45	557.304	746.782	557.304	2053.84	561.004	1257.62
	559.045	614.921	559.045	757.991	559.045	2068.09	562.745	1337.72
	560.786	613.19	560.786	752.999	560.786	2052.29	564.486	1312.27
	562.527	582.66	562.527	765.828	562.527	2064.91	566.227	1370.14
	564.267	605.73	564.267	760.027	564.267	2114.08	567.967	1312.47
	566.005	587.999	566.005	759.895	566.005	2122.64	569.705	1343.68
	567.745	611.07	567.745	801.884	567.745	2139.33	571.445	1379.33
	569.484	611.739	569.484	796.083	569.484	2132.46	573.184	1392.77
	571.223	609.209	571.223	779.751	571.223	2120.71	574.923	1401.76
	572.96	620.278	572.96	800.68	572.96	2086.22	576.66	1442.96
	574.698	628.148	574.698	795.689	574.698	2132.96	578.398	1458.61
	576.436	632.018	576.436	827.958	576.436	2150.46	580.136	1539.82
	578.174	591.088	578.174	804.336	578.174	2129.78	581.874	1528.81
	579.909	630.958	579.909	805.824	579.909	2132.66	583.609	1582.24
	581.646	643.627	581.646	788.683	581.646	2163.15	585.346	1571.23
	583.383	639.498	583.383	809.612	583.383	2163.59	587.083	1601.33
	585.117	644.167	585.117	828.922	585.117	2126.67	588.817	1624.77
	586.853	634.437	586.853	835.272	586.853	2131.17	590.553	1594.87
	588.589	595.906	588.589	811.644	588.589	2173.84	592.289	1552.74
	590.324	621.376	590.324	830.145	590.324	2127.98	594.024	1548.4
	592.057	646.846	592.057	815.435	592.057	2169.84	595.757	1567.39
	593.792	618.716	593.792	808.014	593.792	2226.33	597.492	1535.27
	595.526	624.986	595.526	793.303	595.526	2149.6	599.226	1502.03
	597.258	612.055	597.258	802.891	597.258	2170.35	600.958	1498.8
	598.992	619.125	598.992	767.12	598.992	2119.62	602.692	1447.79
	600.723	622.195	600.723	749.169	600.723	2102.19	604.423	1430.11
	602.456	590.065	602.456	757.948	602.456	2128.62	606.156	1423.54
	604.189	613.934	604.189	768.347	604.189	2143.68	607.889	1390.31
	605.919	586.604	605.919	739.055	605.919	2134.37	609.619	1318.19
	607.651	619.274	607.651	732.443	607.651	2139.69	611.351	1292.73
	609.383	587.944	609.383	732.312	609.383	2083.27	613.083	1346.17
	611.112	606.214	611.112	745.141	611.112	2088.58	614.812	1282.93
	612.844	597.283	612.844	723.14	612.844	2082.52	616.544	1287.48
	614.572	612.353	614.572	730.298	614.572	2076.46	618.272	1226.47
	616.303	589.022	616.303	709.107	616.303	2085.83	620.003	1232.12
	618.031	596.093	618.031	727.606	618.031	2068.4	621.731	1166.67
	619.76	577.562	619.76	695.884	619.76	2067.22	623.46	1200.1
	621.49	583.032	621.49	681.983	621.49	2055.48	625.19	1225.76
	623.217	587.702	623.217	725.592	623.217	2126.58	626.917	1126.97
	624.946	575.571	624.946	663.09	624.946	2073.41	628.646	1131.51
	626.672	597.042	626.672	684.829	626.672	2094.97	630.372	1171.61
	628.4	565.711	628.4	688.748	628.4	2097.03	632.1	1122.82
	630.126	555.981	630.126	663.507	630.126	2065.8	633.826	1122.92
	631.853	577.45	631.853	658.515	631.853	2009.38	635.553	1135.24
	633.579	570.921	633.579	664.053	633.579	1983.82	637.279	1098.68
	635.305	569.99	635.305	675.262	635.305	2029.75	639.005	1073.22
	637.03	555.46	637.03	627.341	637.03	2042.37	640.73	1109.99
	638.756	566.53	638.756	653.13	638.756	2052.56	642.456	1130.09
	640.48	571.199	640.48	644.089	640.48	2039.19	644.18	1061.3
	642.205	579.069	642.205	632.617	642.205	2039.63	645.905	1100.29
	643.928	579.739	643.928	621.956	643.928	2036.01	647.628	1061.5
	645.653	554.809	645.653	625.065	645.653	2030.76	649.353	1089.37
	647.376	544.278	647.376	635.463	647.376	2025.52	651.076	1081.7
	649.098	576.948	649.098	622.372	649.098	2034.89	652.798	1056.24
	650.822	555.218	650.822	631.15	650.822	2032.08	654.522	1083.01
	652.543	571.888	652.543	636.689	652.543	2014.65	656.243	1040.88
	654.266	570.158	654.266	621.168	654.266	1978.54	657.966	1070.98
	655.987	567.627	655.987	610.507	655.987	1974.91	659.687	1065.53
	657.708	573.097	657.708	625.765	657.708	1959.92	661.408	1097.85
	659.43	564.167	659.43	608.624	659.43	2000.98	663.13	1061.28
	661.15	568.837	661.15	627.122	661.15	1994.92	664.85	1052.49
	662.871	569.506	662.871	594.591	662.871	1988.05	666.571	1053.7
	664.59	534.176	664.59	598.51	664.59	2012.04	668.29	1029.36
	666.309	566.846	666.309	591.899	666.309	1957.25	670.009	1035.02
	668.03	537.116	668.03	611.207	668.03	1981.24	671.73	1041.78
	669.748	561.786	669.748	611.076	669.748	1978.43	673.448	1008.55
	671.466	541.655	671.466	598.795	671.466	1980.49	675.166	1044.2
	673.186	539.925	673.186	620.534	673.186	1954.13	676.886	979.859
	674.903	551.794	674.903	612.302	674.903	1933.45	678.603	1022.18
	676.62	543.665	676.62	593.54	676.62	2001.3	680.32	1024.5
	678.338	519.534	678.338	594.219	678.338	1948.14	682.038	1012.38
	680.055	540.204	680.055	573.028	680.055	1949.39	683.755	1038.04
	681.771	547.274	681.771	593.147	681.771	1991.26	685.471	963.691
	683.488	531.944	683.488	574.386	683.488	1957.58	687.188	1031.57
	685.204	558.214	685.204	574.254	685.204	2027.87	688.904	982.78
	686.919	522.083	686.919	566.022	686.919	1974.7	690.619	996.212
	688.633	537.153	688.633	603.961	688.633	1978.39	692.333	1022.98
	690.349	549.022	690.349	568.19	690.349	1986.95	694.049	978.634
	692.064	556.893	692.064	574.539	692.064	1981.7	695.764	994.29
	693.777	531.962	693.777	580.887	693.777	1994.33	697.477	1004.39
	695.491	547.832	695.491	605.866	695.491	1979.33	699.191	1012.27
	697.206	555.702	697.206	580.625	697.206	1977.33	700.906	1011.26
	698.918	553.971	698.918	582.114	698.918	1947.73	702.618	973.578
	700.631	537.042	700.631	598.992	700.631	1979.03	704.331	1013.68
	702.343	538.511	702.343	576.991	702.343	1957.54	706.043	984.888
	704.056	525.581	704.056	563.899	704.056	1951.48	707.756	998.321
	705.768	547.85	705.768	558.098	705.768	2000.65	709.468	1001.75
	707.479	517.32	707.479	583.077	707.479	2017.34	711.179	979.632
	709.19	548.39	709.19	586.996	709.19	1985.29	712.89	988.621
	710.9	550.66	710.9	567.424	710.9	1989.79	714.6	992.053
	712.612	556.93	712.612	566.483	712.612	1995.91	716.312	979.931
	714.322	567.199	714.322	560.681	714.322	1990.66	718.022	981.142
	716.032	555.869	716.032	576.75	716.032	2000.04	719.732	1006.8
	717.741	580.539	717.741	579.049	717.741	1990.74	721.441	983.564
	719.45	553.209	719.45	582.968	719.45	1945.69	723.15	962.552
	721.158	561.078	721.158	552.056	721.158	1997.3	724.858	960.43
	722.866	553.748	722.866	573.795	722.866	2013.98	726.566	1006.09
	724.574	543.218	724.574	557.464	724.574	2022.54	728.274	986.186
	726.284	570.288	726.284	558.143	726.284	1983.18	729.984	965.174
	727.991	558.158	727.991	595.271	727.991	2015.3	731.691	970.829
	729.698	539.627	729.698	582.989	729.698	2082.34	733.398	1038.71
	731.404	569.097	731.404	573.138	731.404	2021.86	735.104	957.696
	733.11	550.566	733.11	588.397	733.11	2018.24	736.81	994.462
	734.816	560.037	734.816	568.826	734.816	2052.79	738.516	994.562
	736.522	545.506	736.522	571.125	736.522	2019.93	740.222	966.883
	738.227	576.576	738.227	589.623	738.227	1982.2	741.927	984.761
	739.932	557.246	739.932	574.102	739.932	2071.98	743.632	985.972
	741.637	557.916	741.637	584.5	741.637	2060.24	745.337	964.961
	743.341	540.986	743.341	583.559	743.341	2020.07	747.041	972.839
	745.045	579.255	745.045	588.288	745.045	2051.37	748.745	1002.94
	746.749	592.725	746.749	602.736	746.749	2008.76	750.449	994.149
	748.452	558.994	748.452	558.055	748.452	2021.38	752.152	1002.03
	750.155	554.065	750.155	553.874	750.155	2047	753.855	1004.35
	751.858	546.734	751.858	574.803	751.858	2014.14	755.558	970.004
	753.56	551.404	753.56	580.341	753.56	1985.33	757.26	968.992
	755.262	572.074	755.262	585.069	755.262	1954.91	758.962	976.87
	756.964	579.143	756.964	568.738	756.964	2039.83	760.664	974.748
	758.665	571.014	758.665	557.267	758.665	2032.14	762.365	958.181
	760.367	587.683	760.367	583.056	760.367	2056.14	764.067	957.17
	762.067	559.553	762.067	565.915	762.067	2063.89	765.767	1008.38
	763.768	573.022	763.768	577.933	763.768	2075.7	767.468	932.924
	765.468	542.492	765.468	580.232	765.468	2055.02	769.168	970.802
	767.168	557.562	767.168	560.66	767.168	2012.41	770.868	983.124
	768.867	530.232	768.867	573.489	768.867	2025.03	772.567	998.779
	770.566	554.902	770.566	581.458	770.566	2020.59	774.266	954.434
	772.265	562.771	772.265	559.456	772.265	2013.72	775.965	971.201
	773.964	582.641	773.964	569.045	773.964	2002.79	777.664	953.523
	775.662	574.511	775.662	561.624	775.662	2000.79	779.362	968.068
	777.36	531.181	777.36	564.733	777.36	2035.35	781.06	980.389
	779.055	567.05	779.055	570.272	779.055	2049.6	782.755	973.822
	780.753	554.12	780.753	562.04	780.753	2060.6	784.453	948.367
	782.45	554.79	782.45	546.518	782.45	2054.54	786.15	950.689
	784.146	544.26	784.146	567.447	784.146	2031.42	787.846	927.456
	785.843	558.53	785.843	551.116	785.843	2048.1	789.543	956.443
	787.539	555.199	787.539	572.855	787.539	2016.87	791.239	977.654
	789.234	553.469	789.234	580.823	789.234	2031.11	792.934	973.31
	790.928	531.739	790.928	566.922	790.928	2029.93	794.628	957.854
	792.623	540.409	792.623	575.7	792.623	2019.81	796.323	965.732
	794.317	541.078	794.317	545.599	794.317	2027.55	798.017	966.942
	796.012	559.348	796.012	573.818	796.012	2051.56	799.712	964.82
	797.706	547.218	797.706	542.097	797.706	2055.24	801.406	942.698
	799.397	573.488	799.397	562.215	799.397	2066.24	803.097	949.464
	801.091	559.758	801.091	554.794	801.091	2024.44	804.791	985.12
	802.784	572.427	802.784	568.433	802.784	2041.94	806.484	954.108
	804.477	560.297	804.477	548.862	804.477	2085.43	808.177	974.208
	806.169	546.566	806.169	564.93	806.169	2098.86	809.869	959.863
	807.859	568.037	807.859	575.328	807.859	2004.27	811.559	967.741
	809.551	552.706	809.551	571.957	809.551	2055.88	813.251	996.73
	811.243	557.376	811.243	575.066	811.243	2044.94	814.943	956.829
	812.934	559.646	812.934	559.545	812.934	2077.87	816.634	960.262
	814.623	560.315	814.623	547.264	814.623	2072.63	818.323	972.584
	816.313	553.786	816.313	549.562	816.313	2077.13	820.013	974.907
	818.004	573.655	818.004	549.431	818.004	2033.71	821.704	1009.45
	819.692	553.525	819.692	570.359	819.692	2108.06	823.392	987.328
	821.381	550.994	821.381	544.308	821.381	2032.96	825.081	982.983
	823.07	554.865	823.07	529.597	823.07	2055.33	826.77	989.75
	824.757	584.334	824.757	574.825	824.757	2053.34	828.457	978.739
	826.446	578.604	826.446	580.364	826.446	2087.89	830.146	985.504
	828.134	587.274	828.134	563.223	828.134	2090.76	831.834	994.493
	829.82	586.343	829.82	588.202	829.82	2073.33	833.52	974.593
	831.508	559.813	831.508	562.151	831.508	2137.94	835.208	944.693
	833.196	561.283	833.196	586.318	833.196	2105.08	836.896	1001.46
	834.881	587.553	834.881	532.727	834.881	2107.15	838.581	1006
	836.567	574.622	836.567	557.706	836.567	2112.46	840.267	980.548
	838.254	586.492	838.254	557.575	838.254	2122.64	841.954	973.981
	839.938	552.762	839.938	562.304	839.938	2136.89	843.638	1002.97
	841.624	549.432	841.624	574.322	841.624	2108.9	845.324	991.959
	843.307	552.502	843.307	565.281	843.307	2128.83	847.007	957.613
	844.992	545.971	844.992	584.59	844.992	2091.1	848.692	994.38
	846.677	591.441	846.677	552.868	846.677	2089.91	850.377	986.702
	848.36	542.511	848.36	579.467	848.36	2086.29	852.06	1002.36
	850.044	567.981	850.044	558.275	850.044	2049.36	853.744	1001.35
	851.726	582.25	851.726	546.804	851.726	2145.65	855.426	978.112
	853.41	561.32	853.41	555.583	853.41	2101.42	857.11	974.879
	855.091	574.79	855.091	570.032	855.091	2111.61	858.791	973.868
	856.774	575.46	856.774	566.661	856.774	2164.84	860.474	988.412
	858.456	582.53	858.456	568.959	858.456	2113.3	862.156	961.846
	860.137	557.599	860.137	566.397	860.137	2105.61	863.837	978.611
	861.819	560.669	861.819	571.936	861.819	2106.05	865.519	984.267
	863.499	564.538	863.499	558.845	863.499	2090.24	867.199	952.144
	865.18	560.409	865.18	568.434	865.18	2093.93	868.88	977.8
	866.859	553.878	866.859	560.202	866.859	2084.62	870.559	997.899
	868.54	558.548	868.54	560.071	868.54	2131.36	872.24	1009.11
	870.218	580.818	870.218	568.04	870.218	2131.8	873.918	1012.54
	871.898	583.887	871.898	571.958	871.898	2153.36	875.598	979.31
	873.576	560.558	873.576	567.777	873.576	2105.07	877.276	980.521
	875.254	590.027	875.254	570.886	875.254	2131.5	878.954	1010.62
	876.933	561.897	876.933	555.364	876.933	2043.4	880.633	1004.05
	878.61	576.166	878.61	555.233	878.61	2125.88	882.31	983.042
	880.288	590.436	880.288	574.542	880.288	2172.61	883.988	1040.92
	881.965	568.706	881.965	571.981	881.965	2099.95	885.665	1004.35
	883.643	576.576	883.643	545.119	883.643	2126.38	887.343	985.563
	885.318	572.446	885.318	570.907	885.318	2125.2	889.018	1002.33
	886.994	572.315	886.994	553.766	886.994	2125.63	890.694	1000.21
	888.67	557.786	888.67	550.395	888.67	2102.52	892.37	989.197
	890.345	553.655	890.345	566.464	890.345	2115.14	894.045	973.741
	892.022	559.125	892.022	544.463	892.022	2141.58	895.722	978.284
	893.696	563.794	893.696	550.001	893.696	2116.02	897.396	969.496
	895.369	578.064	895.369	567.69	895.369	2115.65	899.069	976.262
	897.045	566.734	897.045	535.969	897.045	2167.26	900.745	974.14
	898.718	573.804	898.718	530.167	898.718	2114.09	902.418	940.907
	900.391	575.274	900.391	542.186	900.391	2108.03	904.091	955.45
	902.065	593.543	902.065	534.764	902.065	2051.61	905.765	986.661
	903.737	551.813	903.737	526.533	903.737	2085.35	907.437	982.317
	905.409	538.883	905.409	559.612	905.409	2113.41	909.109	962.417
	907.083	573.153	907.083	531.941	907.083	2091.92	910.783	968.072
	908.754	567.422	908.754	560.97	908.754	2094.79	912.454	968.171
	910.425	568.092	910.425	547.878	910.425	2123.67	914.125	987.16
	912.098	571.962	912.098	556.656	912.098	2150.91	915.798	936.149
	913.768	567.832	913.768	533.035	913.768	2134.29	917.468	967.36
	915.438	582.902	915.438	549.104	915.438	2127.42	919.138	939.682
	917.108	551.571	917.108	548.163	917.108	2086.43	920.808	953.114
	918.779	567.441	918.779	539.121	918.779	2097.43	922.479	969.881
	920.448	548.91	920.448	543.85	920.448	2084.88	924.148	943.314
	922.117	556.781	922.117	555.059	922.117	2155.98	925.817	946.748
	923.785	558.25	923.785	528.198	923.785	2145.05	927.485	947.959
	925.455	562.92	925.455	517.536	925.455	2108.93	929.155	931.391
	927.123	547.59	927.123	530.365	927.123	2084.19	930.823	949.269
	928.791	525.059	928.791	518.893	928.791	2116.31	932.491	941.591
	930.458	548.93	930.458	539.822	930.458	2089.95	934.158	941.691
	932.125	580.799	932.125	537.261	932.125	2096.08	935.825	946.236
	933.793	582.269	933.793	523.36	933.793	2152.56	937.493	963.001
	935.46	569.338	935.46	522.418	935.46	2140	939.16	920.879
	937.126	562.808	937.126	536.056	937.126	2090.89	940.826	943.201
	938.791	565.878	938.791	526.205	938.791	2123.82	942.491	888.857
	940.457	588.148	940.457	524.454	940.457	2117.76	944.157	883.4
	942.124	571.218	942.124	521.893	942.124	2153.13	945.824	954.611
	943.788	569.487	943.788	538.771	943.788	2116.2	947.488	872.489
	945.453	556.558	945.453	532.16	945.453	2123.14	949.153	924.811
	947.117	533.227	947.117	542.559	947.117	2108.96	950.817	911.578
	948.781	585.897	948.781	520.558	948.781	2139.46	952.481	903.899
	950.444	560.966	950.444	552.826	950.444	2138.27	954.144	950.666
	952.107	564.836	952.107	532.445	952.107	2144.4	955.807	895.21
	953.77	569.506	953.77	532.313	953.77	2122.9	957.47	880.866
	955.433	555.776	955.433	528.132	955.433	2156.65	959.133	886.521
	957.097	570.046	957.097	534.481	957.097	2159.52	960.797	916.62
	958.759	571.515	958.759	533.54	958.759	2142.09	962.459	903.387
	960.42	562.585	960.42	522.878	960.42	2144.97	964.12	903.487
	962.082	556.855	962.082	509.787	962.082	2134.84	965.782	878.031
	963.743	603.925	963.743	508.845	963.743	2156.4	967.443	891.464
	965.403	557.394	965.403	537.874	965.403	2147.09	969.103	920.452
	967.064	562.864	967.064	517.493	967.064	2160.53	970.764	937.219
	968.724	583.534	968.724	517.362	968.724	2203.21	972.424	910.652
	970.384	592.204	970.384	517.23	970.384	2124.86	974.084	904.086
	972.043	578.474	972.043	534.109	972.043	2139.11	975.743	881.963
	973.702	587.943	973.702	529.118	973.702	2146.05	977.402	926.507
	975.361	574.213	975.361	533.037	975.361	2150.55	979.061	936.607
	977.019	560.482	977.019	540.195	977.019	2191.6	980.719	923.373
	978.678	581.953	978.678	544.923	978.678	2194.47	982.378	926.807
	980.336	573.822	980.336	528.592	980.336	2181.1	984.036	950.24
	981.993	550.492	981.993	532.511	981.993	2204.28	985.693	915.894
	983.651	552.762	983.651	531.57	983.651	2192.54	987.351	934.883
	985.308	579.831	985.308	511.189	985.308	2192.17	989.008	954.983
	986.964	574.902	986.964	524.827	986.964	2199.11	990.664	925.083
	988.621	572.371	988.621	515.786	988.621	2187.36	992.321	910.739
	990.277	594.641	990.277	522.944	990.277	2203.24	993.977	928.616
	991.932	559.31	991.932	522.813	991.932	2233.73	995.632	933.16
	993.586	585.581	993.586	533.212	993.586	2230.92	997.286	885.482
	995.241	584.65	995.241	510.4	995.241	2237.85	998.941	920.027
	996.896	587.72	996.896	551.579	996.896	2186.31	1000.6	959.014
	998.55	608.39	998.55	532.818	998.55	2260.66	1002.25	923.559
	1000.2	582.659	1000.2	527.017	1000.2	2229.42	1003.9	936.992
	1001.86	576.93	1001.86	539.035	1001.86	2206.31	1005.56	910.426
	1003.51	605.599	1003.51	530.804	1003.51	2231.92	1007.21	916.081
	1005.17	587.069	1005.17	549.302	1005.17	2241.31	1008.87	946.18
	1006.82	603.738	1006.82	529.731	1006.82	2232	1010.52	912.947
	1008.47	619.608	1008.47	531.22	1008.47	2271.42	1012.17	911.936
	1010.12	595.478	1010.12	552.149	1010.12	2216.63	1013.82	939.813
	1011.77	600.948	1011.77	558.497	1011.77	2253.62	1015.47	919.913
	1013.43	588.018	1013.43	534.876	1013.43	2289.8	1017.13	916.679
	1015.08	606.287	1015.08	541.224	1015.08	2249.62	1018.78	953.446
	1016.73	594.157	1016.73	533.803	1016.73	2246.81	1020.43	924.657
	1018.38	598.027	1018.38	533.672	1018.38	2280.55	1022.08	951.423
	1020.03	585.897	1020.03	531.921	1020.03	2246.07	1023.73	918.19
	1021.68	597.766	1021.68	534.219	1021.68	2311.48	1025.38	913.844
	1023.33	592.036	1023.33	552.718	1023.33	2242.07	1027.03	917.278
	1024.98	615.906	1024.98	560.687	1024.98	2261.2	1028.68	908.489
	1026.62	626.176	1026.62	533.826	1026.62	2273.01	1030.32	950.811
	1028.27	614.046	1028.27	551.514	1028.27	2228.77	1031.97	909.8
	1029.92	586.715	1029.92	534.372	1029.92	2300.69	1033.62	932.121
	1031.57	585.785	1031.57	528.571	1031.57	2290.57	1035.27	923.332
	1033.22	615.254	1033.22	544.64	1033.22	2248.77	1036.92	935.654
	1034.86	587.925	1034.86	525.069	1034.86	2254.9	1038.56	930.199
	1036.51	590.994	1036.51	520.078	1036.51	2243.96	1040.21	906.964
	1038.16	597.264	1038.16	534.526	1038.16	2280.14	1041.86	924.842
	1039.8	578.734	1039.8	526.295	1039.8	2257.02	1043.5	898.276
	1041.45	600.204	1041.45	531.023	1041.45	2236.34	1045.15	917.264
	1043.09	586.474	1043.09	516.312	1043.09	2177.5	1046.79	889.587
	1044.74	575.143	1044.74	528.331	1044.74	2277.03	1048.44	897.463
	1046.39	583.813	1046.39	511.189	1046.39	2266.1	1050.09	897.563
	1048.03	591.682	1048.03	529.688	1048.03	2257.6	1051.73	907.663
	1049.67	586.753	1049.67	516.597	1049.67	2293.78	1053.37	915.541
	1051.32	609.822	1051.32	550.486	1051.32	2243.04	1055.02	923.419
	1052.96	581.692	1052.96	522.814	1052.96	2232.92	1056.66	896.852
	1054.61	595.162	1054.61	531.592	1054.61	2271.54	1058.31	933.618
	1056.25	594.231	1056.25	499.871	1056.25	2229.74	1059.95	873.718
	1057.89	586.902	1057.89	517.56	1057.89	2227.74	1061.59	913.818
	1059.53	578.771	1059.53	536.059	1059.53	2283.41	1063.23	895.029
	1061.18	615.441	1061.18	522.158	1061.18	2243.24	1064.88	887.35
	1062.82	599.31	1062.82	530.936	1062.82	2229.07	1066.52	908.561
	1064.46	579.18	1064.46	525.945	1064.46	2277.43	1068.16	925.328
	1066.1	599.85	1066.1	501.513	1066.1	2191.77	1069.8	936.539
	1067.74	578.92	1067.74	494.902	1067.74	2279.12	1071.44	902.194
	1069.38	616.39	1069.38	540.941	1069.38	2256.81	1073.08	908.96
	1071.02	568.259	1071.02	515.699	1071.02	2279.99	1074.72	907.949
	1072.66	606.529	1072.66	539.868	1072.66	2286.93	1076.36	899.16
	1074.3	569.599	1074.3	494.377	1074.3	2261.38	1078	885.927
	1075.94	593.469	1075.94	533.936	1075.94	2286.18	1079.64	903.804
	1077.58	589.338	1077.58	534.615	1077.58	2249.26	1081.28	903.903
	1079.22	600.408	1079.22	509.373	1079.22	2264.32	1082.92	880.67
	1080.86	586.678	1080.86	524.631	1080.86	2288.32	1084.56	927.437
	1082.49	600.148	1082.49	523.69	1082.49	2278.2	1086.19	878.648
	1084.13	583.218	1084.13	538.139	1084.13	2292.45	1087.83	898.748
	1085.77	588.687	1085.77	520.998	1085.77	2309.13	1089.47	901.069
	1087.41	594.957	1087.41	533.016	1087.41	2277.89	1091.11	902.28
	1089.04	598.827	1089.04	543.415	1089.04	2303.51	1092.74	909.047
	1090.68	588.297	1090.68	525.464	1090.68	2303.13	1094.38	901.369
	1092.32	576.966	1092.32	535.052	1092.32	2271.9	1096.02	892.58
	1093.95	604.036	1093.95	534.921	1093.95	2326.76	1097.65	884.901
	1095.59	587.106	1095.59	536.41	1095.59	2294.7	1099.29	878.334
	1097.22	582.976	1097.22	522.508	1097.22	2243.16	1100.92	908.434
	1098.86	606.046	1098.86	523.187	1098.86	2306.14	1102.56	889.646
	1100.49	593.915	1100.49	519.816	1100.49	2304.96	1104.19	888.634
	1102.13	613.785	1102.13	535.885	1102.13	2344.39	1105.83	890.956
	1103.76	596.854	1103.76	536.563	1103.76	2314.77	1107.46	894.389
	1105.39	606.325	1105.39	505.651	1105.39	2320.09	1109.09	905.6
	1107.03	599.794	1107.03	521.72	1107.03	2308.34	1110.73	902.367
	1108.66	594.064	1108.66	518.349	1108.66	2312.84	1112.36	890.243
	1110.29	644.334	1110.29	535.228	1110.29	2359.58	1113.99	912.566
	1111.92	593.003	1111.92	526.187	1111.92	2338.9	1115.62	887.11
	1113.56	592.074	1113.56	529.295	1113.56	2312.53	1117.26	913.877
	1115.19	608.743	1115.19	521.874	1115.19	2312.97	1118.89	915.088
	1116.82	599.013	1116.82	547.663	1116.82	2346.71	1120.52	911.853
	1118.45	618.082	1118.45	538.621	1118.45	2368.28	1122.15	917.509
	1120.08	618.752	1120.08	553.07	1120.08	2323.23	1123.78	895.387
	1121.71	631.422	1121.71	539.168	1121.71	2343.97	1125.41	925.487
	1123.34	605.692	1123.34	521.217	1123.34	2379.34	1127.04	937.809
	1124.97	577.562	1124.97	529.996	1124.97	2387.09	1128.67	934.574
	1126.6	602.231	1126.6	545.255	1126.6	2388.34	1130.3	902.452
	1128.23	575.701	1128.23	532.164	1128.23	2338.42	1131.93	911.441
	1129.86	597.971	1129.86	535.272	1129.86	2323.42	1133.56	897.097
	1131.49	621.041	1131.49	546.48	1131.49	2342.55	1135.19	901.641
	1133.12	616.91	1133.12	556.069	1133.12	2347.86	1136.82	941.74
	1134.74	609.58	1134.74	522.728	1134.74	2401.09	1138.44	930.729
	1136.37	603.85	1136.37	542.037	1136.37	2395.85	1140.07	939.718
	1138	620.52	1138	519.225	1138	2357.3	1141.7	924.262
	1139.62	619.59	1139.62	537.724	1139.62	2365.86	1143.32	918.807
	1141.25	613.859	1141.25	504.383	1141.25	2397.17	1144.95	943.35
	1142.88	629.729	1142.88	533.411	1142.88	2398.42	1146.58	939.006
	1144.5	601.599	1144.5	526.8	1144.5	2423.23	1148.2	934.661
	1146.13	611.069	1146.13	532.338	1146.13	2343.25	1149.83	893.65
	1147.75	626.938	1147.75	544.357	1147.75	2429.79	1151.45	893.75
	1149.38	636.408	1149.38	521.546	1149.38	2396.11	1153.08	931.627
	1151	613.878	1151	550.575	1151	2472.9	1154.7	929.504
	1152.63	600.148	1152.63	550.444	1152.63	2403.49	1156.33	927.382
	1154.25	625.618	1154.25	544.642	1154.25	2429.11	1157.95	943.038
	1155.88	649.487	1155.88	546.13	1155.88	2457.17	1159.58	934.249
	1157.5	608.557	1157.5	524.129	1157.5	2369.89	1161.2	923.237
	1159.12	624.426	1159.12	543.438	1159.12	2407.69	1162.82	921.114
	1160.75	648.297	1160.75	544.117	1160.75	2339.9	1164.45	926.77
	1162.37	629.766	1162.37	548.035	1162.37	2428.87	1166.07	942.426
	1163.99	613.636	1163.99	553.574	1163.99	2400.88	1167.69	926.969
	1165.61	612.706	1165.61	532.383	1165.61	2424.87	1169.31	943.736
	1167.23	641.375	1167.23	534.682	1167.23	2438.31	1170.93	962.724
	1168.85	634.046	1168.85	535.36	1168.85	2420.07	1172.55	928.38
	1170.48	622.715	1170.48	550.619	1170.48	2389.64	1174.18	958.48
	1172.1	615.385	1172.1	572.357	1172.1	2436.38	1175.8	913.023
	1173.72	632.054	1173.72	532.536	1173.72	2437.64	1177.42	897.568
	1175.34	656.725	1175.34	515.395	1175.34	2404.77	1179.04	917.668
	1176.96	634.194	1176.96	546.044	1176.96	2434.45	1180.66	905.546
	1178.57	631.664	1178.57	528.092	1178.57	2423.52	1182.27	942.312
	1180.19	637.934	1180.19	527.15	1180.19	2502.75	1183.89	909.078
	1181.81	629.003	1181.81	543.219	1181.81	2491.81	1185.51	925.844
	1183.43	644.874	1183.43	566.578	1183.43	2450.83	1187.13	941.5
	1185.05	623.943	1185.05	540.527	1185.05	2480.51	1188.75	929.378
	1186.67	619.813	1186.67	561.456	1186.67	2446.83	1190.37	919.478
	1188.28	619.682	1188.28	557.274	1188.28	2435.9	1191.98	928.466
	1189.9	643.552	1189.9	559.573	1189.9	2496.44	1193.6	934.121
	1191.52	621.822	1191.52	557.012	1191.52	2439.21	1195.22	911.999
	1193.14	630.492	1193.14	557.69	1193.14	2450.22	1196.84	924.321
	1194.75	640.762	1194.75	551.889	1194.75	2455.53	1198.45	934.421
	1196.37	622.231	1196.37	560.667	1196.37	2512.01	1200.07	917.853
	1197.98	649.301	1197.98	577.546	1197.98	2471.03	1201.68	925.731
	1199.6	659.571	1199.6	525.575	1199.6	2516.95	1203.3	950.276
	1201.21	653.041	1201.21	571.614	1201.21	2492.21	1204.91	933.709
	1202.83	666.51	1202.83	554.473	1202.83	2515.39	1206.53	917.141
	1204.44	661.58	1204.44	564.871	1204.44	2472.78	1208.14	939.463
	1206.06	655.05	1206.06	525.859	1206.06	2537.39	1209.76	929.563
	1207.67	651.72	1207.67	554.888	1207.67	2502.9	1211.37	935.219
	1209.28	651.59	1209.28	530.457	1209.28	2439.17	1212.98	948.652
	1210.9	644.259	1210.9	584.596	1210.9	2550.9	1214.6	935.419
	1212.51	661.729	1212.51	549.634	1212.51	2548.09	1216.21	912.184
	1214.12	647.998	1214.12	562.463	1214.12	2490.04	1217.82	914.507
	1215.74	647.069	1215.74	544.512	1215.74	2501.04	1219.44	960.162
	1217.35	634.938	1217.35	565.441	1217.35	2506.35	1221.05	926.929
	1218.96	656.408	1218.96	562.069	1218.96	2505.98	1222.66	952.584
	1220.57	645.078	1220.57	543.308	1220.57	2524.29	1224.27	911.572
	1222.18	642.547	1222.18	564.236	1222.18	2538.53	1225.88	933.894
	1223.79	660.818	1223.79	558.435	1223.79	2513.79	1227.49	911.772
	1225.4	645.487	1225.4	569.644	1225.4	2525.6	1229.1	924.094
	1227.01	658.157	1227.01	572.753	1227.01	2517.92	1230.71	917.527
	1228.62	647.626	1228.62	553.991	1228.62	2493.18	1232.32	918.738
	1230.23	658.696	1230.23	559.53	1230.23	2530.99	1233.93	913.282
	1231.84	643.366	1231.84	552.918	1231.84	2515.18	1235.54	897.827
	1233.45	652.036	1233.45	567.367	1233.45	2511.56	1237.15	931.26
	1235.06	643.106	1235.06	542.126	1235.06	2508.75	1238.76	904.692
	1236.66	639.775	1236.66	557.384	1236.66	2560.36	1240.36	913.681
	1238.27	653.246	1238.27	569.403	1238.27	2555.92	1241.97	910.448
	1239.88	646.715	1239.88	561.982	1239.88	2544.99	1243.58	919.437
	1241.49	631.385	1241.49	569.141	1241.49	2533.25	1245.19	941.759
	1243.09	641.654	1243.09	553.619	1243.09	2586.48	1246.79	901.858
	1244.7	628.724	1244.7	558.348	1244.7	2582.86	1248.4	934.18
	1246.31	646.194	1246.31	552.546	1246.31	2542.68	1250.01	926.502
	1247.91	641.264	1247.91	553.225	1247.91	2581.31	1251.61	927.713
	1249.52	652.334	1249.52	553.094	1249.52	2511.89	1253.22	926.702
	1251.12	635.403	1251.12	561.873	1251.12	2548.07	1254.82	922.357
	1252.73	614.473	1252.73	538.251	1252.73	2524.95	1256.43	909.123
	1254.33	619.943	1254.33	584.29	1254.33	2545.7	1258.03	913.668
	1255.94	643.813	1255.94	553.378	1255.94	2531.52	1259.64	935.99
	1257.54	670.882	1257.54	545.957	1257.54	2527.89	1261.24	918.312
	1259.15	636.352	1259.15	549.066	1259.15	2516.15	1262.85	919.522
	1260.75	634.622	1260.75	557.845	1260.75	2588.88	1264.45	896.289
	1262.35	679.292	1262.35	553.663	1262.35	2561.7	1266.05	925.278
	1263.96	651.162	1263.96	587.552	1263.96	2560.51	1267.66	949.822
	1265.56	665.431	1265.56	546.111	1265.56	2541.47	1269.26	928.811
	1267.16	641.301	1267.16	548.41	1267.16	2545.15	1270.86	921.132
	1268.76	639.571	1268.76	586.348	1268.76	2556.15	1272.46	899.01
	1270.36	665.841	1270.36	562.726	1270.36	2520.85	1274.06	933.554
	1271.97	670.51	1271.97	546.395	1271.97	2535.91	1275.67	908.099
	1273.57	639.18	1273.57	579.474	1273.57	2594.83	1277.27	897.087
	1275.17	654.25	1275.17	571.243	1275.17	2572.53	1278.87	904.964
	1276.77	657.32	1276.77	578.402	1276.77	2568.09	1280.47	931.731
	1278.37	642.79	1278.37	557.21	1278.37	2563.66	1282.07	894.053
	1279.97	645.859	1279.97	549.789	1279.97	2577.09	1283.67	908.598
	1281.57	667.329	1281.57	560.187	1281.57	2561.28	1285.27	950.919
	1283.17	672.798	1283.17	560.056	1283.17	2577.97	1286.87	914.352
	1284.77	672.669	1284.77	542.915	1284.77	2577.6	1288.47	952.23
	1286.36	685.338	1286.36	586.523	1286.36	2598.35	1290.06	922.33
	1287.96	645.208	1287.96	578.292	1287.96	2574.42	1291.66	930.208
	1289.56	665.878	1289.56	570.061	1289.56	2634.15	1293.26	916.973
	1291.16	686.547	1291.16	563.45	1291.16	2629.72	1294.86	901.518
	1292.75	716.018	1292.75	576.279	1292.75	2537.56	1296.45	912.729
	1294.35	655.087	1294.35	561.567	1294.35	2578.61	1298.05	972.829
	1295.95	670.157	1295.95	584.925	1295.95	2665.96	1299.65	904.04
	1297.55	678.826	1297.55	568.594	1297.55	2643.65	1301.25	953.028
	1299.14	669.896	1299.14	593.573	1299.14	2635.97	1302.84	913.128
	1300.74	672.166	1300.74	556.182	1300.74	2628.29	1304.44	939.894
	1302.33	681.636	1302.33	604.65	1302.33	2632.79	1306.03	954.439
	1303.93	664.706	1303.93	573.739	1303.93	2643.79	1307.63	931.206
	1305.52	684.575	1305.52	582.517	1305.52	2659.66	1309.22	944.638
	1307.12	682.045	1307.12	593.726	1307.12	2653.6	1310.82	919.182
	1308.71	679.515	1308.71	585.495	1308.71	2654.04	1312.41	940.393
	1310.31	661.785	1310.31	586.984	1310.31	2687.78	1314.01	957.16
	1311.9	681.654	1311.9	564.172	1311.9	2653.3	1315.6	907.26
	1313.49	683.124	1313.49	559.181	1313.49	2650.49	1317.19	952.914
	1315.09	674.994	1315.09	586.59	1315.09	2733.77	1318.79	936.348
	1316.68	674.864	1316.68	601.039	1316.68	2648.11	1320.38	952.003
	1318.27	665.134	1318.27	570.127	1318.27	2659.11	1321.97	928.77
	1319.86	656.203	1319.86	581.335	1319.86	2677.42	1323.56	937.759
	1321.46	700.873	1321.46	592.544	1321.46	2695.74	1325.16	935.636
	1323.05	688.742	1323.05	615.093	1323.05	2675.87	1326.75	933.513
	1324.64	693.413	1324.64	582.562	1324.64	2689.3	1328.34	926.947
	1326.23	707.682	1326.23	585.67	1326.23	2656.44	1329.93	930.38
	1327.82	674.752	1327.82	596.879	1327.82	2703.99	1331.52	949.368
	1329.41	692.222	1329.41	589.458	1329.41	2727.17	1333.11	925.023
	1331	706.492	1331	577.986	1331	2721.92	1334.7	937.346
	1332.59	684.762	1332.59	560.845	1332.59	2680.94	1336.29	929.668
	1334.18	699.831	1334.18	590.684	1334.18	2685.44	1337.88	973.101
	1335.77	685.301	1335.77	568.682	1335.77	2725.68	1339.47	942.089
	1337.36	688.37	1337.36	584.751	1337.36	2705.81	1341.06	937.744
	1338.95	693.841	1338.95	594.34	1338.95	2697.32	1342.65	953.4
	1340.53	716.11	1340.53	600.689	1340.53	2752.99	1344.23	946.833
	1342.12	705.58	1342.12	568.967	1342.12	2735.56	1345.82	950.267
	1343.71	691.85	1343.71	588.275	1343.71	2709.19	1347.41	949.254
	1345.3	676.519	1345.3	603.534	1345.3	2759.18	1349	941.577
	1346.88	677.99	1346.88	587.203	1346.88	2701.14	1350.58	941.677
	1348.47	689.059	1348.47	578.972	1348.47	2773.05	1352.17	957.332
	1350.06	691.329	1350.06	590.181	1350.06	2703.64	1353.76	932.988
	1351.64	671.998	1351.64	595.719	1351.64	2705.7	1355.34	936.42
	1353.23	705.468	1353.23	589.108	1353.23	2727.26	1356.93	957.631
	1354.81	704.538	1354.81	573.587	1354.81	2696.83	1358.51	926.62
	1356.4	684.408	1356.4	591.275	1356.4	2769.56	1360.1	964.498
	1357.98	675.478	1357.98	589.524	1357.98	2729.4	1361.68	932.376
	1359.57	703.347	1359.57	565.902	1359.57	2704.65	1363.27	950.252
	1361.15	700.017	1361.15	569.011	1361.15	2662.04	1364.85	910.352
	1362.74	699.887	1362.74	579.41	1362.74	2694.97	1366.44	920.452
	1364.32	682.157	1364.32	584.139	1364.32	2753.08	1368.02	931.663
	1365.9	678.826	1365.9	580.768	1365.9	2769.76	1369.6	948.43
	1367.49	693.096	1367.49	609.796	1367.49	2777.51	1371.19	929.64
	1369.07	669.766	1369.07	606.424	1369.07	2761.71	1372.77	953.073
	1370.65	683.236	1370.65	572.273	1370.65	2776.77	1374.35	936.507
	1372.23	681.506	1372.23	582.672	1372.23	2715.47	1375.93	909.94
	1373.81	698.975	1373.81	572.011	1373.81	2790.64	1377.51	922.262
	1375.4	694.045	1375.4	578.359	1375.4	2696.05	1379.1	951.25
	1376.98	679.515	1376.98	577.418	1376.98	2751.72	1380.68	928.017
	1378.56	684.185	1378.56	574.857	1378.56	2706.68	1382.26	947.006
	1380.14	688.054	1380.14	570.675	1380.14	2754.23	1383.84	925.994
	1381.72	687.924	1381.72	572.164	1381.72	2784.72	1385.42	933.871
	1383.3	694.994	1383.3	580.133	1383.3	2690.94	1387	950.638
	1384.88	701.264	1384.88	584.861	1384.88	2767.73	1388.58	967.404
	1386.46	679.534	1386.46	565.29	1386.46	2764.92	1390.16	943.06
	1388.04	712.203	1388.04	594.319	1388.04	2740.99	1391.74	946.493
	1389.62	694.473	1389.62	596.618	1389.62	2738.18	1393.32	924.37
	1391.2	691.142	1391.2	568.946	1391.2	2720.75	1394.9	938.914
	1392.77	682.213	1392.77	559.094	1392.77	2739.06	1396.47	922.348
	1394.35	674.082	1394.35	577.593	1394.35	2741.94	1398.05	955.781
	1395.93	673.952	1395.93	580.702	1395.93	2759.43	1399.63	914.77
	1397.51	697.022	1397.51	597.581	1397.51	2766.37	1401.21	933.758
	1399.08	711.291	1399.08	583.68	1399.08	2788.74	1402.78	913.858
	1400.66	703.962	1400.66	583.548	1400.66	2761.56	1404.36	936.18
	1402.24	688.631	1402.24	587.467	1402.24	2786.37	1405.94	949.613
	1403.81	656.501	1403.81	571.946	1403.81	2786.81	1407.51	967.491
	1405.39	695.57	1405.39	569.384	1405.39	2790.49	1409.09	953.146
	1406.96	721.84	1406.96	570.873	1406.96	2835.61	1410.66	934.357
	1408.54	680.91	1408.54	593.421	1408.54	2801.93	1412.24	956.679
	1410.11	706.38	1410.11	563.32	1410.11	2767.44	1413.81	920.112
	1411.69	688.65	1411.69	578.579	1411.69	2795.5	1415.39	943.546
	1413.26	678.919	1413.26	573.588	1413.26	2805.69	1416.96	934.756
	1414.84	678.79	1414.84	561.307	1414.84	2781.76	1418.54	924.856
	1416.41	689.059	1416.41	586.285	1416.41	2795.2	1420.11	931.622
	1417.98	711.329	1417.98	578.053	1417.98	2772.08	1421.68	936.167
	1419.56	676.798	1419.56	562.532	1419.56	2801.76	1423.26	955.156
	1421.13	688.668	1421.13	566.451	1421.13	2767.27	1424.83	946.366
	1422.7	705.338	1422.7	593.86	1422.7	2806.7	1426.4	953.132
	1424.27	716.408	1424.27	592.918	1424.27	2783.58	1427.97	937.677
	1425.85	693.078	1425.85	560.387	1425.85	2784.83	1429.55	933.332
	1427.42	706.547	1427.42	567.546	1427.42	2781.21	1431.12	983.432
	1428.99	701.617	1428.99	560.935	1428.99	2819.02	1432.69	953.531
	1430.56	677.487	1430.56	577.003	1430.56	2797.53	1434.26	942.52
	1432.13	682.157	1432.13	555.811	1432.13	2802.03	1435.83	943.731
	1433.7	694.026	1433.7	572.69	1433.7	2847.14	1437.4	937.164
	1435.27	713.896	1435.27	598.479	1435.27	2790.72	1438.97	982.82
	1436.84	704.966	1436.84	557.848	1436.84	2845.58	1440.54	950.697
	1438.41	724.836	1438.41	549.617	1438.41	2836.27	1442.11	933.019
	1439.98	684.706	1439.98	586.745	1439.98	2793.66	1443.68	936.452
	1441.55	697.375	1441.55	547.733	1441.55	2789.23	1445.25	916.552
	1443.12	714.045	1443.12	565.422	1443.12	2815.66	1446.82	918.874
	1444.68	701.914	1444.68	543.421	1444.68	2784.42	1448.38	948.973
	1446.25	696.185	1446.25	566.78	1446.25	2788.92	1449.95	924.629
	1447.82	696.054	1447.82	560.168	1447.82	2827.54	1451.52	940.284
	1449.39	689.524	1449.39	571.377	1449.39	2813.36	1453.09	954.829
	1450.95	711.794	1450.95	580.156	1450.95	2789.43	1454.65	947.15
	1452.52	697.263	1452.52	575.165	1452.52	2803.68	1456.22	937.25
	1454.09	729.134	1454.09	588.803	1454.09	2736.7	1457.79	969.572
	1455.65	715.403	1455.65	574.092	1455.65	2809.43	1459.35	945.228
	1457.22	696.873	1457.22	563.43	1457.22	2824.49	1460.92	975.328
	1458.79	712.742	1458.79	581.119	1458.79	2785.12	1462.49	978.76
	1460.35	695.813	1460.35	569.648	1460.35	2818.86	1464.05	936.638
	1461.92	699.682	1461.92	571.137	1461.92	2828.24	1465.62	934.516
	1463.48	694.752	1463.48	589.635	1463.48	2773.44	1467.18	939.06
	1465.04	714.622	1465.04	560.344	1465.04	2795.01	1468.74	915.827
	1466.61	704.891	1466.61	573.982	1466.61	2811.69	1470.31	950.37
	1468.17	704.762	1468.17	597.341	1468.17	2808.07	1471.87	958.248
	1469.73	721.431	1469.73	588.3	1469.73	2864.55	1473.43	923.903
	1471.3	713.301	1471.3	570.349	1471.3	2792.7	1475	945.114
	1472.86	704.37	1472.86	563.737	1472.86	2789.89	1476.56	937.437
	1474.42	701.04	1474.42	571.706	1474.42	2824.45	1478.12	950.869
	1475.99	704.11	1475.99	568.335	1475.99	2830.57	1479.69	947.636
	1477.55	690.38	1477.55	556.863	1477.55	2802.58	1481.25	957.736
	1479.11	676.65	1479.11	569.692	1479.11	2812.76	1482.81	912.28
	1480.67	722.919	1480.67	556.6	1480.67	2789.65	1484.37	923.491
	1482.23	694.789	1482.23	574.289	1482.23	2827.45	1485.93	904.701
	1483.79	709.859	1483.79	579.018	1483.79	2771.04	1487.49	932.579
	1485.35	687.329	1485.35	569.167	1485.35	2847.02	1489.05	943.79
	1486.91	699.998	1486.91	581.186	1486.91	2833.65	1490.61	947.223
	1488.47	723.068	1488.47	589.964	1488.47	2845.46	1492.17	925.1
	1490.03	704.538	1490.03	576.872	1490.03	2830.46	1493.73	931.867
	1491.59	720.408	1491.59	589.701	1491.59	2830.9	1495.29	929.744
	1493.15	697.878	1493.15	592	1493.15	2875.2	1496.85	929.844
	1494.71	686.547	1494.71	578.909	1494.71	2887.01	1498.41	959.944
	1496.27	677.617	1496.27	568.247	1496.27	2886.64	1499.97	925.599
	1497.83	699.886	1497.83	568.926	1497.83	2890.33	1501.53	939.032
	1499.38	705.357	1499.38	584.995	1499.38	2894.83	1503.08	941.354
	1500.94	692.426	1500.94	592.154	1500.94	2873.34	1504.64	957.01
	1502.5	717.096	1502.5	575.012	1502.5	2893.28	1506.2	925.999
	1504.06	709.766	1504.06	556.25	1504.06	2865.28	1507.76	944.987
	1505.61	728.035	1505.61	561.789	1505.61	2878.72	1509.31	935.087
	1507.17	699.106	1507.17	551.938	1507.17	2875.91	1510.87	959.631
	1508.73	714.975	1508.73	583.397	1508.73	2948.64	1512.43	926.398
	1510.28	704.445	1510.28	565.446	1510.28	2889.78	1513.98	943.164
	1511.84	674.714	1511.84	580.704	1511.84	2919.46	1515.54	925.486
	1513.39	728.185	1513.39	587.863	1513.39	2931.27	1517.09	960.03
	1514.95	698.454	1514.95	603.931	1514.95	2839.11	1518.65	937.908
	1516.5	683.924	1516.5	586.79	1516.5	2931.34	1520.2	921.341
	1518.06	707.794	1518.06	571.269	1518.06	2871.68	1521.76	948.108
	1519.61	707.663	1519.61	609.207	1519.61	2946.84	1523.31	962.651
	1521.16	694.734	1521.16	590.446	1521.16	2952.97	1524.86	1008.31
	1522.72	726.603	1522.72	573.305	1522.72	2927.41	1526.42	998.407
	1524.27	727.273	1524.27	586.134	1524.27	2918.11	1527.97	935.173
	1525.82	708.742	1525.82	556.843	1525.82	2916.11	1529.52	948.607
	1527.38	730.212	1527.38	581.821	1527.38	2936.85	1531.08	973.15
	1528.93	710.882	1528.93	586.549	1528.93	2895.87	1532.63	951.028
	1530.48	692.352	1530.48	574.268	1530.48	2899.55	1534.18	955.572
	1532.03	719.422	1532.03	594.387	1532.03	2886.18	1535.73	953.45
	1533.58	718.491	1533.58	595.066	1533.58	2970.28	1537.28	962.439
	1535.13	719.961	1535.13	564.154	1535.13	2932.55	1538.83	965.871
	1536.68	726.231	1536.68	585.083	1536.68	2923.25	1540.38	913.749
	1538.23	724.501	1538.23	577.662	1538.23	2925.31	1541.93	966.071
	1539.78	692.37	1539.78	601.83	1539.78	2985.04	1543.48	943.949
	1541.33	728.24	1541.33	589.549	1541.33	2935.93	1545.03	957.381
	1542.89	744.91	1542.89	564.308	1542.89	2912.82	1546.59	954.148
	1544.43	703.18	1544.43	584.426	1544.43	2933.56	1548.13	957.581
	1545.98	709.45	1545.98	554.325	1545.98	2921.82	1549.68	977.681
	1547.53	699.719	1547.53	570.394	1547.53	2912.51	1551.23	945.559
	1549.08	702.789	1549.08	594.563	1549.08	2905.64	1552.78	947.88
	1550.63	712.258	1550.63	562.841	1550.63	2923.95	1554.33	970.202
	1552.18	698.529	1552.18	575.669	1552.18	2915.45	1555.88	952.524
	1553.72	715.198	1553.72	578.778	1553.72	2882.59	1557.42	952.624
	1555.27	699.068	1555.27	578.647	1555.27	2922.83	1558.97	927.169
	1556.82	721.338	1556.82	579.326	1556.82	2956.57	1560.52	932.823
	1558.36	739.607	1558.36	580.815	1558.36	2918.02	1562.06	927.368
	1559.91	713.078	1559.91	566.103	1559.91	2877.04	1563.61	914.134
	1561.46	692.947	1561.46	575.692	1561.46	2834.43	1565.16	924.234
	1563	712.017	1563	555.31	1563	2874.67	1566.7	908.779
	1564.55	710.286	1564.55	595.679	1564.55	2927.9	1568.25	909.989
	1566.09	695.756	1566.09	581.778	1566.09	2835.74	1569.79	920.089
	1567.64	726.026	1567.64	570.306	1567.64	2857.3	1571.34	927.967
	1569.18	689.096	1569.18	564.505	1569.18	2845.56	1572.88	923.622
	1570.73	697.766	1570.73	568.424	1570.73	2873.61	1574.43	928.167
	1572.27	683.235	1572.27	579.633	1572.27	2846.44	1575.97	928.266
	1573.82	692.706	1573.82	573.832	1573.82	2861.5	1577.52	923.921
	1575.36	699.775	1575.36	540.49	1575.36	2878.18	1579.06	924.021
	1576.9	708.445	1576.9	562.228	1576.9	2824.2	1580.6	911.899
	1578.45	693.114	1578.45	531.317	1578.45	2823.83	1582.15	943.11
	1579.99	711.384	1579.99	544.146	1579.99	2869.75	1583.69	893.209
	1581.53	652.054	1581.53	565.885	1581.53	2837.7	1585.23	909.976
	1583.07	658.324	1583.07	564.133	1583.07	2855.2	1586.77	938.964
	1584.61	678.194	1584.61	555.902	1584.61	2812.59	1588.31	922.398
	1586.15	699.663	1586.15	537.951	1586.15	2851.2	1589.85	906.942
	1587.7	689.933	1587.7	556.449	1587.7	2805.34	1591.4	884.819
	1589.24	693.803	1589.24	554.698	1589.24	2837.47	1592.94	920.474
	1590.78	681.673	1590.78	541.606	1590.78	2776.99	1594.48	885.019
	1592.32	678.342	1592.32	544.715	1592.32	2787.17	1596.02	915.119
	1593.86	684.612	1593.86	532.434	1593.86	2813.6	1597.56	899.663
	1595.4	673.282	1595.4	534.733	1595.4	2764.49	1599.1	909.762
	1596.94	673.952	1596.94	557.282	1596.94	2777.93	1600.64	882.084
	1598.47	684.222	1598.47	542.57	1598.47	2752.37	1602.17	916.629
	1600.01	683.291	1600.01	537.578	1600.01	2795.05	1603.71	925.618
	1601.55	643.161	1601.55	532.587	1601.55	2799.55	1605.25	897.94
	1603.09	671.031	1603.09	505.726	1603.09	2744.76	1606.79	889.15
	1604.63	682.901	1604.63	533.945	1604.63	2722.45	1608.33	895.917
	1606.16	673.97	1606.16	515.993	1606.16	2740.77	1609.86	906.017
	1607.7	661.04	1607.7	520.722	1607.7	2737.14	1611.4	893.894
	1609.24	655.31	1609.24	524.641	1609.24	2715.65	1612.94	909.549
	1610.78	682.38	1610.78	510.739	1610.78	2758.33	1614.48	876.316
	1612.31	678.25	1612.31	507.368	1612.31	2754.71	1616.01	891.971
	1613.85	654.119	1613.85	518.577	1613.85	2631.68	1617.55	879.849
	1615.39	653.989	1615.39	502.245	1615.39	2736.9	1619.09	889.949
	1616.92	668.258	1616.92	534.514	1616.92	2753.58	1620.62	886.714
	1618.46	660.129	1618.46	505.223	1618.46	2741.03	1622.16	879.037
	1619.99	643.198	1619.99	501.042	1619.99	2721.16	1623.69	896.914
	1621.52	687.068	1621.52	512.25	1621.52	2672.05	1625.22	885.903
	1623.06	686.138	1623.06	521.028	1623.06	2662.74	1626.76	860.448
	1624.59	668.407	1624.59	504.697	1624.59	2703.8	1628.29	852.769
	1626.13	653.878	1626.13	506.996	1626.13	2707.49	1629.83	866.202
	1627.66	646.547	1627.66	509.295	1627.66	2707.12	1631.36	880.747
	1629.19	613.617	1629.19	494.584	1629.19	2725.42	1632.89	878.624
	1630.73	661.486	1630.73	500.122	1630.73	2723.43	1634.43	868.724
	1632.26	673.356	1632.26	511.331	1632.26	2685.69	1635.96	878.823
	1633.79	661.43	1633.79	484.783	1633.79	2652.17	1637.49	887.151
	1635.32	661.825	1635.32	487.891	1635.32	2687.35	1639.02	864.232
	1636.86	642.819	1636.86	491.023	1636.86	2762.67	1640.56	882.421
	1638.39	640.798	1638.39	496.432	1638.39	2645.93	1642.09	883.178
	1639.92	668.02	1639.92	486.397	1639.92	2637.25	1643.62	862.267
	1641.45	649.893	1641.45	490.555	1641.45	2751.07	1645.15	890.738
	1642.98	658.448	1642.98	466.031	1642.98	2720.27	1646.68	862.248
	1644.51	647.218	1644.51	454.752	1644.51	2707.24	1648.21	876.672
	1646.04	679.612	1646.04	486.832	1646.04	2719.56	1649.74	884.807
	1647.57	646.462	1647.57	487.776	1647.57	2709.15	1651.27	866.658
	1649.1	650.85	1649.1	480.311	1649.1	2687.16	1652.8	884.614
	1650.63	667.414	1650.63	475.557	1650.63	2687.27	1654.33	853.184
	1652.16	639.384	1652.16	474.506	1652.16	2642.15	1655.86	890.657
	1653.69	655.516	1653.69	465.841	1653.69	2673.98	1657.39	857.491
	1655.21	669.428	1655.21	482.546	1655.21	2705.78	1658.91	861.081
	1656.74	677.231	1656.74	476.271	1656.74	2663.65	1660.44	871.854
	1658.27	645.456	1658.27	467.851	1658.27	2644.34	1661.97	872.911
	1659.8	669.386	1659.8	478.567	1659.8	2680.52	1663.5	856.307
	1661.32	657.35	1661.32	471.531	1661.32	2665.13	1665.02	870.048
	1662.85	652.197	1662.85	484.22	1662.85	2678.13	1666.55	866.009
	1664.38	664.824	1664.38	465.271	1664.38	2668.97	1668.08	882.771
	1665.9	642.434	1665.9	474.016	1665.9	2702.23	1669.6	844.903
	1667.43	656.655	1667.43	459.2	1667.43	2665.62	1671.13	852.481
	1668.96	652.471	1668.96	454.145	1668.96	2685.87	1672.66	856.293
	1670.48	664.335	1670.48	453.636	1670.48	2649.93	1674.18	862.836
	1672.01	664.13	1672.01	446.291	1672.01	2686.69	1675.71	865.764
	1673.53	661.725	1673.53	479.997	1673.53	2646.05	1677.23	863.233
	1675.06	654.06	1675.06	464.071	1675.06	2648.52	1678.76	851.691
	1676.58	642.624	1676.58	465.491	1676.58	2677.26	1680.28	857.907
	1678.1	633.226	1678.1	444.062	1678.1	2674.6	1681.8	833.642
	1679.63	659.89	1679.63	467.589	1679.63	2691.46	1683.33	868
	1681.15	654.314	1681.15	462.687	1681.15	2658.91	1684.85	862.742
	1682.67	637.619	1682.67	462.39	1682.67	2668.35	1686.37	868.089
	1684.2	632.588	1684.2	445.615	1684.2	2672.03	1687.9	852.11
	1685.72	651.449	1685.72	446.869	1685.72	2664.09	1689.42	847.608
	1687.24	632.822	1687.24	449.914	1687.24	2647.14	1690.94	850.773
	1688.76	642.146	1688.76	454.649	1688.76	2665.34	1692.46	849.85
	1690.29	644.387	1690.29	457.358	1690.29	2679.04	1693.99	836.707
	1691.81	631.536	1691.81	454.054	1691.81	2630.78	1695.51	847.578
	1693.33	637.617	1693.33	455.241	1693.33	2666.66	1697.03	860.923
	1694.85	645.881	1694.85	448.969	1694.85	2671.29	1698.55	846.33
	1696.37	639.817	1696.37	442.425	1696.37	2660.86	1700.07	850.254
	1697.89	633.856	1697.89	449.524	1697.89	2644.42	1701.59	854.693
	1699.41	648.066	1699.41	457.806	1699.41	2623.15	1703.11	830.988
	1700.93	651.594	1700.93	452.22	1700.93	2651.65	1704.63	856.644
	1702.45	630.365	1702.45	452.457	1702.45	2598.73	1706.15	829.208
	1703.97	635.638	1703.97	440.889	1703.97	2642.49	1707.67	823.658
	1705.49	642.313	1705.49	443.212	1705.49	2636.92	1709.19	841.937
	1707.01	632.947	1707.01	459.788	1707.01	2632.42	1710.71	840.813
	1708.52	655.417	1708.52	449.329	1708.52	2626.46	1712.22	863.533
	1710.04	631.898	1710.04	445.564	1710.04	2623.57	1713.74	831.683
	1711.56	625.482	1711.56	437.727	1711.56	2629.26	1715.26	842.241
	1713.08	621.39	1713.08	438.716	1713.08	2641.84	1716.78	861.269
	1714.6	632.282	1714.6	442.591	1714.6	2635.58	1718.3	829.669
	1716.11	635.85	1716.11	444.01	1716.11	2636.42	1719.81	846.334
	1717.63	637.782	1717.63	450.908	1717.63	2649.1	1721.33	825.489
	1719.14	647.396	1719.14	451.078	1719.14	2609.01	1722.84	829.174
	1720.66	606.997	1720.66	441.144	1720.66	2622.86	1724.36	839.397
	1722.18	641.743	1722.18	440.118	1722.18	2610.39	1725.88	841.171
	1723.69	630.15	1723.69	438.614	1723.69	2654.5	1727.39	827.759
	1725.21	629.936	1725.21	421.07	1725.21	2645.1	1728.91	857.52
	1726.72	638.003	1726.72	445.053	1726.72	2646.35	1730.42	834.839
	1728.24	650.546	1728.24	428.94	1728.24	2596.09	1731.94	849.661
	1729.75	645.742	1729.75	449.502	1729.75	2636.59	1733.45	842.108
	1731.26	633.846	1731.26	456.061	1731.26	2632.06	1734.96	845.091
	1732.78	635.213	1732.78	446.018	1732.78	2649.44	1736.48	836.212
	1734.29	648.518	1734.29	445.95	1734.29	2640.95	1737.99	835.563
	1735.8	653.488	1735.8	443.775	1735.8	2650.27	1739.5	843.731
	1737.32	626.187	1737.32	453.179	1737.32	2648.19	1741.02	866.693
	1738.83	629.691	1738.83	432.29	1738.83	2692.29	1742.53	849.798
	1740.34	626.49	1740.34	436.477	1740.34	2667.49	1744.04	850.52
	1741.85	647.417	1741.85	436.98	1741.85	2667.92	1745.55	872.511
	1743.37	648.467	1743.37	450.46	1743.37	2652.04	1747.07	842.464
	1744.88	652.193	1744.88	451.313	1744.88	2667.42	1748.58	849.123
	1746.39	656.102	1746.39	444.987	1746.39	2663.97	1750.09	839.328
	1747.9	647.126	1747.9	451.277	1747.9	2687.33	1751.6	863.039
	1749.41	642.285	1749.41	438.421	1749.41	2669.44	1753.11	815.186
	1750.92	636.03	1750.92	453.13	1750.92	2665.04	1754.62	849.856
	1752.43	638.641	1752.43	445.705	1752.43	2657.61	1756.13	844.911
	1753.94	638.551	1753.94	436.373	1753.94	2687.28	1757.64	840.487
	1755.45	651.37	1755.45	459.284	1755.45	2709.09	1759.15	865.637
	1756.96	639.202	1756.96	447.126	1756.96	2685.08	1760.66	852.97
	1758.47	632.503	1758.47	450.506	1758.47	2704.8	1762.17	854.458
	1759.98	649.038	1759.98	441.175	1759.98	2689.18	1763.68	847.132
	1761.48	638.961	1761.48	435.572	1761.48	2682.83	1765.18	856.171
	1762.99	657.033	1762.99	462.046	1762.99	2730.17	1766.69	851.987
	1764.5	655.657	1764.5	457.431	1764.5	2689.09	1768.2	857.292
	1766.01	622.85	1766.01	461.122	1766.01	2714	1769.71	857.724
	1767.51	636.366	1767.51	436.2	1767.51	2695.71	1771.21	865.154
	1769.02	641.166	1769.02	439.752	1769.02	2720.92	1772.72	874.696
	1770.53	643.877	1770.53	461.889	1770.53	2710.2	1774.23	872.022
	1772.03	640.736	1772.03	469.012	1772.03	2700.41	1775.73	877.01
	1773.54	642.497	1773.54	448.939	1773.54	2732.23	1777.24	824.481
	1775.05	644.993	1775.05	459.502	1775.05	2718.65	1778.75	857.721
	1776.55	644.54	1776.55	443.82	1776.55	2737.29	1780.25	859.661
	1778.06	659.659	1778.06	454.16	1778.06	2679.44	1781.76	885.067
	1779.56	658.994	1779.56	467.914	1779.56	2723.57	1783.26	868.24
	1781.07	639.29	1781.07	456.395	1781.07	2702.62	1784.77	854.3
	1782.57	652.812	1782.57	453.342	1782.57	2721.97	1786.27	854.571
	1784.07	639.672	1784.07	474.167	1784.07	2746.95	1787.77	850.312
	1784.18	638.495	1784.18	475.819	1784.18	2748.84	1787.88	850.078
	1785.69	666.438	1785.69	461.188	1785.69	2691.04	1789.39	856.776
	1787.2	658.381	1787.2	436.028	1787.2	2704.71	1790.9	873.472
	1788.71	647.924	1788.71	446.507	1788.71	2711.08	1792.41	844.614
	1790.22	641.466	1790.22	429.446	1790.22	2732.07	1793.92	851.311
	1791.73	635.81	1791.73	434.256	1791.73	2738.44	1795.43	838.009
	1793.24	652.552	1793.24	456.885	1793.24	2726.11	1796.94	853.596
	1794.75	653.295	1794.75	429.294	1794.75	2715.42	1798.45	833.626
	1796.26	632.438	1796.26	440.583	1796.26	2692.55	1799.96	846.99
	1797.76	667.581	1797.76	458.352	1797.76	2724.1	1801.46	835.909
	1799.27	650.723	1799.27	459.112	1799.27	2719.9	1802.97	839.273
	1800.78	657.866	1800.78	447.721	1800.78	2691.34	1804.48	844.859
	1802.29	648.209	1802.29	436.33	1802.29	2689.59	1805.99	854.89
	1803.79	622.552	1803.79	445.19	1803.79	2673.21	1807.49	844.92
	1805.3	642.494	1805.3	462.959	1805.3	2677.95	1809	839.396
	1806.81	648.038	1806.81	445.089	1806.81	2696.5	1810.51	867.203
	1808.31	640.781	1808.31	457.187	1808.31	2677.69	1812.01	866.123
	1809.82	643.923	1809.82	427.976	1809.82	2667	1813.52	851.709
	1811.33	646.266	1811.33	447.366	1811.33	2630.31	1815.03	835.073
	1812.83	621.409	1812.83	444.885	1812.83	2671.6	1816.53	865.104
	1814.33	618.952	1814.33	455.364	1814.33	2641.42	1818.03	848.468
	1815.84	634.094	1815.84	449.644	1815.84	2633.97	1819.54	852.943
	1817.34	653.238	1817.34	435.823	1817.34	2642.78	1821.04	845.196
	1818.85	646.78	1818.85	443.062	1818.85	2664.58	1822.55	827.449
	1820.35	625.123	1820.35	435.722	1820.35	2642.52	1824.05	831.923
	1821.86	651.466	1821.86	445.391	1821.86	2653.76	1825.56	825.288
	1823.36	632.209	1823.36	453.44	1823.36	2674.74	1827.06	853.096
	1824.86	650.551	1824.86	429.899	1824.86	2642.12	1828.56	847.571
	1826.37	652.094	1826.37	443.618	1826.37	2645.24	1830.07	780.934
	1827.87	644.037	1827.87	428.988	1827.87	2686.53	1831.57	786.521
	1829.37	615.98	1829.37	440.277	1829.37	2647.41	1833.07	846.551
	1830.87	615.122	1830.87	432.126	1830.87	2628.6	1834.57	811.027
	1832.38	624.666	1832.38	450.706	1832.38	2652.83	1836.08	827.723
	1833.88	623.808	1833.88	432.025	1833.88	2625.89	1837.58	815.532
	1835.38	618.951	1835.38	448.984	1835.38	2622.51	1839.08	848.897
	1836.88	606.094	1836.88	445.694	1836.88	2632.94	1840.58	817.816
	1838.38	634.837	1838.38	439.163	1838.38	2631.19	1842.08	845.624
	1839.88	621.979	1839.88	454.502	1839.88	2660.29	1843.58	837.877
	1841.38	656.322	1841.38	447.971	1841.38	2655.29	1845.08	842.352
	1842.88	631.465	1842.88	415.52	1842.88	2616.98	1846.58	843.493
	1844.38	626.608	1844.38	432.48	1844.38	2633.1	1848.08	793.524
	1845.88	621.75	1845.88	441.339	1845.88	2636.21	1849.58	817.999
	1847.38	643.294	1847.38	409.698	1847.38	2597.09	1851.08	860.252
	1848.88	624.836	1848.88	429.088	1848.88	2666.81	1852.58	795.838
	1850.38	627.179	1850.38	445.237	1850.38	2639.07	1854.08	846.98
	1851.87	617.522	1851.87	419.266	1851.87	2638.11	1855.57	828.121
	1853.37	617.465	1853.37	428.935	1853.37	2616.05	1857.07	803.708
	1854.87	634.208	1854.87	453.184	1854.87	2622.42	1858.57	809.294
	1856.37	617.35	1856.37	428.833	1856.37	2610.92	1860.07	840.436
	1857.86	622.094	1857.86	435.263	1857.86	2625.4	1861.56	810.467
	1859.36	608.436	1859.36	435.212	1859.36	2631.77	1863.06	814.941
	1860.86	628.379	1860.86	414.102	1860.86	2627.58	1864.56	809.417
	1862.35	641.922	1862.35	452.121	1862.35	2657.5	1866.05	806.113
	1863.85	668.265	1863.85	441.54	1863.85	2638.68	1867.55	829.478
	1865.34	635.407	1865.34	443.11	1865.34	2632.87	1869.04	826.174
	1866.84	640.95	1866.84	446.299	1866.84	2640.05	1870.54	848.428
	1868.34	644.893	1868.34	438.958	1868.34	2635.86	1872.04	825.124
	1869.83	629.636	1869.83	423.517	1869.83	2626.78	1873.53	865.156
	1871.33	642.378	1871.33	429.136	1871.33	2679.45	1875.03	844.074
	1872.82	622.322	1872.82	457.436	1872.82	2628.15	1876.52	855.217
	1874.31	632.664	1874.31	433.085	1874.31	2676.75	1878.01	816.359
	1875.81	629.407	1875.81	422.504	1875.81	2653.06	1879.51	844.167
	1877.3	614.95	1877.3	437.844	1877.3	2636.69	1881	834.198
	1878.79	630.093	1878.79	426.453	1878.79	2675.54	1882.49	825.339
	1880.29	666.835	1880.29	432.882	1880.29	2688.41	1883.99	836.481
	1881.78	647.578	1881.78	437.692	1881.78	2700.46	1885.48	849.844
	1883.27	625.121	1883.27	459.511	1883.27	2680.02	1886.97	848.764
	1884.76	646.664	1884.76	427.06	1884.76	2649.02	1888.46	819.906
	1886.26	645.006	1886.26	433.489	1886.26	2670.82	1889.96	832.159
	1887.75	632.95	1887.75	437.488	1887.75	2692.62	1891.45	847.744
	1889.24	616.892	1889.24	441.488	1889.24	2707.11	1892.94	839.998
	1890.73	625.635	1890.73	443.867	1890.73	2706.98	1894.43	854.472
	1892.22	644.778	1892.22	447.866	1892.22	2679.23	1895.92	838.948
	1893.71	631.921	1893.71	427.566	1893.71	2683.97	1897.41	837.868
	1895.2	633.463	1895.2	442.905	1895.2	2701.71	1898.9	839.009
	1896.69	632.606	1896.69	436.374	1896.69	2680.46	1900.39	832.373
	1898.18	635.75	1898.18	465.484	1898.18	2707.13	1901.88	841.292
	1899.67	651.692	1899.67	437.082	1899.67	2741.11	1903.37	830.212
	1901.16	650.035	1901.16	433.791	1901.16	2665.44	1904.86	841.353
	1902.65	617.978	1902.65	445.891	1902.65	2714.04	1906.35	815.829
	1904.14	649.921	1904.14	439.36	1904.14	2737.47	1907.84	845.859
	1905.62	670.663	1905.62	453.079	1905.62	2698.34	1909.32	832.557
	1907.11	652.206	1907.11	439.259	1907.11	2734.76	1910.81	898.142
	1908.6	641.749	1908.6	438.398	1908.6	2735.45	1912.3	833.729
	1910.09	635.292	1910.09	451.308	1910.09	2715.01	1913.79	842.648
	1911.57	633.634	1911.57	448.827	1911.57	2695.38	1915.27	841.568
	1913.06	635.178	1913.06	443.106	1913.06	2743.17	1916.76	858.264
	1914.55	627.12	1914.55	452.775	1914.55	2725.98	1918.25	848.296
	1916.03	650.263	1916.03	437.334	1916.03	2717.73	1919.73	829.438
	1917.52	643.806	1917.52	428.373	1917.52	2743.59	1921.22	881.69
	1919.01	651.749	1919.01	431.563	1919.01	2746.7	1922.71	861.721
	1920.49	638.891	1920.49	437.182	1920.49	2714.9	1924.19	828.418
	1921.98	650.034	1921.98	443.612	1921.98	2709.08	1925.68	832.893
	1923.46	621.177	1923.46	442.751	1923.46	2729.25	1927.16	866.257
	1924.95	657.92	1924.95	439.46	1924.95	2716.94	1928.65	855.177
	1926.43	643.462	1926.43	445.08	1926.43	2724.12	1930.13	839.651
	1927.92	651.406	1927.92	433.689	1927.92	2676.06	1931.62	856.349
	1929.4	650.548	1929.4	446.598	1929.4	2692.98	1933.1	850.823
	1930.88	633.691	1930.88	439.257	1930.88	2705.04	1934.58	859.743
	1932.37	651.234	1932.37	439.206	1932.37	2748.77	1936.07	811.996
	1933.85	668.777	1933.85	439.155	1933.85	2715.34	1937.55	879.804
	1935.33	631.919	1935.33	449.635	1935.33	2698.14	1939.03	872.058
	1936.82	642.262	1936.82	441.484	1936.82	2745.12	1940.52	828.754
	1938.3	653.405	1938.3	421.183	1938.3	2710.06	1942	829.897
	1939.78	626.148	1939.78	451.913	1939.78	2697.75	1943.48	826.593
	1941.26	626.09	1941.26	451.052	1941.26	2710.61	1944.96	839.958
	1942.74	670.834	1942.74	443.712	1942.74	2728.35	1946.44	831.099
	1944.22	667.577	1944.22	443.66	1944.22	2763.96	1947.92	832.241
	1945.7	607.519	1945.7	439.559	1945.7	2680.98	1949.4	843.382
	1947.19	641.862	1947.19	432.219	1947.19	2701.96	1950.89	822.302
	1948.66	640.205	1948.66	431.358	1948.66	2697.77	1952.36	852.332
	1950.14	621.748	1950.14	436.977	1950.14	2696.82	1953.84	851.252
	1951.62	619.29	1951.62	433.687	1951.62	2705.63	1955.32	840.171
	1953.1	644.834	1953.1	468.466	1953.1	2707.12	1956.8	829.091
	1954.58	644.776	1954.58	442.496	1954.58	2710.23	1958.28	841.344
	1956.06	630.319	1956.06	440.015	1956.06	2719.85	1959.76	844.708
	1957.54	645.462	1957.54	435.914	1957.54	2723.78	1961.24	849.183
	1959.02	629.405	1959.02	437.483	1959.02	2678.97	1962.72	831.436
	1960.5	646.947	1960.5	447.152	1960.5	2720.27	1964.2	817.022
	1961.97	634.09	1961.97	446.291	1961.97	2716.89	1965.67	832.608
	1963.45	630.033	1963.45	433.281	1963.45	2633.1	1967.15	845.972
	1964.93	639.576	1964.93	444.57	1964.93	2747.48	1968.63	844.891
	1966.41	634.718	1966.41	439.659	1966.41	2715.68	1970.11	833.811
	1967.88	645.062	1967.88	438.799	1967.88	2647.32	1971.58	833.841
	1969.36	607.404	1969.36	443.608	1969.36	2709.73	1973.06	813.872
	1970.84	608.947	1970.84	433.838	1970.84	2681.98	1974.54	837.236
	1972.31	608.09	1972.31	415.967	1972.31	2662.35	1976.01	866.156
	1973.79	634.433	1973.79	434.546	1973.79	2680.9	1977.49	840.631
	1975.26	657.575	1975.26	446.645	1975.26	2721.39	1978.96	855.106
	1976.74	651.118	1976.74	438.494	1976.74	2672.51	1980.44	801.803
	1978.21	615.061	1978.21	439.253	1978.21	2690.25	1981.91	830.722
	1979.69	647.804	1979.69	433.533	1979.69	2677.13	1983.39	816.309
	1981.16	628.546	1981.16	439.152	1981.16	2656.69	1984.86	827.45
	1982.64	634.89	1982.64	417.231	1982.64	2700.41	1986.34	821.926
	1984.11	646.032	1984.11	440.671	1984.11	2690.54	1987.81	807.511
	1985.58	643.575	1985.58	429.28	1985.58	2669.29	1989.28	813.098
	1987.06	650.718	1987.06	431.659	1987.06	2664.29	1990.76	803.128
	1988.53	639.461	1988.53	423.509	1988.53	2727.5	1992.23	822.048
	1990	621.804	1990	452.617	1990	2723.31	1993.7	820.967
	1991.48	620.146	1991.48	442.847	1991.48	2680.94	1995.18	845.442
	1992.95	631.29	1992.95	425.786	1992.95	2649.14	1996.65	827.694
	1994.42	639.232	1994.42	430.595	1994.42	2664.43	1998.12	835.503
	1995.89	649.575	1995.89	431.355	1995.89	2680.55	1999.59	838.868
	1997.36	607.118	1997.36	424.824	1997.36	2638.18	2001.06	856.676
	1998.83	632.661	1998.83	420.723	1998.83	2688.41	2002.53	828.929
	2000.31	624.603	2000.31	440.113	2000.31	2701.27	2004.01	826.737
	2001.77	623.746	2001.77	448.162	2001.77	2697.89	2005.47	815.657
	2003.25	617.289	2003.25	435.961	2003.25	2693.7	2006.95	819.02
	2004.72	623.632	2004.72	427	2004.72	2691.94	2008.42	859.051
	2006.18	649.174	2006.18	443.149	2006.18	2705.61	2009.88	833.526
	2007.65	629.118	2007.65	420.419	2007.65	2687.61	2011.35	810.223
	2009.12	608.26	2009.12	423.608	2009.12	2686.67	2012.82	823.587
	2010.59	646.603	2010.59	431.657	2010.59	2692.23	2014.29	849.173
	2012.06	628.946	2012.06	428.367	2012.06	2714.83	2015.76	826.981
	2013.53	618.489	2013.53	438.846	2013.53	2689.52	2017.23	842.568
	2015	642.431	2015	431.505	2015	2640.66	2018.7	839.266
	2016.47	639.174	2016.47	431.455	2016.47	2642.15	2020.17	868.184
	2017.93	635.917	2017.93	436.264	2017.93	2713.49	2021.63	832.66
	2019.4	637.46	2019.4	436.213	2019.4	2693.06	2023.1	838.246
	2020.87	635.802	2020.87	428.872	2020.87	2720.54	2024.57	820.499
	2022.33	619.746	2022.33	410.191	2022.33	2658.68	2026.03	827.196
	2023.8	630.888	2023.8	429.581	2023.8	2686.16	2027.5	827.227
	2025.27	642.031	2025.27	417.38	2025.27	2692.53	2028.97	837.257
	2026.73	648.374	2026.73	429.479	2026.73	2663.97	2030.43	829.51
	2028.2	631.517	2028.2	425.379	2028.2	2673.58	2031.9	836.207
	2029.66	632.259	2029.66	436.668	2029.66	2719.75	2033.36	826.238
	2031.13	618.602	2031.13	441.477	2031.13	2683.06	2034.83	821.823
	2032.59	657.746	2032.59	427.657	2032.59	2667.5	2036.29	829.632
	2034.06	632.088	2034.06	420.315	2034.06	2674.67	2037.76	837.441
	2035.52	616.031	2035.52	439.705	2035.52	2681.04	2039.22	814.138
	2036.99	634.374	2036.99	425.074	2036.99	2699.59	2040.69	844.169
	2038.45	631.117	2038.45	428.263	2038.45	2684.03	2042.15	817.532
	2039.91	642.259	2039.91	432.263	2039.91	2690.39	2043.61	813.119
	2041.38	635.002	2041.38	445.982	2041.38	2705.69	2045.08	818.704
	2042.84	619.745	2042.84	420.821	2042.84	2678.76	2046.54	843.18
	2044.3	652.488	2044.3	435.351	2044.3	2737.11	2048	842.099
	2045.77	632.43	2045.77	416.67	2045.77	2671.18	2049.47	825.463
	2047.23	610.774	2047.23	435.249	2047.23	2680.8	2050.93	826.604
	2048.69	621.116	2048.69	435.198	2048.69	2673.36	2052.39	821.08
	2050.15	631.459	2050.15	422.187	2050.15	2676.48	2053.85	852.221
	2051.61	651.402	2051.61	421.326	2051.61	2679.59	2055.31	820.03
	2053.07	644.145	2053.07	430.186	2053.07	2726.57	2056.77	847.839
	2054.53	656.087	2054.53	436.615	2054.53	2716.69	2058.23	871.202
	2055.99	624.03	2055.99	440.615	2055.99	2705.19	2059.69	853.456
	2057.46	611.973	2057.46	434.084	2057.46	2727.8	2061.16	806.819
	2058.92	627.916	2058.92	432.413	2058.92	2706.55	2062.62	809.072
	2060.38	621.458	2060.38	434.793	2060.38	2679.61	2064.08	852.436
	2061.84	661.402	2061.84	439.602	2061.84	2711.16	2065.54	842.467
	2063.29	607.744	2063.29	425.781	2063.29	2715.08	2066.99	830.274
	2064.75	638.887	2064.75	441.93	2064.75	2707.64	2068.45	795.861
	2066.21	643.63	2066.21	441.879	2066.21	2759.5	2069.91	855.891
	2067.67	655.573	2067.67	449.118	2067.67	2747.18	2071.37	828.144
	2069.13	617.115	2069.13	429.628	2069.13	2743.8	2072.83	818.174
	2070.59	629.058	2070.59	440.917	2070.59	2710.36	2074.29	812.65
	2072.04	641.001	2072.04	437.627	2072.04	2704.55	2075.74	869.347
	2073.5	632.944	2073.5	427.046	2073.5	2743.41	2077.2	862.711
	2074.96	636.086	2074.96	439.145	2074.96	2679.1	2078.66	820.52
	2076.42	641.63	2076.42	427.755	2076.42	2737.45	2080.12	850.55
	2077.87	611.173	2077.87	453.623	2077.87	2730.01	2081.57	830.581
	2079.33	651.115	2079.33	446.282	2079.33	2684.4	2083.03	801.722
	2080.78	642.258	2080.78	432.462	2080.78	2783.35	2084.48	842.864
	2082.24	663.001	2082.24	439.701	2082.24	2732.86	2085.94	872.894
	2083.7	630.144	2083.7	423.451	2083.7	2774.97	2087.4	839.592
	2085.15	634.086	2085.15	457.42	2085.15	2742.35	2088.85	829.622
	2086.61	658.03	2086.61	425.779	2086.61	2795.01	2090.31	848.542
	2088.06	631.572	2088.06	450.839	2088.06	2707.97	2091.76	835.239
	2089.51	655.515	2089.51	449.168	2089.51	2706.21	2093.21	846.381
	2090.97	636.258	2090.97	453.167	2090.97	2719.89	2094.67	834.189
	2092.42	662.601	2092.42	426.386	2092.42	2755.49	2096.12	839.776
	2093.88	644.943	2093.88	448.205	2093.88	2791.1	2097.58	854.251
	2095.33	644.086	2095.33	422.234	2095.33	2751.98	2099.03	835.392
	2096.78	636.029	2096.78	422.994	2096.78	2729.11	2100.48	843.201
	2098.24	647.172	2098.24	444.003	2098.24	2728.16	2101.94	871.009
	2099.69	643.914	2099.69	435.852	2099.69	2731.28	2103.39	852.151
	2101.14	641.458	2101.14	444.712	2101.14	2729.53	2104.84	863.292
	2102.59	659	2102.59	434.131	2102.59	2791.94	2106.29	864.434
	2104.05	634.143	2104.05	422.741	2104.05	2736.57	2107.75	854.464
	2105.5	642.086	2105.5	432.41	2105.5	2751.06	2109.2	851.162
	2106.95	627.629	2106.95	431.549	2106.95	2756.61	2110.65	841.192
	2108.4	635.571	2108.4	443.648	2108.4	2673.63	2112.1	847.89
	2109.85	642.714	2109.85	435.497	2109.85	2733.6	2113.55	845.698
	2111.3	628.257	2111.3	433.016	2111.3	2731.85	2115	860.173
	2112.75	630.6	2112.75	440.256	2112.75	2729.28	2116.45	845.76
	2114.2	636.142	2114.2	430.485	2114.2	2729.96	2117.9	832.457
	2115.65	644.086	2115.65	430.435	2115.65	2739.57	2119.35	849.154
	2117.1	653.628	2117.1	429.574	2117.1	2732.13	2120.8	851.407
	2118.55	605.571	2118.55	433.573	2118.55	2733.63	2122.25	854.771
	2120	626.314	2120	425.423	2120	2782.23	2123.7	840.357
	2121.45	645.457	2121.45	426.991	2121.45	2683	2125.15	820.388
	2122.89	627	2122.89	444.76	2122.89	2708.86	2126.59	842.64
	2124.34	610.142	2124.34	434.99	2124.34	2781.83	2128.04	850.449
	2125.79	628.486	2125.79	434.939	2125.79	2697.23	2129.49	818.257
	2127.24	608.428	2127.24	435.698	2127.24	2713.34	2130.94	830.51
	2128.68	662.771	2128.68	427.548	2128.68	2702.65	2132.38	831.651
	2130.13	635.514	2130.13	436.407	2130.13	2714.7	2133.83	821.682
	2131.58	613.057	2131.58	447.696	2131.58	2749.5	2135.28	842.824
	2133.03	637.799	2133.03	429.016	2133.03	2745.3	2136.73	817.299
	2134.47	638.542	2134.47	441.925	2134.47	2717.55	2138.17	826.219
	2135.92	644.885	2135.92	432.964	2135.92	2694.68	2139.62	844.027
	2137.36	621.628	2137.36	453.973	2137.36	2735.16	2141.06	862.947
	2138.81	632.77	2138.81	448.252	2138.81	2753.71	2142.51	839.643
	2140.25	606.314	2140.25	442.532	2140.25	2729.21	2143.95	810.786
	2141.7	627.056	2141.7	439.241	2141.7	2744.51	2145.4	856.371
	2143.14	621.399	2143.14	445.67	2143.14	2734.63	2146.84	831.958
	2144.59	630.142	2144.59	428.61	2144.59	2719.88	2148.29	820.877
	2146.03	625.285	2146.03	432.609	2146.03	2708.37	2149.73	828.686
	2147.48	622.027	2147.48	434.179	2147.48	2696.87	2151.18	809.827
	2148.92	635.57	2148.92	432.508	2148.92	2747.91	2152.62	842.08
	2150.36	645.113	2150.36	408.967	2150.36	2703.1	2154.06	808.777
	2151.81	631.456	2151.81	433.216	2151.81	2717.59	2155.51	826.586
	2153.25	634.598	2153.25	450.175	2153.25	2706.09	2156.95	833.283
	2154.69	628.142	2154.69	426.634	2154.69	2710.84	2158.39	825.536
	2156.13	634.484	2156.13	420.104	2156.13	2717.2	2159.83	828.9
	2157.58	647.227	2157.58	422.483	2157.58	2697.57	2161.28	817.819
	2159.02	595.97	2159.02	420.812	2159.02	2706.38	2162.72	841.183
	2160.46	636.713	2160.46	424.002	2160.46	2717.62	2164.16	846.769
	2161.9	615.855	2161.9	426.381	2161.9	2710.17	2165.6	840.133
	2163.34	631.798	2163.34	432.81	2163.34	2717.35	2167.04	824.608
	2164.78	638.941	2164.78	436.81	2164.78	2670.92	2168.48	832.417
	2166.22	608.484	2166.22	418.938	2166.22	2704.91	2169.92	834.669
	2167.66	630.027	2167.66	426.988	2167.66	2727.51	2171.36	860.256
	2169.1	611.57	2169.1	426.127	2169.1	2646.97	2172.8	825.841
	2170.54	633.913	2170.54	420.406	2170.54	2717.5	2174.24	805.872
	2171.98	650.655	2171.98	418.736	2171.98	2695.44	2175.68	804.792
	2173.42	629.798	2173.42	447.035	2173.42	2698.55	2177.12	833.711
	2174.86	604.941	2174.86	430.784	2174.86	2708.98	2178.56	808.187
	2176.3	652.084	2176.3	433.164	2176.3	2680.43	2180	835.994
	2177.74	625.626	2177.74	416.103	2177.74	2738.78	2181.44	831.581
	2179.17	613.57	2179.17	444.402	2179.17	2702.9	2182.87	828.278
	2180.61	624.712	2180.61	423.291	2180.61	2684.9	2184.31	798.309
	2182.05	626.255	2182.05	428.1	2182.05	2655.53	2185.75	853.894
	2183.49	646.198	2183.49	408.61	2183.49	2737.44	2187.19	786.148
	2184.92	637.341	2184.92	427.189	2184.92	2694.25	2188.62	828.4
	2186.36	630.883	2186.36	432.808	2186.36	2688.43	2190.06	839.542
	2187.8	622.026	2187.8	434.378	2187.8	2685.87	2191.5	824.017
	2189.23	612.369	2189.23	414.077	2189.23	2688.99	2192.93	837.381
	2190.67	622.712	2190.67	425.366	2190.67	2670.17	2194.37	802.968
	2192.1	624.254	2192.1	429.366	2192.1	2696.03	2195.8	832.998
	2193.54	622.598	2193.54	399.345	2193.54	2699.15	2197.24	820.807
	2194.97	642.54	2194.97	424.404	2194.97	2709.58	2198.67	837.503
	2196.41	622.483	2196.41	427.593	2196.41	2728.12	2200.11	814.201
	2197.84	610.426	2197.84	435.642	2197.84	2663.01	2201.54	822.009
	2199.28	627.169	2199.28	432.352	2199.28	2671.82	2202.98	825.373
	2200.71	637.511	2200.71	420.151	2200.71	2668.44	2204.41	803.181
	2202.15	603.854	2202.15	422.53	2202.15	2699.98	2205.85	802.101
	2203.58	615.797	2203.58	411.95	2203.58	2670.6	2207.28	828.798
	2205.01	626.94	2205.01	436.199	2205.01	2655.85	2208.71	823.273
	2206.45	617.282	2206.45	408.608	2206.45	2706.9	2210.15	821.081
	2207.88	602.026	2207.88	429.618	2207.88	2677.52	2211.58	821.112
	2209.31	636.369	2209.31	413.366	2209.31	2722.87	2213.01	802.254
	2210.75	631.511	2210.75	415.745	2210.75	2681.32	2214.45	820.062
	2212.18	625.054	2212.18	429.465	2212.18	2681.19	2215.88	837.871
	2213.61	605.797	2213.61	423.744	2213.61	2694.05	2217.31	805.679
	2215.04	630.54	2215.04	414.784	2215.04	2714.22	2218.74	811.266
	2216.47	628.082	2216.47	428.503	2216.47	2684.04	2220.17	830.184
	2217.9	605.626	2217.9	404.962	2217.9	2676.6	2221.6	816.882
	2219.33	606.368	2219.33	430.022	2219.33	2713.82	2223.03	832.468
	2220.76	602.311	2220.76	425.111	2220.76	2679.58	2224.46	833.61
	2222.19	627.854	2222.19	429.11	2222.19	2681.89	2225.89	826.973
	2223.62	625.397	2223.62	425.819	2223.62	2668.76	2227.32	828.116
	2225.05	639.739	2225.05	428.198	2225.05	2730.35	2228.75	848.146
	2226.48	618.882	2226.48	429.768	2226.48	2682.3	2230.18	832.621
	2227.91	623.625	2227.91	412.707	2227.91	2687.86	2231.61	798.207
	2229.34	614.768	2229.34	419.946	2229.34	2695.04	2233.04	838.238
	2230.77	612.31	2230.77	433.666	2230.77	2663.22	2234.47	817.158
	2232.2	621.854	2232.2	407.695	2232.2	2705.33	2235.9	826.077
	2233.63	624.196	2233.63	423.844	2233.63	2691.39	2237.33	790.552
	2235.05	625.739	2235.05	429.464	2235.05	2660.39	2238.75	819.471
	2236.48	618.482	2236.48	413.213	2236.48	2731.73	2240.18	800.613
	2237.91	620.025	2237.91	426.122	2237.91	2682.87	2241.61	813.977
	2239.34	606.367	2239.34	429.311	2239.34	2674.62	2243.04	816.23
	2240.76	602.31	2240.76	409.82	2240.76	2673.67	2244.46	810.704
	2242.19	613.453	2242.19	413.009	2242.19	2697.9	2245.89	819.624
	2243.62	638.196	2243.62	429.159	2243.62	2679.91	2247.32	808.543
	2245.04	622.938	2245.04	437.208	2245.04	2680.59	2248.74	779.686
	2246.47	618.882	2246.47	428.248	2246.47	2718.63	2250.17	809.716
	2247.89	610.824	2247.89	426.577	2247.89	2718.5	2251.59	801.969
	2249.32	641.167	2249.32	420.856	2249.32	2685.88	2253.02	812
	2250.74	609.11	2250.74	412.706	2250.74	2657.32	2254.44	795.363
	2252.17	626.653	2252.17	416.704	2252.17	2686.42	2255.87	836.506
	2253.59	629.796	2253.59	414.223	2253.59	2677.35	2257.29	812.091
	2255.02	616.938	2255.02	427.943	2255.02	2682.1	2258.72	813.233
	2256.44	636.882	2256.44	418.172	2256.44	2661.66	2260.14	824.374
	2257.87	631.224	2257.87	417.311	2257.87	2624.16	2261.57	819.961
	2259.29	610.367	2259.29	421.311	2259.29	2646.77	2262.99	824.436
	2260.71	619.91	2260.71	418.02	2260.71	2698.63	2264.41	805.578
	2262.14	629.453	2262.14	426.88	2262.14	2670.07	2265.84	807.83
	2263.56	606.195	2263.56	422.779	2263.56	2694.3	2267.26	797.861
	2264.98	634.138	2264.98	391.948	2264.98	2674.67	2268.68	802.336
	2266.4	613.281	2266.4	419.437	2266.4	2695.66	2270.1	830.144
	2267.82	626.024	2267.82	437.206	2267.82	2644.36	2271.52	791.287
	2269.25	613.166	2269.25	416.095	2269.25	2645.04	2272.95	816.872
	2270.67	580.31	2270.67	423.335	2270.67	2700.95	2274.37	803.57
	2272.09	607.452	2272.09	408.704	2272.09	2623.66	2275.79	844.711
	2273.51	611.395	2273.51	410.273	2273.51	2676.32	2277.21	831.409
	2274.93	635.338	2274.93	436.143	2274.93	2670.5	2278.63	800.328
	2276.35	634.481	2276.35	424.752	2276.35	2688.24	2280.05	807.026
	2277.77	612.023	2277.77	423.082	2277.77	2689.73	2281.47	833.722
	2279.19	623.166	2279.19	418.171	2279.19	2687.98	2282.89	805.976
	2280.61	604.709	2280.61	412.45	2280.61	2674.03	2284.31	808.228
	2282.03	600.652	2282.03	438.319	2282.03	2704.77	2285.73	793.814
	2283.45	616.594	2283.45	421.258	2283.45	2667.27	2287.15	809.4
	2284.87	619.738	2284.87	418.777	2284.87	2676.08	2288.57	820.542
	2286.29	582.88	2286.29	430.877	2286.29	2725.49	2289.99	817.24
	2287.71	619.623	2287.71	408.956	2287.71	2667.69	2291.41	796.159
	2289.12	612.366	2289.12	419.435	2289.12	2674.87	2292.82	823.968
	2290.54	617.109	2290.54	407.235	2290.54	2705.6	2294.24	806.22
	2291.96	627.451	2291.96	422.574	2291.96	2700.59	2295.66	800.696
	2293.38	620.994	2293.38	431.434	2293.38	2672.03	2297.08	798.503
	2294.79	620.137	2294.79	404.653	2294.79	2699.52	2298.49	777.423
	2296.21	624.08	2296.21	411.891	2296.21	2647.41	2299.91	811.898
	2297.63	632.023	2297.63	445.051	2297.63	2644.02	2301.33	834.151
	2299.04	622.366	2299.04	415.03	2299.04	2643.08	2302.74	790.848
	2300.46	619.109	2300.46	431.179	2300.46	2715.24	2304.16	793.101
	2301.88	615.851	2301.88	412.499	2301.88	2678.56	2305.58	773.131
	2303.29	622.194	2303.29	412.448	2303.29	2685.73	2306.99	817.607
	2304.71	617.337	2304.71	425.358	2304.71	2708.34	2308.41	824.303
	2306.12	602.88	2306.12	422.067	2306.12	2651.35	2309.82	817.668
	2307.54	621.222	2307.54	409.866	2307.54	2684.53	2311.24	798.81
	2308.95	605.166	2308.95	402.525	2308.95	2656.77	2312.65	794.396
	2310.36	613.108	2310.36	412.194	2310.36	2684.26	2314.06	807.76
	2311.78	615.451	2311.78	421.053	2311.78	2663.01	2315.48	792.234
	2313.19	616.994	2313.19	414.523	2313.19	2666.94	2316.89	807.821
	2314.61	632.137	2314.61	399.892	2314.61	2645.69	2318.31	791.184
	2316.02	616.879	2316.02	419.281	2316.02	2676.42	2319.72	831.216
	2317.43	624.822	2317.43	416.801	2317.43	2714.47	2321.13	842.357
	2318.84	643.965	2318.84	411.89	2318.84	2669.66	2322.54	843.499
	2320.26	624.708	2320.26	419.129	2320.26	2687.39	2323.96	820.196
	2321.67	623.85	2321.67	429.609	2321.67	2662.08	2325.37	813.56
	2323.08	586.994	2323.08	443.328	2323.08	2688.76	2326.78	815.812
	2324.49	593.336	2324.49	432.747	2324.49	2687	2328.19	806.954
	2325.9	616.479	2325.9	427.026	2325.9	2699.86	2329.6	845.874
	2327.32	592.422	2327.32	419.685	2327.32	2693.23	2331.02	818.127
	2328.73	610.765	2328.73	408.295	2328.73	2718.28	2332.43	811.491
	2330.14	608.307	2330.14	427.684	2330.14	2666.98	2333.84	804.854
	2331.55	609.85	2331.55	431.683	2331.55	2657.91	2335.25	790.441
	2332.96	617.793	2332.96	425.963	2332.96	2701.64	2336.66	800.471
	2334.37	608.136	2334.37	412.142	2334.37	2651.15	2338.07	814.947
	2335.78	616.878	2335.78	420.191	2335.78	2667.27	2339.48	803.866
	2337.19	597.622	2337.19	412.851	2337.19	2685	2340.89	822.786
	2338.6	621.565	2338.6	423.329	2338.6	2621.51	2342.3	819.482
	2340.01	619.907	2340.01	416.799	2340.01	2674.18	2343.71	808.402
	2341.41	604.65	2341.41	417.558	2341.41	2678.92	2345.11	836.21
	2342.82	614.193	2342.82	436.137	2342.82	2659.29	2346.52	840.686
	2344.23	599.736	2344.23	428.797	2344.23	2677.03	2347.93	781.828
	2345.64	620.478	2345.64	419.836	2345.64	2675.28	2349.34	777.413
	2347.05	610.022	2347.05	421.405	2347.05	2660.52	2350.75	809.667
	2348.45	612.364	2348.45	408.395	2348.45	2630.33	2352.15	794.141
	2349.86	603.507	2349.86	408.344	2349.86	2657.82	2353.56	826.394
	2351.27	615.45	2351.27	411.533	2351.27	2676.37	2354.97	799.758
	2352.67	611.393	2352.67	410.672	2352.67	2665.68	2356.37	776.456
	2354.08	604.135	2354.08	391.181	2354.08	2645.24	2357.78	784.263
	2355.49	591.278	2355.49	410.571	2355.49	2641.86	2359.19	806.517
	2356.89	592.021	2356.89	415.38	2356.89	2658.79	2360.59	795.436
	2358.3	631.964	2358.3	414.519	2358.3	2651.35	2362	805.467
	2359.7	621.506	2359.7	407.989	2359.7	2647.15	2363.4	799.941
	2361.11	619.05	2361.11	408.748	2361.11	2696.56	2364.81	829.972
	2362.51	594.992	2362.51	407.887	2362.51	2647.7	2366.21	813.337
	2363.92	586.935	2363.92	415.127	2363.92	2678.43	2367.62	816.7
	2365.32	602.078	2365.32	400.496	2365.32	2649.06	2369.02	766.731
	2366.73	608.421	2366.73	409.355	2366.73	2664.36	2370.43	813.428
	2368.13	605.163	2368.13	420.644	2368.13	2662.6	2371.83	807.903
	2369.53	603.506	2369.53	409.253	2369.53	2621.05	2373.23	824.6
	2370.94	606.649	2370.94	431.883	2370.94	2668.02	2374.64	837.964
	2372.34	610.592	2372.34	405.102	2372.34	2680.89	2376.04	787.994
	2373.74	591.334	2373.74	414.771	2373.74	2635.27	2377.44	813.581
	2375.14	616.078	2375.14	417.151	2375.14	2675.75	2378.84	806.944
	2376.55	608.02	2376.55	401.71	2376.55	2631.75	2380.25	815.864
	2377.95	600.763	2377.95	421.909	2377.95	2638.12	2381.65	802.561
	2379.35	616.706	2379.35	415.379	2379.35	2679.42	2383.05	795.926
	2380.75	590.249	2380.75	395.887	2380.75	2629.74	2384.45	803.733
	2382.15	586.992	2382.15	390.976	2382.15	2617.42	2385.85	799.32
	2383.55	595.734	2383.55	409.556	2383.55	2626.22	2387.25	804.907
	2384.95	598.077	2384.95	403.025	2384.95	2654.52	2388.65	787.159
	2386.36	595.62	2386.36	424.035	2386.36	2643.83	2390.06	801.634
	2387.76	597.163	2387.76	384.294	2387.76	2650.19	2391.46	841.664
	2389.15	576.306	2389.15	406.113	2389.15	2630.57	2392.85	810.584
	2390.56	610.649	2390.56	393.913	2390.56	2584.95	2394.26	813.948
	2391.95	620.191	2391.95	419.782	2391.95	2608.38	2395.65	809.534
	2393.35	599.334	2393.35	439.171	2393.35	2616.36	2397.05	814.009
	2394.75	582.477	2394.75	411.58	2394.75	2633.29	2398.45	826.262
	2396.15	606.42	2396.15	403.429	2396.15	2627.47	2399.85	788.514
	2397.55	605.562	2397.55	404.188	2397.55	2607.04	2401.25	810.768
	2398.95	616.706	2398.95	415.478	2398.95	2645.89	2402.65	817.464
	2400.35	596.648	2400.35	400.037	2400.35	2643.32	2404.05	794.162
	2401.74	602.191	2401.74	391.077	2401.74	2636.69	2405.44	799.749
	2403.14	619.734	2403.14	412.086	2403.14	2656.87	2406.84	825.334
	2404.54	590.877	2404.54	412.035	2404.54	2656.73	2408.24	815.366
	2405.94	600.419	2405.94	403.075	2405.94	2659.04	2409.64	779.84
	2407.33	600.362	2407.33	408.694	2407.33	2601.24	2411.03	788.76
	2408.73	588.305	2408.73	410.263	2408.73	2640.91	2412.43	833.234
	2410.13	631.448	2410.13	412.642	2410.13	2661.89	2413.83	826.599
	2411.52	594.59	2411.52	423.931	2411.52	2698.31	2415.22	794.407
	2412.92	615.334	2412.92	411.73	2412.92	2599.09	2416.62	795.549
	2414.31	580.076	2414.31	418.16	2414.31	2681.81	2418.01	810.023
	2415.71	620.019	2415.71	412.439	2415.71	2633.74	2419.41	787.832
	2417.1	604.762	2417.1	406.719	2417.1	2674.23	2420.8	813.418
	2418.5	612.705	2418.5	432.588	2418.5	2651.35	2422.2	812.338
	2419.89	583.847	2419.89	402.567	2419.89	2642.29	2423.59	822.369
	2421.29	598.99	2421.29	423.577	2421.29	2651.09	2424.99	813.51
	2422.68	602.133	2422.68	411.376	2422.68	2676.14	2426.38	853.541
	2424.07	592.476	2424.07	421.044	2424.07	2626.46	2427.77	818.016
	2425.47	580.418	2425.47	400.744	2425.47	2653.95	2429.17	826.936
	2426.86	600.362	2426.86	408.793	2426.86	2683.86	2430.56	859.188
	2428.25	584.305	2428.25	407.122	2428.25	2642.31	2431.95	834.774
	2429.65	621.847	2429.65	411.122	2429.65	2681.98	2433.35	813.693
	2431.04	600.99	2431.04	418.361	2431.04	2677.79	2434.74	861.502
	2432.43	607.333	2432.43	416.691	2432.43	2663.84	2436.13	861.532
	2433.82	608.076	2433.82	423.12	2433.82	2714.07	2437.52	844.897
	2435.21	620.018	2435.21	410.919	2435.21	2703.38	2438.91	852.704
	2436.61	612.762	2436.61	411.678	2436.61	2717.05	2440.31	861.624
	2438	604.704	2438	435.927	2438	2681.18	2441.7	848.322
	2439.39	607.047	2439.39	428.586	2439.39	2692.42	2443.09	843.908
	2440.78	620.59	2440.78	414.766	2440.78	2669.55	2444.48	827.272
	2442.17	598.133	2442.17	400.135	2442.17	2694.59	2445.87	843.969
	2443.56	600.475	2443.56	406.564	2443.56	2661.97	2447.26	826.222
	2444.95	602.018	2444.95	422.714	2444.95	2689.46	2448.65	808.474
	2446.34	591.561	2446.34	434.813	2446.34	2665.77	2450.04	832.95
	2447.73	613.904	2447.73	415.323	2447.73	2686.75	2451.43	815.202
	2449.12	595.446	2449.12	433.092	2449.12	2728.05	2452.82	831.9
	2450.51	607.39	2450.51	424.131	2450.51	2753.91	2454.21	837.486
	2451.9	598.532	2451.9	432.18	2451.9	2695.3	2455.6	811.961
	2453.29	593.675	2453.29	420.789	2453.29	2674.85	2456.99	819.769
	2454.67	635.218	2454.67	426.408	2454.67	2716.96	2458.37	832.022
	2456.06	627.161	2456.06	419.878	2456.06	2763.13	2459.76	816.497
	2457.45	611.103	2457.45	402.007	2457.45	2727.26	2461.15	819.861
	2458.84	599.846	2458.84	423.016	2458.84	2731.99	2462.54	818.781
	2460.22	601.389	2460.22	431.876	2460.22	2741.61	2463.92	814.367
	2461.61	627.732	2461.61	431.015	2461.61	2725.24	2465.31	836.62
	2463	598.074	2463	419.625	2463	2757.6	2466.7	832.206
	2464.38	620.418	2464.38	443.874	2464.38	2744.46	2468.08	868.903
	2465.77	621.961	2465.77	425.192	2465.77	2769.51	2469.47	844.489
	2467.16	626.703	2467.16	427.572	2467.16	2756.39	2470.86	817.853
	2468.54	618.646	2468.54	424.281	2468.54	2764.38	2472.24	878.994
	2469.93	599.389	2469.93	435.57	2469.93	2737.44	2473.63	849.026
	2471.31	616.932	2471.31	430.66	2471.31	2764.11	2475.01	841.278
	2472.7	604.874	2472.7	441.139	2472.7	2765.61	2476.4	844.642
	2474.08	616.818	2474.08	419.218	2474.08	2771.97	2477.78	854.673
	2475.47	621.56	2475.47	442.658	2475.47	2762.9	2479.17	832.481
	2476.85	619.903	2476.85	445.037	2476.85	2791.2	2480.55	841.401
	2478.24	633.446	2478.24	445.796	2478.24	2737.46	2481.94	822.542
	2479.62	615.789	2479.62	427.115	2479.62	2773.07	2483.32	827.018
	2481	618.931	2481	437.594	2481	2779.43	2484.7	829.27
	2482.39	615.674	2482.39	431.064	2482.39	2780.11	2486.09	854.857
	2483.77	612.417	2483.77	425.343	2483.77	2783.23	2487.47	838.22
	2485.15	607.56	2485.15	433.392	2485.15	2759.55	2488.85	863.807
	2486.53	605.102	2486.53	410.662	2486.53	2743.16	2490.23	830.503
	2487.92	617.046	2487.92	432.481	2487.92	2806.39	2491.62	851.646
	2489.3	616.188	2489.3	437.291	2489.3	2842	2493	863.898
	2490.68	663.331	2490.68	416.18	2490.68	2746.83	2494.38	869.484
	2492.06	588.074	2492.06	436.379	2492.06	2801.12	2495.76	850.626
	2493.44	618.417	2493.44	420.938	2493.44	2803.42	2497.14	843.99
	2494.82	639.959	2494.82	433.037	2494.82	2791.11	2498.52	845.132
	2496.2	623.102	2496.2	442.706	2496.2	2764.18	2499.9	865.162
	2497.58	634.245	2497.58	447.516	2497.58	2785.97	2501.28	848.527
	2498.97	629.388	2498.97	428.835	2498.97	2799.65	2502.67	859.668
	2500.35	634.93	2500.35	419.874	2500.35	2843.38	2504.05	859.699
	2501.72	630.074	2501.72	427.114	2501.72	2799.39	2505.42	876.396
	2503.1	629.216	2503.1	446.503	2503.1	2793.56	2506.8	868.649
	2504.48	624.359	2504.48	426.202	2504.48	2816.18	2508.18	845.346
	2505.86	617.902	2505.86	443.972	2505.86	2808.74	2509.56	855.377
	2507.24	604.245	2507.24	434.2	2507.24	2786.68	2510.94	854.296
	2508.62	611.387	2508.62	421.19	2508.62	2792.22	2512.32	816.549
	2510	615.33	2510	430.049	2510	2783.97	2513.7	843.246
	2511.38	587.273	2511.38	427.568	2511.38	2790.34	2515.08	832.166
	2512.75	608.816	2512.75	421.848	2512.75	2779.65	2516.45	843.308
	2514.13	607.159	2514.13	430.707	2514.13	2777.07	2517.83	816.671
	2515.51	629.502	2515.51	444.426	2515.51	2755.01	2519.21	830.036
	2516.89	635.845	2516.89	445.186	2516.89	2776.81	2520.59	847.843
	2518.26	612.587	2518.26	426.505	2518.26	2740.13	2521.96	810.097
	2519.64	600.53	2519.64	439.414	2519.64	2793.6	2523.34	855.682
	2521.02	612.473	2521.02	449.893	2521.02	2736.62	2524.72	810.158
	2522.39	611.616	2522.39	439.312	2522.39	2784.41	2526.09	861.299
	2523.77	618.758	2523.77	427.922	2523.77	2811.9	2527.47	837.997
	2525.14	612.302	2525.14	415.721	2525.14	2782.52	2528.84	871.36
	2526.52	635.444	2526.52	425.39	2526.52	2784.01	2530.22	838.058
	2527.89	605.787	2527.89	441.54	2527.89	2792	2531.59	843.643
	2529.27	628.13	2529.27	428.529	2529.27	2791.06	2532.97	869.23
	2530.64	618.473	2530.64	425.238	2530.64	2774.68	2534.34	830.371
	2532.02	621.615	2532.02	430.048	2532.02	2756.68	2535.72	810.402
	2533.39	614.358	2533.39	439.717	2533.39	2782.54	2537.09	830.433
	2534.77	618.301	2534.77	416.986	2534.77	2693.06	2538.47	828.241
	2536.14	604.644	2536.14	417.745	2536.14	2781.46	2539.84	846.05
	2537.51	602.986	2537.51	427.414	2537.51	2754.53	2541.21	859.413
	2538.89	594.13	2538.89	417.644	2538.89	2789.32	2542.59	799.444
	2540.26	608.472	2540.26	440.273	2540.26	2739.65	2543.96	849.474
	2541.63	613.215	2541.63	423.212	2541.63	2755.75	2545.33	835.061
	2543	624.358	2543	428.022	2543	2798.67	2546.7	843.98
	2544.38	608.301	2544.38	426.351	2544.38	2761.99	2548.08	812.9
	2545.75	611.443	2545.75	437.64	2545.75	2767.55	2549.45	836.263
	2547.12	604.986	2547.12	435.16	2547.12	2776.34	2550.82	841.85
	2548.49	605.729	2548.49	437.539	2548.49	2779.46	2552.19	847.437
	2549.86	612.872	2549.86	420.477	2549.86	2717.6	2553.56	815.244
	2551.23	606.414	2551.23	416.377	2551.23	2785.7	2554.93	870.831
	2552.6	615.158	2552.6	416.326	2552.6	2793.69	2556.3	831.972
	2553.97	619.101	2553.97	435.716	2553.97	2760.25	2557.67	850.892
	2555.34	611.043	2555.34	431.615	2555.34	2730.88	2559.04	842.033
	2556.71	605.386	2556.71	429.944	2556.71	2753.5	2560.41	839.842
	2558.08	604.529	2558.08	415.314	2558.08	2756.61	2561.78	845.428
	2559.45	599.672	2559.45	419.313	2559.45	2756.48	2563.15	824.348
	2560.82	606.814	2560.82	427.362	2560.82	2772.59	2564.52	844.378
	2562.19	625.958	2562.19	434.601	2562.19	2759.47	2565.89	852.187
	2563.56	593.9	2563.56	431.31	2563.56	2755.27	2567.26	805.55
	2564.93	624.243	2564.93	439.359	2564.93	2792.5	2568.63	838.914
	2566.3	629.786	2566.3	412.579	2566.3	2773.69	2570	813.389
	2567.67	599.329	2567.67	423.058	2567.67	2802.8	2571.37	833.42
	2569.03	608.071	2569.03	426.248	2569.03	2804.28	2572.73	876.784
	2570.4	616.814	2570.4	435.107	2570.4	2814.71	2574.1	827.926
	2571.77	601.557	2571.77	425.336	2571.77	2784.53	2575.47	817.957
	2573.13	616.7	2573.13	433.386	2573.13	2732.42	2576.83	843.542
	2574.5	624.642	2574.5	431.715	2574.5	2786.7	2578.2	839.129
	2575.87	597.386	2575.87	423.564	2575.87	2767.89	2579.57	843.603
	2577.23	607.728	2577.23	423.513	2577.23	2793.75	2580.93	811.412
	2578.6	613.271	2578.6	438.852	2578.6	2787.12	2582.3	832.553
	2579.97	610.814	2579.97	441.231	2579.97	2797.54	2583.67	838.14
	2581.33	601.957	2581.33	451.711	2581.33	2799.04	2585.03	824.837
	2582.7	625.099	2582.7	419.26	2582.7	2770.48	2586.4	823.757
	2584.06	624.242	2584.06	436.22	2584.06	2783.35	2587.76	849.342
	2585.43	590.585	2585.43	427.259	2585.43	2810.82	2589.13	849.373
	2586.79	590.528	2586.79	432.878	2586.79	2833.44	2590.49	851.627
	2588.16	600.07	2588.16	439.308	2588.16	2796.76	2591.86	868.323
	2589.52	610.414	2589.52	427.917	2589.52	2791.75	2593.22	859.466
	2590.88	632.756	2590.88	442.445	2590.88	2839.54	2594.58	845.051
	2592.25	603.099	2592.25	438.345	2592.25	2830.47	2595.95	853.971
	2593.61	600.642	2593.61	432.624	2593.61	2790.54	2597.31	862.89
	2594.97	621.385	2594.97	447.964	2594.97	2786.35	2598.67	835.143
	2596.34	632.528	2596.34	451.963	2596.34	2830.89	2600.04	821.84
	2597.7	646.07	2597.7	430.042	2597.7	2822.63	2601.4	842.982
	2599.06	634.814	2599.06	437.282	2599.06	2807.07	2602.76	855.234
	2600.42	611.556	2600.42	430.751	2600.42	2798.82	2604.12	861.932
	2601.79	637.099	2601.79	420.98	2601.79	2858.79	2605.49	821.962
	2603.15	624.242	2603.15	442.799	2603.15	2814.8	2606.85	856.438
	2604.51	647.385	2604.51	433.838	2604.51	2830.1	2608.21	849.801
	2605.87	640.127	2605.87	429.737	2605.87	2866.52	2609.57	865.388
	2607.23	614.47	2607.23	439.407	2607.23	2831.45	2610.93	844.308
	2608.59	602.413	2608.59	463.656	2608.59	2855.69	2612.29	855.449
	2609.95	606.356	2609.95	436.875	2609.95	2832.82	2613.65	887.702
	2611.31	623.898	2611.31	433.585	2611.31	2878.18	2615.01	861.066
	2612.67	651.842	2612.67	448.924	2612.67	2878.04	2616.37	876.652
	2614.03	621.384	2614.03	436.724	2614.03	2872.22	2617.73	872.238
	2615.39	599.727	2615.39	443.153	2615.39	2844.48	2619.09	836.713
	2616.75	638.87	2616.75	462.542	2616.75	2855.72	2620.45	870.077
	2618.11	646.013	2618.11	439.811	2618.11	2885.63	2621.81	882.33
	2619.47	639.555	2619.47	429.23	2619.47	2826.21	2623.17	870.138
	2620.83	645.098	2620.83	446.189	2620.83	2860.19	2624.53	875.724
	2622.19	639.441	2622.19	444.519	2622.19	2873.87	2625.89	855.756
	2623.54	639.384	2623.54	432.318	2623.54	2841.24	2627.24	805.786
	2624.9	651.326	2624.9	433.077	2624.9	2846.8	2628.6	870.261
	2626.26	611.27	2626.26	441.127	2626.26	2865.35	2629.96	845.847
	2627.61	631.212	2627.61	438.646	2627.61	2810.79	2631.31	874.767
	2628.97	613.555	2628.97	436.166	2628.97	2842.34	2632.67	865.908
	2630.33	615.098	2630.33	442.595	2630.33	2862.52	2634.03	877.05
	2631.69	631.841	2631.69	464.413	2631.69	2856.7	2635.39	852.636
	2633.04	606.183	2633.04	446.543	2633.04	2857.37	2636.74	857.111
	2634.4	618.926	2634.4	444.872	2634.4	2828	2638.1	864.919
	2635.75	640.469	2635.75	433.481	2635.75	2895.29	2639.45	856.061
	2637.11	621.212	2637.11	440.721	2637.11	2881.35	2640.81	908.313
	2638.46	647.555	2638.46	447.96	2638.46	2879.59	2642.16	847.233
	2639.82	617.098	2639.82	445.479	2639.82	2816.92	2643.52	860.597
	2641.18	613.041	2641.18	452.719	2641.18	2872.02	2644.88	909.517
	2642.53	638.583	2642.53	448.618	2642.53	2893.82	2646.23	893.992
	2643.88	626.526	2643.88	441.277	2643.88	2849.01	2647.58	847.356
	2645.24	613.669	2645.24	446.086	2645.24	2892.74	2648.94	859.609
	2646.59	624.012	2646.59	452.515	2646.59	2861.74	2650.29	855.194
	2647.95	634.354	2647.95	445.985	2647.95	2843.74	2651.65	851.892
	2649.3	632.698	2649.3	441.074	2649.3	2824.11	2653	868.589
	2650.65	642.24	2650.65	453.983	2650.65	2822.36	2654.35	871.953
	2652.01	633.383	2652.01	445.023	2652.01	2854.72	2655.71	871.983
	2653.36	639.726	2653.36	455.502	2653.36	2850.53	2657.06	867.57
	2654.71	643.669	2654.71	444.111	2654.71	2865.01	2658.41	857.6
	2656.06	616.411	2656.06	437.581	2656.06	2851.07	2659.76	880.964
	2657.41	644.354	2657.41	451.3	2657.41	2849.32	2661.11	867.661
	2658.77	617.097	2658.77	434.239	2658.77	2889.8	2662.47	861.026
	2660.12	624.24	2660.12	450.388	2660.12	2866.92	2663.82	882.168
	2661.47	636.182	2661.47	443.047	2661.47	2856.23	2665.17	859.976
	2662.82	644.126	2662.82	447.047	2662.82	2864.22	2666.52	837.784
	2664.17	624.068	2664.17	453.476	2664.17	2899.02	2667.87	866.703
	2665.52	640.011	2665.52	445.325	2665.52	2838.77	2669.22	868.957
	2666.87	650.354	2666.87	442.035	2666.87	2815.09	2670.57	894.542
	2668.22	625.497	2668.22	450.894	2668.22	2878.31	2671.92	895.684
	2669.57	627.839	2669.57	429.783	2669.57	2851.38	2673.27	870.159
	2670.92	617.382	2670.92	448.363	2670.92	2849.62	2674.62	856.857
	2672.27	653.325	2672.27	458.842	2672.27	2877.1	2675.97	862.442
	2673.62	636.468	2673.62	440.971	2673.62	2886.72	2677.32	825.807
	2674.97	638.81	2674.97	445.78	2674.97	2871.16	2678.67	873.614
	2676.32	631.554	2676.32	418.189	2676.32	2888.08	2680.02	873.646
	2677.67	609.897	2677.67	428.669	2677.67	2873.33	2681.37	871.453
	2679.01	644.239	2679.01	466.688	2679.01	2865.89	2682.71	847.04
	2680.36	618.582	2680.36	432.617	2680.36	2843.01	2684.06	868.182
	2681.71	641.725	2681.71	452.007	2681.71	2855.06	2685.41	868.212
	2683.06	607.268	2683.06	434.946	2683.06	2841.93	2686.76	887.132
	2684.4	638.41	2684.4	446.235	2684.4	2863.73	2688.1	892.718
	2685.75	644.754	2685.75	455.904	2685.75	2859.54	2689.45	844.971
	2687.1	626.296	2687.1	440.463	2687.1	2855.34	2690.8	881.668
	2688.44	625.439	2688.44	431.503	2688.44	2857.65	2692.14	907.254
	2689.79	611.782	2689.79	457.372	2689.79	2865.64	2693.49	877.284
	2691.14	619.725	2691.14	432.211	2691.14	2898.81	2694.84	881.76
	2692.48	627.667	2692.48	433.781	2692.48	2857.25	2696.18	867.346
	2693.83	630.01	2693.83	449.93	2693.83	2865.24	2697.53	887.377
	2695.17	629.153	2695.17	436.919	2695.17	2915.47	2698.87	859.63
	2696.52	637.096	2696.52	455.499	2696.52	2875.54	2700.22	852.993
	2697.86	601.038	2697.86	427.908	2697.86	2864.85	2701.56	885.247
	2699.21	624.982	2699.21	448.107	2699.21	2867.97	2702.91	860.832
	2700.55	638.524	2700.55	435.096	2700.55	2859.71	2704.25	871.974
	2701.9	647.267	2701.9	447.195	2701.9	2866.08	2705.6	858.671
	2703.24	631.21	2703.24	450.385	2703.24	2837.51	2706.94	859.813
	2704.58	613.553	2704.58	446.284	2704.58	2879.62	2708.28	818.732
	2705.93	611.095	2705.93	464.863	2705.93	2887.61	2709.63	894.319
	2707.27	610.238	2707.27	434.843	2707.27	2894.79	2710.97	887.682
	2708.61	626.181	2708.61	438.842	2708.61	2931.21	2712.31	874.38
	2709.96	640.524	2709.96	432.311	2709.96	2889.65	2713.66	886.632
	2711.3	627.666	2711.3	450.081	2711.3	2924.45	2715	908.886
	2712.64	596.41	2712.64	426.54	2712.64	2882.08	2716.34	876.693
	2713.98	631.552	2713.98	454.838	2713.98	2910.37	2717.68	878.947
	2715.32	624.295	2715.32	440.208	2715.32	2888.31	2719.02	867.867
	2716.66	622.638	2716.66	442.587	2716.66	2859.75	2720.36	835.674
	2718.01	629.781	2718.01	436.057	2718.01	2911.61	2721.71	860.15
	2719.35	614.524	2719.35	441.676	2719.35	2901.72	2723.05	861.291
	2720.69	606.466	2720.69	444.865	2720.69	2926.77	2724.39	906.878
	2722.03	613.61	2722.03	447.245	2722.03	2875.47	2725.73	859.13
	2723.37	648.752	2723.37	441.524	2723.37	2900.52	2727.07	903.606
	2724.71	611.095	2724.71	450.383	2724.71	2949.12	2728.41	903.636
	2726.05	623.838	2726.05	447.902	2726.05	2937.62	2729.75	891.444
	2727.39	618.181	2727.39	442.181	2727.39	2955.36	2731.09	895.919
	2728.73	650.923	2728.73	451.85	2728.73	2920.3	2732.43	911.506
	2730.07	642.066	2730.07	455.85	2730.07	2913.66	2733.77	904.869
	2731.41	634.009	2731.41	450.939	2731.41	2898.1	2735.11	891.567
	2732.74	632.352	2732.74	458.179	2732.74	2950.77	2736.44	856.042
	2734.08	641.894	2734.08	450.838	2734.08	2956.32	2737.78	882.739
	2735.42	610.638	2735.42	449.977	2735.42	2897.7	2739.12	841.659
	2736.76	632.98	2736.76	453.977	2736.76	2939	2740.46	882.8
	2738.1	631.323	2738.1	472.556	2738.1	2947.8	2741.8	855.053
	2739.43	622.466	2739.43	466.025	2739.43	2938.74	2743.13	901.75
	2740.77	644.009	2740.77	443.294	2740.77	2956.47	2744.47	890.67
	2742.11	632.751	2742.11	464.303	2742.11	2931.97	2745.81	900.7
	2743.45	639.094	2743.45	458.582	2743.45	2943.21	2747.15	891.842
	2744.78	656.637	2744.78	431.802	2744.78	2914.65	2748.48	880.761
	2746.12	646.98	2746.12	456.861	2746.12	2984.37	2749.82	910.792
	2747.45	663.722	2747.45	449.521	2747.45	2955.81	2751.15	891.933
	2748.79	655.666	2748.79	475.39	2748.79	2906.95	2752.49	879.742
	2750.12	642.008	2750.12	453.469	2750.12	2944.18	2753.82	893.106
	2751.46	646.751	2751.46	476.099	2751.46	2932.67	2755.16	910.914
	2752.8	639.494	2752.8	446.078	2752.8	2974.78	2756.5	882.057
	2754.13	629.037	2754.13	483.286	2754.13	2970.59	2757.83	902.087
	2755.47	615.379	2755.47	458.936	2755.47	2911.97	2759.17	902.118
	2756.8	662.522	2756.8	456.455	2756.8	2976	2760.5	885.481
	2758.13	633.665	2758.13	449.114	2758.13	2944.2	2761.83	904.401
	2759.47	641.608	2759.47	432.864	2759.47	2972.49	2763.17	896.653
	2760.8	634.351	2760.8	474.123	2760.8	2941.5	2764.5	905.573
	2762.13	615.894	2762.13	451.393	2762.13	2947.86	2765.83	913.381
	2763.47	642.237	2763.47	452.152	2763.47	2950.17	2767.17	877.857
	2764.8	630.179	2764.8	463.441	2764.8	2976.03	2768.5	916.776
	2766.13	622.122	2766.13	475.54	2766.13	2922.29	2769.83	904.584
	2767.47	658.065	2767.47	441.469	2767.47	2942.46	2771.17	882.393
	2768.8	655.608	2768.8	451.948	2768.8	2986.19	2772.5	894.646
	2770.13	641.95	2770.13	451.898	2770.13	2934.89	2773.83	889.121
	2771.46	633.094	2771.46	445.367	2771.46	2882.77	2775.16	910.262
	2772.79	649.836	2772.79	456.656	2772.79	3003.66	2776.49	908.071
	2774.13	650.579	2774.13	446.886	2774.13	2979.16	2777.83	909.212
	2775.46	634.522	2775.46	467.085	2775.46	2973.35	2779.16	922.577
	2776.79	648.065	2776.79	450.835	2776.79	2975.65	2780.49	889.273
	2778.12	632.007	2778.12	460.504	2778.12	2999.07	2781.82	904.86
	2779.45	623.15	2779.45	458.023	2779.45	2944.52	2783.15	900.446
	2780.78	613.493	2780.78	452.302	2780.78	3007.75	2784.48	873.81
	2782.11	621.436	2782.11	451.441	2782.11	2904.46	2785.81	946.062
	2783.44	651.778	2783.44	449.77	2783.44	2966.86	2787.14	930.538
	2784.77	622.922	2784.77	447.29	2784.77	2975.67	2788.47	885.012
	2786.1	619.664	2786.1	457.769	2786.1	2962.54	2789.8	909.488
	2787.43	647.607	2787.43	474.728	2787.43	2938.86	2791.13	918.408
	2788.75	638.75	2788.75	445.518	2788.75	2955.78	2792.45	901.771
	2790.08	649.093	2790.08	431.697	2790.08	2972.71	2793.78	918.469
	2791.41	621.035	2791.41	466.477	2791.41	2902.72	2795.11	902.943
	2792.74	651.378	2792.74	458.326	2792.74	2925.33	2796.44	897.419
	2794.07	628.121	2794.07	448.555	2794.07	2964.18	2797.77	913.004
	2795.39	636.864	2795.39	458.224	2795.39	2981.92	2799.09	893.036
	2796.72	638.406	2796.72	470.323	2796.72	2967.99	2800.42	917.51
	2798.05	635.95	2798.05	448.402	2798.05	2960.55	2801.75	890.874
	2799.37	634.292	2799.37	463.742	2799.37	2969.34	2803.07	884.238
	2800.7	623.835	2800.7	449.921	2800.7	2899.36	2804.4	864.269
	2802.03	632.578	2802.03	448.25	2802.03	2946.34	2805.73	880.966
	2803.35	654.121	2803.35	443.34	2803.35	2962.45	2807.05	879.886
	2804.68	593.264	2804.68	443.289	2804.68	2938.76	2808.38	875.471
	2806.01	632.406	2806.01	448.098	2806.01	2985.74	2809.71	897.724
	2807.33	637.95	2807.33	462.627	2807.33	2955.56	2811.03	904.422
	2808.66	632.292	2808.66	453.666	2808.66	2920.5	2812.36	904.452
	2809.98	627.435	2809.98	460.096	2809.98	2919.55	2813.68	908.928
	2811.31	627.378	2811.31	435.745	2811.31	2980.34	2815.01	868.958
	2812.63	628.921	2812.63	447.034	2812.63	2989.14	2816.33	917.878
	2813.96	628.063	2813.96	468.854	2813.96	2912.66	2817.66	873.463
	2815.28	634.406	2815.28	445.313	2815.28	2944.2	2818.98	911.272
	2816.6	646.349	2816.6	434.732	2816.6	2957.88	2820.3	892.413
	2817.93	610.292	2817.93	429.822	2817.93	2968.31	2821.63	898
	2819.25	644.634	2819.25	445.971	2819.25	2921.87	2822.95	888.03
	2820.57	610.978	2820.57	442.68	2820.57	2942.86	2824.27	908.061
	2821.9	642.12	2821.9	436.959	2821.9	2941.11	2825.6	894.758
	2823.22	646.863	2823.22	431.238	2823.22	2962.1	2826.92	893.678
	2824.54	620.406	2824.54	442.528	2824.54	2916.47	2828.24	908.153
	2825.86	634.749	2825.86	453.817	2825.86	2939.9	2829.56	911.517
	2827.18	610.691	2827.18	471.586	2827.18	2955.2	2830.88	904.881
	2828.51	641.034	2828.51	441.566	2828.51	2932.33	2832.21	873.8
	2829.83	617.777	2829.83	460.955	2829.83	2950.87	2833.53	892.72
	2831.15	629.72	2831.15	437.414	2831.15	2942.62	2834.85	874.972
	2832.47	640.062	2832.47	455.994	2832.47	2967.67	2836.17	907.226
	2833.79	641.606	2833.79	444.603	2833.79	2957.79	2837.49	912.811
	2835.11	642.348	2835.11	448.602	2835.11	2902.42	2838.81	895.064
	2836.43	596.691	2836.43	453.411	2836.43	2873.86	2840.13	871.761
	2837.75	653.434	2837.75	458.22	2837.75	2979.32	2841.45	894.014
	2839.07	609.377	2839.07	460.6	2839.07	2966.2	2842.77	909.601
	2840.39	629.32	2840.39	454.879	2840.39	2936.82	2844.09	878.52
	2841.71	638.862	2841.71	442.678	2841.71	2926.94	2845.41	906.329
	2843.03	630.006	2843.03	445.868	2843.03	2938.18	2846.73	876.359
	2844.35	634.748	2844.35	446.627	2844.35	2999.79	2848.05	865.279
	2845.67	631.491	2845.67	431.186	2845.67	2959.03	2849.37	910.864
	2846.99	621.034	2846.99	457.865	2846.99	2967.03	2850.69	842.007
	2848.3	624.977	2848.3	465.104	2848.3	2974.21	2852	873.148
	2849.62	634.519	2849.62	471.534	2849.62	2905.85	2853.32	886.512
	2850.94	627.262	2850.94	468.243	2850.94	2960.94	2854.64	902.098
	2852.26	617.605	2852.26	456.042	2852.26	2969.75	2855.96	912.129
	2853.58	624.748	2853.58	484.342	2853.58	2951.75	2857.28	905.492
	2854.89	643.09	2854.89	461.611	2854.89	2975.17	2858.59	897.746
	2856.21	639.034	2856.21	445.36	2856.21	2988.84	2859.91	904.442
	2857.53	646.976	2857.53	446.93	2857.53	2960.29	2861.23	880.029
	2858.84	626.919	2858.84	459.029	2858.84	2991.83	2862.54	923.393
	2860.16	625.262	2860.16	446.828	2860.16	3003.08	2863.86	903.423
	2861.47	642.805	2861.47	446.777	2861.47	2960.7	2865.17	890.121
	2862.79	637.147	2862.79	448.346	2862.79	2999.56	2866.49	900.151
	2864.11	641.09	2864.11	455.586	2864.11	2953.94	2867.81	887.96
	2865.42	601.833	2865.42	457.155	2865.42	2959.5	2869.12	886.879
	2866.73	632.176	2866.73	453.864	2866.73	2984.54	2870.43	919.132
	2868.05	630.518	2868.05	457.054	2868.05	2971.41	2871.75	918.051
	2869.36	646.462	2869.36	467.533	2869.36	2979.41	2873.06	930.304
	2870.68	625.604	2870.68	463.432	2870.68	3022.33	2874.38	900.334
	2871.99	659.147	2871.99	456.092	2871.99	2988.07	2875.69	885.921
	2873.31	642.29	2873.31	455.231	2873.31	2979.82	2877.01	913.729
	2874.62	655.833	2874.62	453.56	2874.62	3025.99	2878.32	897.093
	2875.93	638.975	2875.93	457.559	2875.93	3020.17	2879.63	923.79
	2877.25	650.918	2877.25	448.598	2877.25	2961.55	2880.95	902.71
	2878.56	634.861	2878.56	458.268	2878.56	2976.86	2882.26	910.519
	2879.87	654.004	2879.87	459.027	2879.87	3034.4	2883.57	931.66
	2881.18	659.547	2881.18	457.356	2881.18	2990.4	2884.88	926.136
	2882.5	653.89	2882.5	467.026	2882.5	2967.52	2886.2	922.832
	2883.81	637.033	2883.81	458.065	2883.81	3031.56	2887.51	925.086
	2885.12	636.975	2885.12	466.114	2885.12	3041.99	2888.82	934.004
	2886.43	656.918	2886.43	467.683	2886.43	2993.12	2890.13	950.702
	2887.74	624.061	2887.74	455.482	2887.74	2989.74	2891.44	927.399
	2889.05	635.204	2889.05	450.571	2889.05	3026.16	2892.75	927.43
	2890.36	639.146	2890.36	463.481	2890.36	3055.27	2894.06	916.349
	2891.68	666.29	2891.68	457.76	2891.68	3044.58	2895.38	879.713
	2892.99	629.432	2892.99	466.62	2892.99	3067.19	2896.69	936.41
	2894.3	649.375	2894.3	453.609	2894.3	3079.24	2898	921.997
	2895.61	618.118	2895.61	460.848	2895.61	3021.44	2899.31	942.028
	2896.92	643.661	2896.92	468.088	2896.92	3008.31	2900.62	938.724
	2898.23	650.803	2898.23	477.757	2898.23	3057.72	2901.93	924.311
	2899.53	641.146	2899.53	465.556	2899.53	3063.28	2903.23	903.23
	2900.84	665.889	2900.84	469.555	2900.84	3032.28	2904.54	918.817
	2902.15	634.632	2902.15	448.444	2902.15	3004.54	2905.85	929.958
	2903.46	647.374	2903.46	480.793	2903.46	2985.72	2907.16	947.767
	2904.77	652.918	2904.77	466.973	2904.77	3077.37	2908.47	928.908
	2906.08	612.06	2906.08	466.922	2906.08	3039.88	2909.78	930.05
	2907.38	663.203	2907.38	455.532	2907.38	3043	2911.08	935.636
	2908.69	646.346	2908.69	477.351	2908.69	3012.81	2912.39	924.556
	2910	647.889	2910	478.11	2910	3024.05	2913.7	914.587
	2911.31	664.631	2911.31	472.39	2911.31	3006.05	2915.01	923.506
	2912.61	626.974	2912.61	462.619	2912.61	3084.71	2916.31	939.092
	2913.92	676.517	2913.92	457.708	2913.92	3045.58	2917.62	910.233
	2915.23	642.86	2915.23	470.617	2915.23	2998.34	2918.93	938.042
	2916.53	654.002	2916.53	459.226	2916.53	3064.81	2920.23	929.183
	2917.84	675.546	2917.84	459.175	2917.84	3046.81	2921.54	933.659
	2919.14	643.488	2919.14	477.755	2919.14	3049.11	2922.84	934.8
	2920.45	657.031	2920.45	467.984	2920.45	3020.55	2924.15	921.498
	2921.76	648.974	2921.76	465.504	2921.76	3022.86	2925.46	930.417
	2923.06	632.917	2923.06	469.503	2923.06	3050.35	2926.76	922.67
	2924.37	656.86	2924.37	454.062	2924.37	3040.46	2928.07	923.811
	2925.67	652.802	2925.67	483.171	2925.67	3056.58	2929.37	924.953
	2926.98	639.146	2926.98	467.73	2926.98	3044.26	2930.68	922.761
	2928.28	666.288	2928.28	453.099	2928.28	3037.64	2931.98	922.792
	2929.58	631.031	2929.58	470.869	2929.58	3054.56	2933.28	929.49
	2930.89	636.574	2930.89	463.528	2930.89	3012.19	2934.59	981.742
	2932.19	635.717	2932.19	452.947	2932.19	3039.68	2935.89	932.884
	2933.49	625.259	2933.49	481.247	2933.49	3063.1	2937.19	924.026
	2934.8	628.402	2934.8	478.766	2934.8	3006.1	2938.5	917.39
	2936.1	633.945	2936.1	470.616	2936.1	3051.46	2939.8	931.864
	2937.4	618.688	2937.4	468.135	2937.4	3031.02	2941.1	930.784
	2938.7	621.03	2938.7	483.474	2938.7	3025.21	2942.4	945.259
	2940.01	632.174	2940.01	480.183	2940.01	3035.63	2943.71	938.623
	2941.31	634.516	2941.31	467.982	2941.31	3020.07	2945.01	930.876
	2942.61	628.859	2942.61	454.161	2942.61	3028.87	2946.31	949.796
	2943.91	620.002	2943.91	476.791	2943.91	3043.36	2947.61	932.048
	2945.21	647.145	2945.21	471.88	2945.21	3077.34	2948.91	947.634
	2946.51	651.087	2946.51	469.399	2946.51	3000.05	2950.21	919.887
	2947.82	641.43	2947.82	479.069	2947.82	3012.91	2951.52	946.584
	2949.11	667.773	2949.11	463.628	2949.11	3058.27	2952.81	924.393
	2950.42	634.116	2950.42	448.998	2950.42	3088.99	2954.12	918.868
	2951.72	650.058	2951.72	462.717	2951.72	3057.19	2955.42	926.677
	2953.02	628.402	2953.02	481.296	2953.02	3054.62	2956.72	926.707
	2954.31	625.144	2954.31	462.615	2954.31	3039.87	2958.01	916.738
	2955.61	641.887	2955.61	455.274	2955.61	3070.6	2959.31	911.212
	2956.91	612.23	2956.91	458.463	2956.91	3047.72	2960.61	945.688
	2958.21	640.973	2958.21	459.223	2958.21	3040.28	2961.91	905.718
	2959.51	643.316	2959.51	476.992	2959.51	3018.22	2963.21	931.304
	2960.81	656.058	2960.81	451.021	2960.81	3051.39	2964.51	946.89
	2962.11	625.602	2962.11	464.741	2962.11	3004.15	2965.81	904.699
	2963.41	608.744	2963.41	461.45	2963.41	3049.5	2967.11	898.062
	2964.7	651.887	2964.7	469.499	2964.7	3067.24	2968.4	932.538
	2966	638.23	2966	487.268	2966	2995.63	2969.7	960.347
	2967.3	650.173	2967.3	450.767	2967.3	3015.8	2971	924.821
	2968.6	658.115	2968.6	453.147	2968.6	3089.59	2972.3	954.852
	2969.89	662.058	2969.89	462.006	2969.89	3048.03	2973.59	923.771
	2971.19	663.601	2971.19	455.475	2971.19	3103.94	2974.89	909.358
	2972.49	647.544	2972.49	469.195	2972.49	3040.45	2976.19	890.499
	2973.78	645.086	2973.78	482.914	2973.78	3020.83	2977.48	919.419
	2975.08	663.43	2975.08	473.953	2975.08	3039.38	2978.78	936.116
	2976.37	645.772	2976.37	471.473	2976.37	3055.49	2980.07	906.147
	2977.67	636.115	2977.67	448.742	2977.67	3061.86	2981.37	942.843
	2978.97	627.258	2978.97	469.751	2978.97	3017.87	2982.67	925.097
	2980.26	651.201	2980.26	469.7	2980.26	2969.81	2983.96	920.683
	2981.55	656.743	2981.55	465.599	2981.55	3064.71	2985.25	934.047
	2982.85	646.286	2982.85	445.299	2982.85	3033.71	2986.55	952.967
	2984.14	637.429	2984.14	468.738	2984.14	3042.52	2987.84	940.774
	2985.44	658.972	2985.44	482.457	2985.44	3018.02	2989.14	940.806
	2986.73	638.114	2986.73	475.117	2986.73	3087.74	2990.43	925.28
	2988.03	653.258	2988.03	463.726	2988.03	3073.8	2991.73	931.978
	2989.32	659.6	2989.32	433.705	2989.32	3076.92	2993.02	913.119
	2990.61	653.143	2990.61	461.195	2990.61	3108.46	2994.31	955.372
	2991.9	644.286	2991.9	478.154	2991.9	3066.9	2995.6	944.291
	2993.2	655.429	2993.2	473.243	2993.2	3072.46	2996.9	935.433
	2994.49	668.971	2994.49	465.092	2994.49	3051.21	2998.19	925.463
	2995.78	630.514	2995.78	469.901	2995.78	3030.76	2999.48	935.494
	2997.08	638.457	2997.08	482.811	2997.08	3068	3000.78	907.747

## Sheet: Figure 3b-1
Figure 3b
	Zn0.67Cd0.33S		Au-chain@Zn0.67Cd0.33S		Au-iso@Zn0.67Cd0.33S		Au-surf@Zn0.67Cd0.33S
	Wavelength (nm)	Absorbance (a.u.)	Wavelength (nm)	Absorbance (a.u.)	Wavelength (nm)	Absorbance (a.u.)	Wavelength (nm)	Absorbance (a.u.)
	421	1.022	421	1.109	421	0.96	421	1.09228
	422	1.018	422	1.107	422	0.959	422	1.08801
	423	1.015	423	1.106	423	0.957	423	1.08801
	424	1.013	424	1.105	424	0.955	424	1.08374
	425	1.009	425	1.104	425	0.953	425	1.07947
	426	1.006	426	1.103	426	0.951	426	1.07947
	427	1.002	427	1.101	427	0.949	427	1.0752
	428	0.998	428	1.1	428	0.946	428	1.07093
	429	0.993	429	1.098	429	0.943	429	1.06666
	430	0.988	430	1.097	430	0.94	430	1.06239
	431	0.982	431	1.096	431	0.937	431	1.05712
	432	0.976	432	1.094	432	0.934	432	1.05185
	433	0.969	433	1.093	433	0.93	433	1.04506
	434	0.962	434	1.091	434	0.926	434	1.03832
	435	0.953	435	1.088	435	0.922	435	1.03005
	436	0.944	436	1.085	436	0.916	436	1.02151
	437	0.934	437	1.082	437	0.911	437	1.01324
	438	0.923	438	1.079	438	0.905	438	1.0037
	439	0.912	439	1.076	439	0.899	439	0.99216
	440	0.9	440	1.072	440	0.893	440	0.98062
	441	0.887	441	1.067	441	0.886	441	0.96781
	442	0.873	442	1.063	442	0.879	442	0.95388
	443	0.858	443	1.058	443	0.871	443	0.93847
	444	0.843	444	1.053	444	0.864	444	0.92366
	445	0.826	445	1.047	445	0.856	445	0.90612
	446	0.807	446	1.04	446	0.847	446	0.88731
	447	0.788	447	1.034	447	0.837	447	0.86934
	448	0.768	448	1.026	448	0.827	448	0.84943
	449	0.748	449	1.018	449	0.817	449	0.82935
	450	0.727	450	1.009	450	0.805	450	0.80874
	451	0.705	451	0.999	451	0.793	451	0.78682
	452	0.683	452	0.989	452	0.78	452	0.76512
	453	0.661	453	0.978	453	0.768	453	0.74377
	454	0.638	454	0.967	454	0.756	454	0.71969
	455	0.615	455	0.955	455	0.743	455	0.69735
	456	0.593	456	0.942	456	0.73	456	0.67563
	457	0.571	457	0.929	457	0.718	457	0.65292
	458	0.549	458	0.915	458	0.705	458	0.63157
	459	0.527	459	0.9	459	0.692	459	0.61023
	460	0.506	460	0.884	460	0.679	460	0.59079
	461	0.485	461	0.868	461	0.666	461	0.57053
	462	0.464	462	0.851	462	0.653	462	0.55092
	463	0.444	463	0.833	463	0.64	463	0.53301
	464	0.425	464	0.816	464	0.627	464	0.51595
	465	0.407	465	0.798	465	0.614	465	0.49934
	466	0.39	466	0.78	466	0.601	466	0.48772
	467	0.373	467	0.762	467	0.588	467	0.47111
	468	0.356	468	0.743	468	0.575	468	0.45576
	469	0.34	469	0.724	469	0.563	469	0.44041
	470	0.324	470	0.705	470	0.55	470	0.42533
	471	0.31	471	0.686	471	0.538	471	0.41199
	472	0.295	472	0.667	472	0.526	472	0.39718
	473	0.281	473	0.648	473	0.514	473	0.3831
	474	0.268	474	0.629	474	0.502	474	0.37029
	475	0.255	475	0.611	475	0.491	475	0.35822
	476	0.243	476	0.592	476	0.48	476	0.34741
	477	0.231	477	0.575	477	0.47	477	0.3366
	478	0.22	478	0.558	478	0.46	478	0.31952
	479	0.21	479	0.542	479	0.45	479	0.30671
	480	0.2	480	0.526	480	0.441	480	0.29391
	481	0.191	481	0.512	481	0.432	481	0.2811
	482	0.183	482	0.498	482	0.424	482	0.26829
	483	0.175	483	0.484	483	0.416	483	0.25975
	484	0.168	484	0.472	484	0.408	484	0.24694
	485	0.161	485	0.46	485	0.4	485	0.23413
	486	0.154	486	0.449	486	0.393	486	0.2256
	487	0.148	487	0.438	487	0.386	487	0.21706
	488	0.142	488	0.429	488	0.38	488	0.20852
	489	0.136	489	0.42	489	0.374	489	0.19998
	490	0.131	490	0.411	490	0.369	490	0.19144
	491	0.126	491	0.403	491	0.363	491	0.18717
	492	0.121	492	0.395	492	0.358	492	0.17863
	493	0.116	493	0.388	493	0.354	493	0.17436
	494	0.112	494	0.382	494	0.349	494	0.17009
	495	0.108	495	0.376	495	0.344	495	0.16582
	496	0.104	496	0.371	496	0.34	496	0.16156
	497	0.1	497	0.366	497	0.336	497	0.15729
	498	0.097	498	0.362	498	0.332	498	0.15729
	499	0.094	499	0.358	499	0.329	499	0.15302
	500	0.09	500	0.354	500	0.325	500	0.14875
	501	0.088	501	0.35	501	0.322	501	0.14875
	502	0.085	502	0.347	502	0.319	502	0.14448
	503	0.082	503	0.345	503	0.317	503	0.14448
	504	0.08	504	0.342	504	0.315	504	0.14448
	505	0.077	505	0.34	505	0.312	505	0.14021
	506	0.075	506	0.338	506	0.31	506	0.14021
	507	0.073	507	0.336	507	0.307	507	0.14021
	508	0.071	508	0.335	508	0.305	508	0.14021
	509	0.069	509	0.333	509	0.302	509	0.14021
	510	0.068	510	0.332	510	0.3	510	0.14021
	511	0.066	511	0.331	511	0.298	511	0.14021
	512	0.065	512	0.331	512	0.297	512	0.14021
	513	0.063	513	0.33	513	0.295	513	0.14021
	514	0.062	514	0.329	514	0.293	514	0.14021
	515	0.061	515	0.329	515	0.292	515	0.14021
	516	0.059	516	0.328	516	0.29	516	0.14021
	517	0.058	517	0.328	517	0.289	517	0.14021
	518	0.057	518	0.328	518	0.288	518	0.14021
	519	0.056	519	0.328	519	0.286	519	0.14021
	520	0.055	520	0.328	520	0.284	520	0.14021
	521	0.054	521	0.327	521	0.282	521	0.14021
	522	0.053	522	0.327	522	0.281	522	0.14021
	523	0.052	523	0.327	523	0.28	523	0.14021
	524	0.051	524	0.327	524	0.279	524	0.14021
	525	0.05	525	0.327	525	0.277	525	0.14448
	526	0.049	526	0.328	526	0.276	526	0.14448
	527	0.049	527	0.328	527	0.275	527	0.14448
	528	0.048	528	0.328	528	0.274	528	0.14448
	529	0.047	529	0.328	529	0.273	529	0.14875
	530	0.047	530	0.329	530	0.271	530	0.14875
	531	0.046	531	0.329	531	0.27	531	0.14875
	532	0.046	532	0.33	532	0.269	532	0.14875
	533	0.045	533	0.33	533	0.267	533	0.14875
	534	0.044	534	0.33	534	0.266	534	0.15302
	535	0.044	535	0.331	535	0.265	535	0.15302
	536	0.043	536	0.331	536	0.264	536	0.15302
	537	0.043	537	0.332	537	0.263	537	0.15302
	538	0.043	538	0.332	538	0.262	538	0.15302
	539	0.042	539	0.332	539	0.261	539	0.15729
	540	0.042	540	0.332	540	0.26	540	0.15729
	541	0.042	541	0.333	541	0.259	541	0.15729
	542	0.041	542	0.334	542	0.258	542	0.16156
	543	0.041	543	0.334	543	0.258	543	0.16156
	544	0.041	544	0.334	544	0.257	544	0.15729
	545	0.04	545	0.335	545	0.256	545	0.15729
	546	0.04	546	0.335	546	0.256	546	0.15729
	547	0.039	547	0.335	547	0.256	547	0.15302
	548	0.039	548	0.336	548	0.255	548	0.15302
	549	0.039	549	0.336	549	0.255	549	0.14875
	550	0.039	550	0.336	550	0.255	550	0.14875
	551	0.038	551	0.337	551	0.255	551	0.14448
	552	0.038	552	0.337	552	0.255	552	0.14021
	553	0.037	553	0.337	553	0.254	553	0.13594
	554	0.037	554	0.338	554	0.254	554	0.13167
	555	0.037	555	0.338	555	0.254	555	0.13167
	556	0.036	556	0.338	556	0.253	556	0.1274
	557	0.036	557	0.339	557	0.253	557	0.1274
	558	0.036	558	0.339	558	0.252	558	0.1274
	559	0.036	559	0.339	559	0.252	559	0.1274
	560	0.036	560	0.34	560	0.252	560	0.13167
	561	0.036	561	0.34	561	0.251	561	0.13167
	562	0.035	562	0.341	562	0.251	562	0.13594
	563	0.035	563	0.341	563	0.251	563	0.14021
	564	0.035	564	0.341	564	0.251	564	0.14448
	565	0.034	565	0.341	565	0.25	565	0.14875
	566	0.034	566	0.342	566	0.25	566	0.15302
	567	0.034	567	0.342	567	0.25	567	0.15729
	568	0.034	568	0.343	568	0.249	568	0.16156
	569	0.034	569	0.343	569	0.249	569	0.16156
	570	0.034	570	0.343	570	0.249	570	0.16582
	571	0.034	571	0.344	571	0.249	571	0.16582
	572	0.033	572	0.343	572	0.249	572	0.16156
	573	0.033	573	0.344	573	0.249	573	0.16156
	574	0.033	574	0.344	574	0.249	574	0.15729
	575	0.033	575	0.344	575	0.249	575	0.15302
	576	0.033	576	0.344	576	0.249	576	0.15302
	577	0.033	577	0.345	577	0.249	577	0.14875
	578	0.033	578	0.345	578	0.249	578	0.14448
	579	0.033	579	0.345	579	0.249	579	0.14021
	580	0.032	580	0.344	580	0.249	580	0.14021
	581	0.032	581	0.344	581	0.25	581	0.13594
	582	0.032	582	0.344	582	0.25	582	0.13167
	583	0.032	583	0.344	583	0.25	583	0.1274
	584	0.032	584	0.344	584	0.25	584	0.1274
	585	0.032	585	0.345	585	0.251	585	0.12313
	586	0.031	586	0.344	586	0.251	586	0.12313
	587	0.031	587	0.345	587	0.251	587	0.11886
	588	0.031	588	0.345	588	0.251	588	0.11886
	589	0.031	589	0.345	589	0.252	589	0.11886
	590	0.031	590	0.345	590	0.252	590	0.11459
	591	0.031	591	0.345	591	0.253	591	0.11459
	592	0.031	592	0.345	592	0.253	592	0.11459
	593	0.03	593	0.345	593	0.253	593	0.11032
	594	0.03	594	0.345	594	0.254	594	0.11032
	595	0.03	595	0.345	595	0.254	595	0.10605
	596	0.03	596	0.345	596	0.254	596	0.10605
	597	0.03	597	0.345	597	0.254	597	0.10605
	598	0.03	598	0.346	598	0.254	598	0.10178
	599	0.03	599	0.346	599	0.254	599	0.10178
	600	0.03	600	0.345	600	0.254	600	0.10178

## Sheet: Figure 3b-2
	Au-chain@Zn0.67Cd0.33S		Au-iso@Zn0.67Cd0.33S		Au-surf@Zn0.67Cd0.33S
	Wavelength (nm)	Substractive Absorbance (a.u.)	Wavelength (nm)	Substractive Absorbance (a.u.)	Wavelength (nm)	Substractive Absorbance (a.u.)
	421	0.087	421	-0.062	421	0.07028
	422	0.089	422	-0.059	422	0.07001
	423	0.091	423	-0.058	423	0.07301
	424	0.092	424	-0.058	424	0.07074
	425	0.095	425	-0.056	425	0.07047
	426	0.097	426	-0.055	426	0.07347
	427	0.099	427	-0.053	427	0.0732
	428	0.102	428	-0.052	428	0.07293
	429	0.105	429	-0.05	429	0.07366
	430	0.109	430	-0.048	430	0.07439
	431	0.114	431	-0.045	431	0.07512
	432	0.118	432	-0.042	432	0.07585
	433	0.124	433	-0.039	433	0.07606
	434	0.129	434	-0.036	434	0.07632
	435	0.135	435	-0.031	435	0.07705
	436	0.141	436	-0.028	436	0.07751
	437	0.148	437	-0.023	437	0.07924
	438	0.156	438	-0.018	438	0.0807
	439	0.164	439	-0.013	439	0.08016
	440	0.172	440	-0.007	440	0.08062
	441	0.18	441	-0.001	441	0.08081
	442	0.19	442	0.006	442	0.08088
	443	0.2	443	0.013	443	0.08047
	444	0.21	444	0.021	444	0.08066
	445	0.221	445	0.03	445	0.08012
	446	0.233	446	0.04	446	0.08031
	447	0.246	447	0.049	447	0.08134
	448	0.258	448	0.059	448	0.08143
	449	0.27	449	0.069	449	0.08135
	450	0.282	450	0.078	450	0.08174
	451	0.294	451	0.088	451	0.08182
	452	0.306	452	0.097	452	0.08212
	453	0.317	453	0.107	453	0.08277
	454	0.329	454	0.118	454	0.08169
	455	0.34	455	0.128	455	0.08235
	456	0.349	456	0.137	456	0.08263
	457	0.358	457	0.147	457	0.08192
	458	0.366	458	0.156	458	0.08257
	459	0.373	459	0.165	459	0.08323
	460	0.378	460	0.173	460	0.08479
	461	0.383	461	0.181	461	0.08553
	462	0.387	462	0.189	462	0.08692
	463	0.389	463	0.196	463	0.08901
	464	0.391	464	0.202	464	0.09095
	465	0.391	465	0.207	465	0.09234
	466	0.39	466	0.211	466	0.09772
	467	0.389	467	0.215	467	0.09811
	468	0.387	468	0.219	468	0.09976
	469	0.384	469	0.223	469	0.10041
	470	0.381	470	0.226	470	0.10133
	471	0.376	471	0.228	471	0.10199
	472	0.372	472	0.231	472	0.10218
	473	0.367	473	0.233	473	0.1021
	474	0.361	474	0.234	474	0.10229
	475	0.356	475	0.236	475	0.10322
	476	0.349	476	0.237	476	0.10441
	477	0.344	477	0.239	477	0.1056
	478	0.338	478	0.24	478	0.09952
	479	0.332	479	0.24	479	0.09671
	480	0.326	480	0.241	480	0.09391
	481	0.321	481	0.241	481	0.0901
	482	0.315	482	0.241	482	0.08529
	483	0.309	483	0.241	483	0.08475
	484	0.304	484	0.24	484	0.07894
	485	0.299	485	0.239	485	0.07313
	486	0.295	486	0.239	486	0.0716
	487	0.29	487	0.238	487	0.06906
	488	0.287	488	0.238	488	0.06652
	489	0.284	489	0.238	489	0.06398
	490	0.28	490	0.238	490	0.06044
	491	0.277	491	0.237	491	0.06117
	492	0.274	492	0.237	492	0.05763
	493	0.272	493	0.238	493	0.05836
	494	0.27	494	0.237	494	0.05809
	495	0.268	495	0.236	495	0.05782
	496	0.267	496	0.236	496	0.05756
	497	0.266	497	0.236	497	0.05729
	498	0.265	498	0.235	498	0.06029
	499	0.264	499	0.235	499	0.05902
	500	0.264	500	0.235	500	0.05875
	501	0.262	501	0.234	501	0.06075
	502	0.262	502	0.234	502	0.05948
	503	0.263	503	0.235	503	0.06248
	504	0.262	504	0.235	504	0.06448
	505	0.263	505	0.235	505	0.06321
	506	0.263	506	0.235	506	0.06521
	507	0.263	507	0.234	507	0.06721
	508	0.264	508	0.234	508	0.06921
	509	0.264	509	0.233	509	0.07121
	510	0.264	510	0.232	510	0.07221
	511	0.265	511	0.232	511	0.07421
	512	0.266	512	0.232	512	0.07521
	513	0.267	513	0.232	513	0.07721
	514	0.267	514	0.231	514	0.07821
	515	0.268	515	0.231	515	0.07921
	516	0.269	516	0.231	516	0.08121
	517	0.27	517	0.231	517	0.08221
	518	0.271	518	0.231	518	0.08321
	519	0.272	519	0.23	519	0.08421
	520	0.273	520	0.229	520	0.08521
	521	0.273	521	0.228	521	0.08621
	522	0.274	522	0.228	522	0.08721
	523	0.275	523	0.228	523	0.08821
	524	0.276	524	0.228	524	0.08921
	525	0.277	525	0.227	525	0.09448
	526	0.279	526	0.227	526	0.09548
	527	0.279	527	0.226	527	0.09548
	528	0.28	528	0.226	528	0.09648
	529	0.281	529	0.226	529	0.10175
	530	0.282	530	0.224	530	0.10175
	531	0.283	531	0.224	531	0.10275
	532	0.284	532	0.223	532	0.10275
	533	0.285	533	0.222	533	0.10375
	534	0.286	534	0.222	534	0.10902
	535	0.287	535	0.221	535	0.10902
	536	0.288	536	0.221	536	0.11002
	537	0.289	537	0.22	537	0.11002
	538	0.289	538	0.219	538	0.11002
	539	0.29	539	0.219	539	0.11529
	540	0.29	540	0.218	540	0.11529
	541	0.291	541	0.217	541	0.11529
	542	0.293	542	0.217	542	0.12056
	543	0.293	543	0.217	543	0.12056
	544	0.293	544	0.216	544	0.11629
	545	0.295	545	0.216	545	0.11729
	546	0.295	546	0.216	546	0.11729
	547	0.296	547	0.217	547	0.11402
	548	0.297	548	0.216	548	0.11402
	549	0.297	549	0.216	549	0.10975
	550	0.297	550	0.216	550	0.10975
	551	0.299	551	0.217	551	0.10648
	552	0.299	552	0.217	552	0.10221
	553	0.3	553	0.217	553	0.09894
	554	0.301	554	0.217	554	0.09467
	555	0.301	555	0.217	555	0.09467
	556	0.302	556	0.217	556	0.0914
	557	0.303	557	0.217	557	0.0914
	558	0.303	558	0.216	558	0.0914
	559	0.303	559	0.216	559	0.0914
	560	0.304	560	0.216	560	0.09567
	561	0.304	561	0.215	561	0.09567
	562	0.306	562	0.216	562	0.10094
	563	0.306	563	0.216	563	0.10521
	564	0.306	564	0.216	564	0.10948
	565	0.307	565	0.216	565	0.11475
	566	0.308	566	0.216	566	0.11902
	567	0.308	567	0.216	567	0.12329
	568	0.309	568	0.215	568	0.12756
	569	0.309	569	0.215	569	0.12756
	570	0.309	570	0.215	570	0.13182
	571	0.31	571	0.215	571	0.13182
	572	0.31	572	0.216	572	0.12856
	573	0.311	573	0.216	573	0.12856
	574	0.311	574	0.216	574	0.12429
	575	0.311	575	0.216	575	0.12002
	576	0.311	576	0.216	576	0.12002
	577	0.312	577	0.216	577	0.11575
	578	0.312	578	0.216	578	0.11148
	579	0.312	579	0.216	579	0.10721
	580	0.312	580	0.217	580	0.10821
	581	0.312	581	0.218	581	0.10394
	582	0.312	582	0.218	582	0.09967
	583	0.312	583	0.218	583	0.0954
	584	0.312	584	0.218	584	0.0954
	585	0.313	585	0.219	585	0.09113
	586	0.313	586	0.22	586	0.09213
	587	0.314	587	0.22	587	0.08786
	588	0.314	588	0.22	588	0.08786
	589	0.314	589	0.221	589	0.08786
	590	0.314	590	0.221	590	0.08359
	591	0.314	591	0.222	591	0.08359
	592	0.314	592	0.222	592	0.08359
	593	0.315	593	0.223	593	0.08032
	594	0.315	594	0.224	594	0.08032
	595	0.315	595	0.224	595	0.07605
	596	0.315	596	0.224	596	0.07605
	597	0.315	597	0.224	597	0.07605
	598	0.316	598	0.224	598	0.07178
	599	0.316	599	0.224	599	0.07178
	600	0.315	600	0.224	600	0.07178

## Sheet: Figure 3c
Figure 3c
