# Supplementary material for: Collective excitation of plasmon-coupled Au-nanochain boosts photocatalytic hydrogen evolution of semiconductor
Source: Nat Commun. 2019 Oct 29;10:4912. doi: 10.1038/s41467-019-12853-8 (PMC6820756; doi:10.1038/s41467-019-12853-8)
Supplement: Supplementary file 6 — Dataset 4 [file 41467_2019_12853_MOESM6_ESM.xlsx]

## Sheet: Figure 4a
Figure 4a
		Sample	H2 generation rate μmolh-1g-1
		Zn0.67Cd0.33S	5020
		Au-surf@Zn0.67Cd0.33S	8290
		Au-iso@Zn0.67Cd0.33S	11560
		Au-chain@Zn0.67Cd0.33S	16420

## Sheet: Figure 4b
Figure 4b

## Sheet: Figure 4c
Figure 4c		Zn0.67Cd0.33S		Au-surf@Zn0.67Cd0.33S		Au-iso@Zn0.67Cd0.33S		Au-chain@Zn0.67Cd0.33S
		Wavelength (nm)	PL Intensity (a.u.)	Wavelength (nm)	PL Intensity (a.u.)	Wavelength (nm)	PL Intensity (a.u.)	Wavelength (nm)	PL Intensity (a.u.)
		410	1399.25	410	2958.9	410	4129	410	6996.25
		411	1307.25	411	2684.5	411	3878.25	411	6536.25
		412	1203.75	412	2531.2	412	3580	412	6018.75
		413	1133.75	413	2277.1	413	3298	413	5668.75
		414	1087.75	414	2149	414	3079	414	5438.75
		415	1048.25	415	2046.1	415	2938.75	415	5241.25
		416	1016.75	416	1987.3	416	2870	416	5083.75
		417	977.75	417	2015.3	417	2845	417	4888.75
		418	938.75	418	1948.1	418	2791	418	4693.75
		419	920.75	419	1903.3	419	2688.5	419	4603.75
		420	918.5	420	1773.1	420	2586	420	4592.5
		421	941.5	421	1791.3	421	2575.5	421	4707.5
		422	980.25	422	1855.7	422	2623	422	4901.25
		423	992.25	423	1841.7	423	2652.75	423	4961.25
		424	982.25	424	1888.6	424	2706	424	4911.25
		425	986	425	1957.9	425	2758	425	4930
		426	991.75	426	1918	426	2793.5	426	4958.75
		427	1014.25	427	2027.9	427	2857.75	427	5071.25
		428	1076.25	428	2027.9	428	2990.5	428	5381.25
		429	1153.25	429	2289.7	429	3254.5	429	5766.25
		430	1258.5	430	2505.3	430	3565.75	430	6292.5
		431	1372.25	431	2683.8	431	3868.5	431	6861.25
		432	1438.25	432	2958.9	432	4175.25	432	7191.25
		433	1473.75	433	3089.1	433	4305.75	433	7368.75
		434	1471.75	434	2919	434	4189.5	434	7358.75
		435	1445.75	435	2803.5	435	4103	435	7228.75
		436	1488	436	2962.4	436	4191.25	436	7440
		437	1593.25	437	3007.2	437	4407	437	7966.25
		438	1727	438	3362.8	438	4740.5	438	8635
		439	1867.5	439	3540.6	439	5109	439	9337.5
		440	1946.5	440	3861.2	440	5365.75	440	9732.5
		441	1988.25	441	3761.1	441	5345.75	441	9941.25
		442	1981.75	442	3584.7	442	5052.5	442	9908.75
		443	1848.25	443	3216.5	443	4582.25	443	9241.25
		444	1646.75	444	2812.6	444	3990.25	444	8233.75
		445	1436.5	445	2331	445	3374	445	7182.5
		446	1268.25	446	1972.6	446	2842.5	446	6341.25
		447	1188.5	447	1682.8	447	2488.25	447	5942.5
		448	1135.75	448	1628.9	448	2327.5	448	5678.75
		449	1108.5	449	1576.4	449	2328.75	449	5542.5
		450	1140	450	1738.8	450	2465.75	450	5700
		451	1192.5	451	1850.1	451	2649.5	451	5962.5
		452	1263.75	452	1979.6	452	2815.75	452	6318.75
		453	1340	453	2074.8	453	2960.75	453	6700
		454	1384.5	454	2160.9	454	3048.5	454	6922.5
		455	1417.25	455	2139.2	455	3074.75	455	7086.25
		456	1423.5	456	2170	456	3063.75	456	7117.5
		457	1405.75	457	2099.3	457	3044.75	457	7028.75
		458	1437.25	458	2156.7	458	3102	458	7186.25
		459	1520	459	2272.9	459	3266.25	459	7600
		460	1618.75	460	2443	460	3455	460	8093.75
		461	1684	461	2515.1	461	3582.75	461	8420
		462	1675.75	462	2558.5	462	3625.5	462	8378.75
		463	1660	463	2519.3	463	3522	463	8300
		464	1646.25	464	2264.5	464	3317	464	8231.25
		465	1620.75	465	2239.3	465	3182	465	8103.75
		466	1639.25	466	2166.5	466	3128.75	466	8196.25
		467	1688.25	467	2188.2	467	3177	467	8441.25
		468	1741	468	2352.7	468	3332	468	8705
		469	1792.25	469	2436	469	3496	469	8961.25
		470	1840	470	2564.1	470	3651	470	9200
		471	1911.5	471	2658.6	471	3766	471	9557.5
		472	2004.25	472	2663.5	472	3813.5	472	10021.2
		473	2084.5	473	2692.2	473	3891	473	10422.5
		474	2136.25	474	2846.9	474	4040.25	474	10681.2
		475	2164.25	475	2926.7	475	4186	475	10821.2
		476	2222.25	476	3020.5	476	4311.75	476	11111.2
		477	2323.25	477	3105.2	477	4464.5	477	11616.2
		478	2420	478	3269.7	478	4652.75	478	12100
		479	2526.75	479	3383.1	479	4847	479	12633.8
		480	2621.5	480	3535.7	480	4991.75	480	13107.5
		481	2673.5	481	3522.4	481	5114.75	481	13367.5
		482	2726.75	482	3740.8	482	5333.5	482	13633.8
		483	2831.5	483	3929.8	483	5627.75	483	14157.5
		484	2985.25	484	4157.3	484	6007.75	484	14926.2
		485	3130.75	485	4577.3	485	6508.5	485	15653.8
		486	3283	486	4911.9	486	7088.5	486	16415
		487	3517	487	5446.7	487	7760.5	487	17585
		488	3780.5	488	5924.1	488	8376.25	488	18902.5
		489	3940.5	489	6158.6	489	8769.25	489	19702.5
		490	4027.75	490	6312.6	490	8872.75	490	20138.8
		491	4052	491	6059.9	491	8650.5	491	20260
		492	3900.5	492	5789	492	8234	492	19502.5
		493	3652.25	493	5417.3	493	7690.5	493	18261.2
		494	3459.5	494	4909.8	494	7093.5	494	17297.5
		495	3392	495	4624.9	495	6700.25	495	16960
		496	3403.75	496	4601.1	496	6667.25	496	17018.8
		497	3458.5	497	4841.2	497	6901.75	497	17292.5
		498	3590	498	5041.4	498	7152.75	498	17950
		499	3694.75	499	5103.7	499	7330.5	499	18473.8
		500	3730.75	500	5276.6	500	7488.5	500	18653.8
		501	3719	501	5310.9	501	7506.5	501	18595
		502	3646.25	502	5119.8	502	7396.25	502	18231.2
		503	3592.75	503	5159	503	7242	503	17963.8
		504	3551.25	504	4839.8	504	7087.5	504	17756.2
		505	3474.5	505	5006.4	505	7112.25	505	17372.5
		506	3472.25	506	5061.7	506	7184.5	506	17361.2
		507	3566.5	507	4986.8	507	7259	507	17832.5
		508	3665	508	5289.9	508	7521.5	508	18325
		509	3754.75	509	5493.6	509	7807.25	509	18773.8
		510	3854.25	510	5583.2	510	8080.5	510	19271.2
		511	3948.5	511	5965.4	511	8372.5	511	19742.5
		512	4015.25	512	5929	512	8504	512	20076.2
		513	4016.75	513	5987.8	513	8511.25	513	20083.8
		514	3939.5	514	5926.9	514	8322.75	514	19697.5
		515	3841.75	515	5462.1	515	7970.75	515	19208.8
		516	3721.5	516	5467	516	7735.75	516	18607.5
		517	3581.5	517	5264	517	7534	517	17907.5
		518	3486.25	518	5100.2	518	7298.5	518	17431.2
		519	3438.5	519	4971.4	519	7120.5	519	17192.5
		520	3456	520	4894.4	520	7040.5	520	17280
		521	3535	521	4953.2	521	7107.5	521	17675
		522	3533	522	5100.2	522	7201.5	522	17665
		523	3452.25	523	5010.6	523	7206.25	523	17261.2
		524	3421.75	524	5056.1	524	7154.25	524	17108.8
		525	3423.75	525	4909.1	525	7068.75	525	17118.8
		526	3420.75	526	4918.2	526	6940	526	17103.8
		527	3420.25	527	4686.5	527	6808	527	17101.2
		528	3407.5	528	4771.2	528	6771.5	528	17037.5
		529	3353.75	529	4731.3	529	6765.5	529	16768.8
		530	3304.5	530	4709.6	530	6751.25	530	16522.5
		531	3289	531	4753	531	6731.25	531	16445
		532	3251.75	532	4631.9	532	6623	532	16258.8
		533	3187.25	533	4527.6	533	6506.5	533	15936.2
		534	3145.25	534	4531.1	534	6447	534	15726.2
		535	3103.5	535	4461.8	535	6388.75	535	15517.5
		536	3094.5	536	4433.8	536	6405.5	536	15472.5
		537	3167.75	537	4606	537	6586	537	15838.8
		538	3205.25	538	4795	538	6722	538	16026.2
		539	3193	539	4625.6	539	6730.5	539	15965
		540	3198.5	540	4799.2	540	6771.25	540	15992.5
		541	3202.25	541	4735.5	541	6788.5	541	16011.2
		542	3166	542	4737.6	542	6753.75	542	15830
		543	3135.75	543	4699.8	543	6678.25	543	15678.8
		544	3115	544	4561.9	544	6509.25	544	15575
		545	3024	545	4402.3	545	6393	545	15120
		546	2994	546	4533.9	546	6361	546	14970
		547	3031.5	547	4340.7	547	6304.5	547	15157.5
		548	3019.25	548	4437.3	548	6284	548	15096.2
		549	2994	549	4379.9	549	6299	549	14970
		550	2931.25	550	4440.1	550	6280.75	550	14656.2
		551	2831	551	4326	551	6156	551	14155
		552	2758.5	552	4144.7	552	5963.5	552	13792.5
		553	2714.75	553	4082.4	553	5803.5	553	13573.8
		554	2686.25	554	3940.3	554	5681.75	554	13431.2
		555	2695	555	3945.9	555	5595.75	555	13475
		556	2681.5	556	3836	556	5525.5	556	13407.5
		557	2650.25	557	3853.5	557	5499.5	557	13251.2
		558	2623.5	558	3855.6	558	5515.25	558	13117.5
		559	2536.75	559	3878	559	5494.75	559	12683.8
		560	2478.5	560	3773.7	560	5439.5	560	12392.5
		561	2473	561	3805.2	561	5346.5	561	12365
		562	2458.25	562	3586.1	562	5253.25	562	12291.2
		563	2458.75	563	3731.7	563	5260.75	563	12293.8
		564	2431.25	564	3680.6	564	5297.5	564	12156.2
		565	2394	565	3740.1	565	5315	565	11970
		566	2377.5	566	3721.2	566	5284.75	566	11887.5
		567	2348.5	567	3614.8	567	5210	567	11742.5
		568	2330.25	568	3637.2	568	5160.75	568	11651.2
		569	2287.5	569	3560.9	569	5089.25	569	11437.5
		570	2200	570	3490.9	570	4942.5	570	11000
		571	2116.5	571	3296.3	571	4743	571	10582.5
		572	2052.75	572	3196.9	572	4594.5	572	10263.8
		573	2008.5	573	3174.5	573	4487.75	573	10042.5
		574	1980.5	574	3019.8	574	4385.75	574	9902.5
		575	1954.25	575	3066	575	4318	575	9771.25
		576	1930	576	2938.6	576	4215.75	576	9650
		577	1912.25	577	2860.9	577	4097.75	577	9561.25
		578	1876.5	578	2813.3	578	4040	578	9382.5
		579	1836.25	579	2824.5	579	4024.5	579	9181.25
		580	1844.5	580	2806.3	580	4010.5	580	9222.5
		581	1857.75	581	2792.3	581	4029.5	581	9288.75
		582	1839	582	2891.7	582	4064.75	582	9195
		583	1825.5	583	2805.6	583	4019	583	9127.5
		584	1810.25	584	2750.3	584	3978.25	584	9051.25
		585	1783.25	585	2832.9	585	3999.25	585	8916.25
		586	1779.5	586	2781.8	586	3968.75	586	8897.5
		587	1745.75	587	2716	587	3886	587	8728.75
		588	1641.75	588	2667	588	3808.25	588	8208.75
		589	1587.5	589	2613.1	589	3709.75	589	7937.5
		590	1617	590	2494.1	590	3654.5	590	8085
		591	1635.5	591	2631.3	591	3678.75	591	8177.5
		592	1624.25	592	2543.8	592	3692.5	592	8121.25
		593	1621.5	593	2620.1	593	3693.75	593	8107.5
		594	1593.25	594	2558.5	594	3665.25	594	7966.25
		595	1538	595	2525.6	595	3588	595	7690
		596	1499	596	2436.7	596	3460.5	596	7495
		597	1481	597	2290.4	597	3331.25	597	7405
		598	1457	598	2310	598	3282.75	598	7285
		599	1391	599	2281.3	599	3239.5	599	6955
		600	1340.75	600	2198	600	3157.75	600	6703.75
		601	1349.5	601	2164.4	601	3089.5	601	6747.5
		602	1376.5	602	2123.8	602	3055.5	602	6882.5
		603	1400	603	2143.4	603	3081.5	603	7000
		604	1389.25	604	2217.6	604	3134.75	604	6946.25
		605	1386.25	605	2198.7	605	3166.75	605	6931.25
		606	1422.75	606	2251.9	606	3233.25	606	7113.75
		607	1407.5	607	2350.6	607	3365.75	607	7037.5
		608	1369.75	608	2471	608	3445.25	608	6848.75
		609	1384.5	609	2354.1	609	3404.75	609	6922.5
		610	1401.75	610	2354.1	610	3352.5	610	7008.75
		611	1379	611	2324.7	611	3306.5	611	6895
		612	1349	612	2254.7	612	3245.25	612	6745
		613	1330.5	613	2252.6	613	3228	613	6652.5
		614	1278.25	614	2278.5	614	3195.5	614	6391.25
		615	1250.75	615	2137.8	615	3082.75	615	6253.75
		616	1277	616	2077.6	616	2987.5	616	6385
		617	1243.5	617	2072	617	2933.75	617	6217.5
		618	1185.25	618	1992.9	618	2852.25	618	5926.25
		619	1169.75	619	1928.5	619	2801.5	619	5848.75
		620	1168.5	620	1994.3	620	2820.75	620	5842.5
		621	1159.25	621	1981	621	2805.5	621	5796.25
		622	1125.75	622	1899.1	622	2739.75	622	5628.75
		623	1087.75	623	1892.1	623	2691	623	5438.75
		624	1068.5	624	1851.5	624	2686	624	5342.5
		625	1060.25	625	1925.7	625	2719	625	5301.25
		626	1066.75	626	1910.3	626	2733	626	5333.75
		627	1081.75	627	1906.1	627	2739.25	627	5408.75
		628	1098.75	628	1947.4	628	2771	628	5493.75
		629	1124	629	1957.9	629	2789.75	629	5620
		630	1128.75	630	1948.1	630	2806.75	630	5643.75
		631	1119	631	2004.8	631	2833.25	631	5595
		632	1110	632	1975.4	632	2827	632	5550
		633	1076.5	633	1960	633	2811.5	633	5382.5
		634	1030.75	634	1976.8	634	2815.5	634	5153.75
		635	1020.25	635	1969.8	635	2816	635	5101.25
		636	1054.5	636	1968.4	636	2805	636	5272.5
		637	1076.25	637	1947.4	637	2820.5	637	5381.25
		638	1046.25	638	2034.2	638	2826.75	638	5231.25
		639	992.25	639	1899.1	639	2743	639	4961.25
		640	948	640	1848	640	2595	640	4740
		641	917.25	641	1670.9	641	2408.75	641	4586.25
		642	881.5	642	1554.7	642	2244.5	642	4407.5
		643	834	643	1504.3	643	2154.75	643	4170
		644	792.25	644	1470	644	2108	644	3961.25
		645	763.75	645	1458.1	645	2087.5	645	3818.75
		646	760.75	646	1458.8	646	2073.75	646	3803.75
		647	765.75	647	1430.8	647	2061.75	647	3828.75
		648	757.25	648	1452.5	648	2046.5	648	3786.25
		649	754	649	1394.4	649	2035.5	649	3770
		650	756	650	1458.1	650	2052.25	650	3780
		651	762.5	651	1435.7	651	2065.25	651	3812.5
		652	774.25	652	1453.2	652	2103.75	652	3871.25
		653	783.25	653	1548.4	653	2151	653	3916.25
		654	786.75	654	1472.8	654	2164.75	654	3933.75
		655	797.5	655	1567.3	655	2243.25	655	3987.5
		656	801	656	1673.7	656	2323	656	4005
		657	797.5	657	1589.7	657	2298	657	3987.5
		658	825	658	1581.3	658	2298	658	4125
		659	843.5	659	1682.1	659	2363.25	659	4217.5
		660	851	660	1671.6	660	2416.25	660	4255
		661	885.5	661	1740.2	661	2498.25	661	4427.5
		662	921	662	1843.1	662	2640.5	662	4605
		663	957.5	663	1967	663	2792.25	663	4787.5
		664	1007.25	664	2041.2	664	2880.5	664	5036.25
		665	1025.25	665	2016	665	2860	665	5126.25
		666	1013.5	666	1934.8	666	2819.75	666	5067.5
		667	1032.25	667	2009.7	667	2819.5	667	5161.25
		668	1032.25	668	1940.4	668	2758.75	668	5161.25
		669	956	669	1834	669	2588	669	4780
		670	840.5	670	1638	670	2361.5	670	4202.5
		671	753.75	671	1502.2	671	2127.25	671	3768.75
		672	706.5	672	1313.9	672	1956	672	3532.5
		673	673.75	673	1346.8	673	1907.75	673	3368.75
		674	680.75	674	1334.2	674	1937.5	674	3403.75
		675	711.75	675	1409.8	675	2000.75	675	3558.75
		676	732.5	676	1448.3	676	2072.5	676	3662.5
		677	759.5	677	1496.6	677	2135	677	3797.5
		678	770	678	1536.5	678	2191.75	678	3850
		679	754.5	679	1567.3	679	2232.25	679	3772.5
		680	747	680	1579.2	680	2247.5	680	3735
		681	739.5	681	1567.3	681	2216	681	3697.5
		682	728.25	682	1491	682	2173	682	3641.25
		683	732	683	1535.1	683	2195.5	683	3660
		684	780.25	684	1586.2	684	2300	684	3901.25
		685	874.5	685	1732.5	685	2555.75	685	4372.5
		686	969.5	686	2104.9	686	2900.5	686	4847.5
		687	1080.25	687	2179.1	687	3192.25	687	5401.25
		688	1226.5	688	2475.2	688	3518.5	688	6132.5
		689	1318	689	2722.3	689	3834.25	689	6590
		690	1310.5	690	2816.1	690	3972	690	6552.5
		691	1262	691	2767.1	691	3879.5	691	6310
		692	1168.5	692	2512.3	692	3547	692	5842.5
		693	1021.75	693	2139.9	693	3102.5	693	5108.75
		694	875.25	694	1894.9	694	2708	694	4376.25
		695	741.25	695	1652.7	695	2352.25	695	3706.25
		696	643.25	696	1386	696	2004.5	696	3216.25
		697	605.25	697	1187.9	697	1768.75	697	3026.25
		698	584	698	1190.7	698	1687.5	698	2920
		699	551.25	699	1155.7	699	1649.25	699	2756.25
		700	515.75	700	1115.8	700	1604.75	700	2578.75
		701	502.5	701	1106	701	1587	701	2512.5
		702	511.25	702	1115.8	702	1575.75	702	2556.25
		703	514	703	1074.5	703	1533.5	703	2570
		704	507.5	704	1029	704	1499.75	704	2537.5
		705	499.25	705	1066.8	705	1526.5	705	2496.25
		706	503	706	1111.6	706	1570.75	706	2515
		707	530.75	707	1108.1	707	1613.25	707	2653.75
		708	564	708	1189.3	708	1672	708	2820
		709	582.5	709	1194.9	709	1732.25	709	2912.5
		710	587.75	710	1271.2	710	1779.25	710	2938.75
		711	607.75	711	1244.6	711	1830	711	3038.75
		712	642.25	712	1363.6	712	1913.25	712	3211.25
		713	651.5	713	1385.3	713	2026.5	713	3257.5
		714	670.25	714	1540	714	2174.25	714	3351.25
		715	726.5	715	1622.6	715	2314.75	715	3632.5
		716	778.25	716	1696.1	716	2434	716	3891.25
		717	805	717	1800.4	717	2552.75	717	4025
		718	840	718	1850.8	718	2591.25	718	4200
		719	857.75	719	1753.5	719	2525.75	719	4288.75
		720	799.75	720	1714.3	720	2408.5	720	3998.75
		721	733.75	721	1561.7	721	2256.5	721	3668.75
		722	687	722	1480.5	722	2123.75	722	3435
		723	642	723	1423.8	723	2035.5	723	3210
		724	618.5	724	1371.3	724	1941.75	724	3092.5
		725	609.5	725	1270.5	725	1826.75	725	3047.5
		726	613.25	726	1202.6	726	1765.25	726	3066.25
		727	605.25	727	1267	727	1771.5	727	3026.25
		728	581.75	728	1223.6	728	1723	728	2908.75
		729	567.75	729	1110.2	729	1631.25	729	2838.75
		730	559.75	730	1123.5	730	1625	730	2798.75
		731	572.75	731	1192.8	731	1692	731	2863.75
		732	604	732	1228.5	732	1798	732	3020
		733	640.25	733	1384.6	733	1986	733	3201.25
		734	708.75	734	1563.1	734	2235.5	734	3543.75
		735	816.5	735	1748.6	735	2512.25	735	4082.5
		736	929	736	1974	736	2806	736	4645
		737	1022	737	2160.2	737	3057.25	737	5110
		738	1088.25	738	2265.9	738	3224.25	738	5441.25
		739	1120.25	739	2335.9	739	3307.75	739	5601.25
		740	1133.25	740	2324	740	3357.5	740	5666.25
		741	1124.5	741	2417.1	741	3405.5	741	5622.5
		742	1093.75	742	2377.2	742	3405.5	742	5468.75
		743	1057.25	743	2363.9	743	3372.75	743	5286.25
		744	1031.75	744	2338.7	744	3355	744	5158.75
		745	1036.75	745	2352.7	745	3325.5	745	5183.75
		746	1035	746	2267.3	746	3260.75	746	5175
		747	996.25	747	2242.8	747	3193.5	747	4981.25
		748	949	748	2188.9	748	3087.5	748	4745
		749	926.25	749	2024.4	749	2901.75	749	4631.25
		750	925	750	1887.2	750	2745	750	4625

## Sheet: Figure 4d
Figure 4d		Zn0.67Cd0.33S		Au-surf@Zn0.67Cd0.33S		Au-iso@Zn0.67Cd0.33S		Au-chain@Zn0.67Cd0.33S
		Delay (ns)	Log Counts	Delay (ns)	Log Counts	Delay (ns)	Log Counts	Delay (ns)	Log Counts
		-4.27344	34	-4.27344	126	-4.27344	19	-4.27344	11
		-3.29688	41	-3.29688	131	-3.29688	23	-3.29688	19
		-2.32031	35	-2.32031	119	-2.32031	34	-2.32031	12
		-1.34375	67	-1.34375	154	-1.34375	36	-1.34375	26
		-0.36719	2636	-0.36719	2402	-0.36719	1346	-0.36719	415
		0.60938	10000	0.60938	10000	0.60938	10000	0.60938	10000
		1.58594	7329	1.58594	9290	1.58594	5131	1.58594	2828
		2.5625	3544	2.5625	5701	2.5625	3328	2.5625	1396
		3.53906	2331	3.53906	4416	3.53906	1797	3.53906	746
		4.51563	1776	4.51563	3485	4.51563	567	4.51563	256
		5.49219	1416	5.49219	2995	5.49219	401	5.49219	139
		6.46875	1221	6.46875	2622	6.46875	324	6.46875	108
		7.44531	1069	7.44531	2382	7.44531	235	7.44531	98
		8.42188	927	8.42188	2216	8.42188	215	8.42188	75
		9.39844	854	9.39844	2049	9.39844	213	9.39844	72
		10.375	766	10.375	1930	10.375	185	10.375	67
		11.3516	700	11.3516	1794	11.3516	145	11.3516	46
		12.3281	641	12.3281	1799	12.3281	141	12.3281	59
		13.3047	589	13.3047	1603	13.3047	127	13.3047	49
		14.2812	582	14.2812	1591	14.2812	121	14.2812	47
		15.2578	543	15.2578	1528	15.2578	134	15.2578	42
		16.2344	512	16.2344	1368	16.2344	112	16.2344	53
		17.2109	466	17.2109	1424	17.2109	97	17.2109	32
		18.1875	448	18.1875	1370	18.1875	73	18.1875	47
		19.1641	423	19.1641	1320	19.1641	95	19.1641	45
		20.1406	418	20.1406	1255	20.1406	83	20.1406	44
		21.1172	405	21.1172	1241	21.1172	84	21.1172	41
		22.0938	386	22.0938	1211	22.0938	91	22.0938	44
		23.0703	372	23.0703	1101	23.0703	78	23.0703	51
		24.0469	358	24.0469	1111	24.0469	82	24.0469	38
		25.0234	355	25.0234	1094	25.0234	76	25.0234	38
		26	351	26	1135	26	90	26	40
		26.9766	337	26.9766	1081	26.9766	96	26.9766	50
		27.9531	332	27.9531	1097	27.9531	68	27.9531	40
		28.9297	332	28.9297	1038	28.9297	90	28.9297	34
		29.9062	306	29.9062	1034	29.9062	70	29.9062	33
		30.8828	299	30.8828	1003	30.8828	69	30.8828	43
		31.8594	292	31.8594	1055	31.8594	68	31.8594	45
		32.8359	275	32.8359	935	32.8359	79	32.8359	33
		33.8125	324	33.8125	986	33.8125	75	33.8125	31
		34.7891	294	34.7891	978	34.7891	51	34.7891	29
		35.7656	289	35.7656	936	35.7656	68	35.7656	28
		36.7422	264	36.7422	933	36.7422	68	36.7422	23
		37.7188	273	37.7188	837	37.7188	53	37.7188	36
		38.6953	253	38.6953	884	38.6953	71	38.6953	27
		39.6719	250	39.6719	875	39.6719	64	39.6719	45
		40.6484	257	40.6484	824	40.6484	57	40.6484	37
		41.625	267	41.625	882	41.625	67	41.625	31
		42.6016	236	42.6016	900	42.6016	56	42.6016	28
		43.5781	249	43.5781	833	43.5781	66	43.5781	33
		44.5547	227	44.5547	773	44.5547	59	44.5547	37
		45.5312	209	45.5312	831	45.5312	45	45.5312	27
		46.5078	231	46.5078	763	46.5078	46	46.5078	39
		47.4844	213	47.4844	794	47.4844	59	47.4844	24
		48.4609	237	48.4609	711	48.4609	62	48.4609	34
		49.4375	205	49.4375	796	49.4375	53	49.4375	42
		50.4141	227	50.4141	748	50.4141	49	50.4141	33
		51.3906	191	51.3906	767	51.3906	52	51.3906	27
		52.3672	248	52.3672	759	52.3672	70	52.3672	34
		53.3438	224	53.3438	750	53.3438	67	53.3438	33
		54.3203	201	54.3203	664	54.3203	62	54.3203	27
		55.2969	195	55.2969	715	55.2969	71	55.2969	39
		56.2734	216	56.2734	701	56.2734	48	56.2734	30
		57.25	204	57.25	695	57.25	74	57.25	32
		58.2266	207	58.2266	691	58.2266	68	58.2266	16
		59.2031	179	59.2031	701	59.2031	50	59.2031	30
		60.1797	193	60.1797	718	60.1797	54	60.1797	26
		61.1562	184	61.1562	678	61.1562	58	61.1562	25
		62.1328	151	62.1328	630	62.1328	56	62.1328	28
		63.1094	191	63.1094	640	63.1094	51	63.1094	35
		64.0859	166	64.0859	666	64.0859	51	64.0859	28
		65.0625	152	65.0625	699	65.0625	52	65.0625	31
		66.0391	162	66.0391	663	66.0391	51	66.0391	36
		67.0156	161	67.0156	635	67.0156	41	67.0156	24
		67.9922	173	67.9922	636	67.9922	56	67.9922	33
		68.9688	159	68.9688	625	68.9688	57	68.9688	30
		69.9453	177	69.9453	656	69.9453	53	69.9453	33
		70.9219	176	70.9219	637	70.9219	61	70.9219	24
		71.8984	159	71.8984	646	71.8984	57	71.8984	27
		72.875	154	72.875	615	72.875	52	72.875	30
		73.8516	182	73.8516	605	73.8516	62	73.8516	22
		74.8281	158	74.8281	616	74.8281	49	74.8281	24
		75.8047	147	75.8047	625	75.8047	46	75.8047	31
		76.7812	157	76.7812	583	76.7812	59	76.7812	26
		77.7578	152	77.7578	588	77.7578	55	77.7578	41
		78.7344	159	78.7344	587	78.7344	64	78.7344	29
		79.7109	172	79.7109	618	79.7109	54	79.7109	28
		80.6875	141	80.6875	594	80.6875	50	80.6875	28
		81.6641	155	81.6641	558	81.6641	54	81.6641	33
		82.6406	163	82.6406	556	82.6406	47	82.6406	28
		83.6172	143	83.6172	568	83.6172	55	83.6172	31
		84.5938	145	84.5938	540	84.5938	49	84.5938	26
		85.5703	152	85.5703	529	85.5703	45	85.5703	29
		86.5469	150	86.5469	528	86.5469	56	86.5469	17
		87.5234	151	87.5234	525	87.5234	45	87.5234	24
		88.5	139	88.5	566	88.5	50	88.5	26
		89.4766	138	89.4766	533	89.4766	52	89.4766	20
		90.4531	150	90.4531	508	90.4531	54	90.4531	21
		91.4297	131	91.4297	523	91.4297	39	91.4297	26
		92.4062	134	92.4062	562	92.4062	42	92.4062	20
		93.3828	115	93.3828	507	93.3828	50	93.3828	28
		94.3594	142	94.3594	504	94.3594	52	94.3594	25
		95.3359	115	95.3359	545	95.3359	41	95.3359	24
		96.3125	137	96.3125	524	96.3125	50	96.3125	27
		97.2891	122	97.2891	531	97.2891	46	97.2891	20
		98.2656	134	98.2656	519	98.2656	44	98.2656	25
		99.2422	127	99.2422	486	99.2422	47	99.2422	24
