# Supplementary material for: Collective excitation of plasmon-coupled Au-nanochain boosts photocatalytic hydrogen evolution of semiconductor
Source: Nat Commun. 2019 Oct 29;10:4912. doi: 10.1038/s41467-019-12853-8 (PMC6820756; doi:10.1038/s41467-019-12853-8)
Supplement: Supplementary file 7 — Dataset T1 [file 41467_2019_12853_MOESM7_ESM.xlsx]

## Sheet: SET
		Single	Point	Surface	Area	at	P/Po	0.200252	:	29.29	m2/g
		BET	Surface	Area:	36.8641	m2g-1
Zn0.67Cd0.33S		Langmuir	Surface	Area:	44.5192	m2g-1
		BJH	Adsorption	Cumulative	Surface	Area	of	pores
		between	17	and	3000	A	Diameter:	25.5021	m2g-1
		BJH	Desorption	Cumulative	Surface	Area	of	pores
		between	17	and	3000	A	Diameter:	26.8633	m2g-1
		Single	Point	Surface	Area	at	P/Po	0.200224	:	38.0115	m2g-1
		BET	Surface	Area:	40.0886	m2g-1
		Langmuir	Surface	Area:	58.7383	m2g-1
Au@Zn0.67Cd0.33S-S
		BJH	Adsorption	Cumulative	Surface	Area	of	pores
		between	17	and	3000	A	Diameter:	38.573	m2g-1
		BJH	Desorption	Cumulative	Surface	Area	of	pores
		between	17	and	3000	A	Diameter:	32.7244	m2g-1
		Single Point Surface Area at P/Po 0.20018607 : 41.7230 m2g-1
		BET Surface Area: 41.2745 m2g-1
Au@Zn0.67Cd0.33S-I
		Langmuir Surface Area: 60.4813 m2g-1
		BJH Adsorption Cumulative Surface Area of pores
		between 17.000000 and 3000.000000 A Diameter: 46.3255 m2g-1
		BJH Desorption Cumulative Surface Area of pores
		between 17.000000 and 3000.000000 A Diameter: 47.8114 m2g-1
		Single Point Surface Area at P/Po 0.20020219 : 38.4870 m2g-1
		BET Surface Area: 40.8885 m2g-1
Au@Zn0.67Cd0.33S-C
		Langmuir Surface Area: 59.6348 m2g-1
		BJH Adsorption Cumulative Surface Area of pores
		between 17.000000 and 3000.000000 A Diameter: 41.8991 m2g-1
		BJH Desorption Cumulative Surface Area of pores
		between 17.000000 and 3000.000000 A Diameter: 38.3670 m2g-1

## Sheet: XPS results
			Name	Start BE	Peak BE	End BE	FWHM eV	At. %
			Cd3d	414.85	404.69	401.7	1.56	15.45
	Zn0.67Cd0.33S		S2p	171.3	161.11	158.5	1.36	53.66
			Zn2p	1050.4	1021.47	1015.3	2.78	30.89
			Name	Start BE	Peak BE	End BE	FWHM eV	At. %
			Cd3d	415.45	405.26	402.1	1.49	14.87
	Au@Zn0.67Cd0.33S-S		S2p	166.5	161.9	158.55	1.96	54.52
			Zn2p	1051.8	1022.47	1016.2	2.59	30.47
			Au4f	85.15	84.09	81.7	1	0.14
			Name	Start BE	Peak BE	End BE	FWHM eV	At. %
			Cd3d	415.55	405.58	402.5	1.48	15.72
	Au@Zn0.67Cd0.33S-I		S2p	167.3	162.08	158.9	2.17	53.02
			Zn2p	1051.1	1022.59	1016.6	2.64	31.26
			Au4f	——	——	——	——	——
			Name	Start BE	Peak BE	End BE	FWHM eV	At. %
			Cd3d	416.45	405.87	402.7	1.59	15.81
	Au@Zn0.67Cd0.33S-C		S2p	167.7	162.37	158.65	2.5	52.47
			Zn2p	1051.7	1022.87	1016.3	2.6	31.72
			Au4f	——	——	——	——	——
