# Supplementary material for: Collective excitation of plasmon-coupled Au-nanochain boosts photocatalytic hydrogen evolution of semiconductor
Source: Nat Commun. 2019 Oct 29;10:4912. doi: 10.1038/s41467-019-12853-8 (PMC6820756; doi:10.1038/s41467-019-12853-8)
Supplement: Supplementary file 8 — Dataset S1 [file 41467_2019_12853_MOESM8_ESM.xlsx]

## Sheet: Figure S1
	Wavelength (nm)	Absorbance (a.u.)			Au colloids
	300	0.707
	301	0.702
	302	0.697
	303	0.692
	304	0.688
	305	0.683
	306	0.679
	307	0.675
	308	0.671
	309	0.667
	310	0.664
	311	0.66
	312	0.657
	313	0.654
	314	0.65
	315	0.647
	316	0.644
	317	0.642
	318	0.638
	319	0.635
	320	0.633
	321	0.63
	322	0.627
	323	0.625
	324	0.622
	325	0.62
	326	0.617
	327	0.616
	328	0.613
	329	0.61
	330	0.608
	331	0.607
	332	0.604
	333	0.603
	334	0.601
	335	0.6
	336	0.598
	337	0.597
	338	0.594
	339	0.593
	340	0.592
	341	0.59
	342	0.59
	343	0.588
	344	0.588
	345	0.587
	346	0.585
	347	0.584
	348	0.583
	349	0.582
	350	0.582
	351	0.581
	352	0.58
	353	0.579
	354	0.578
	355	0.577
	356	0.576
	357	0.575
	358	0.574
	359	0.573
	360	0.572
	361	0.571
	362	0.57
	363	0.568
	364	0.567
	365	0.567
	366	0.565
	367	0.563
	368	0.562
	369	0.561
	370	0.559
	371	0.558
	372	0.556
	373	0.555
	374	0.554
	375	0.553
	376	0.551
	377	0.55
	378	0.548
	379	0.547
	380	0.545
	381	0.544
	382	0.542
	383	0.541
	384	0.539
	385	0.538
	386	0.537
	387	0.535
	388	0.533
	389	0.532
	390	0.531
	391	0.529
	392	0.528
	393	0.527
	394	0.525
	395	0.524
	396	0.523
	397	0.521
	398	0.52
	399	0.519
	400	0.518
	401	0.517
	402	0.516
	403	0.515
	404	0.513
	405	0.512
	406	0.511
	407	0.511
	408	0.51
	409	0.509
	410	0.508
	411	0.507
	412	0.506
	413	0.506
	414	0.505
	415	0.504
	416	0.504
	417	0.503
	418	0.502
	419	0.502
	420	0.501
	421	0.501
	422	0.5
	423	0.5
	424	0.5
	425	0.499
	426	0.499
	427	0.498
	428	0.498
	429	0.497
	430	0.497
	431	0.497
	432	0.497
	433	0.497
	434	0.496
	435	0.496
	436	0.496
	437	0.497
	438	0.497
	439	0.497
	440	0.497
	441	0.497
	442	0.497
	443	0.498
	444	0.498
	445	0.498
	446	0.499
	447	0.499
	448	0.5
	449	0.5
	450	0.501
	451	0.502
	452	0.503
	453	0.504
	454	0.505
	455	0.506
	456	0.507
	457	0.508
	458	0.51
	459	0.511
	460	0.513
	461	0.514
	462	0.516
	463	0.518
	464	0.52
	465	0.522
	466	0.524
	467	0.526
	468	0.529
	469	0.531
	470	0.534
	471	0.537
	472	0.54
	473	0.543
	474	0.547
	475	0.551
	476	0.554
	477	0.558
	478	0.563
	479	0.567
	480	0.572
	481	0.577
	482	0.582
	483	0.587
	484	0.592
	485	0.599
	486	0.605
	487	0.611
	488	0.617
	489	0.625
	490	0.632
	491	0.639
	492	0.647
	493	0.654
	494	0.662
	495	0.67
	496	0.679
	497	0.688
	498	0.697
	499	0.706
	500	0.715
	501	0.724
	502	0.732
	503	0.741
	504	0.75
	505	0.758
	506	0.766
	507	0.775
	508	0.782
	509	0.789
	510	0.796
	511	0.802
	512	0.807
	513	0.812
	514	0.817
	515	0.821
	516	0.824
	517	0.827
	518	0.828
	519	0.83
	520	0.83
	521	0.829
	522	0.828
	523	0.825
	524	0.822
	525	0.818
	526	0.813
	527	0.808
	528	0.801
	529	0.795
	530	0.787
	531	0.778
	532	0.769
	533	0.759
	534	0.749
	535	0.738
	536	0.727
	537	0.714
	538	0.703
	539	0.691
	540	0.677
	541	0.664
	542	0.651
	543	0.638
	544	0.624
	545	0.61
	546	0.596
	547	0.581
	548	0.567
	549	0.554
	550	0.54
	551	0.526
	552	0.513
	553	0.5
	554	0.487
	555	0.475
	556	0.463
	557	0.451
	558	0.439
	559	0.428
	560	0.417
	561	0.406
	562	0.395
	563	0.385
	564	0.375
	565	0.365
	566	0.356
	567	0.346
	568	0.336
	569	0.327
	570	0.319
	571	0.311
	572	0.303
	573	0.295
	574	0.287
	575	0.28
	576	0.273
	577	0.266
	578	0.259
	579	0.253
	580	0.247
	581	0.241
	582	0.235
	583	0.229
	584	0.223
	585	0.218
	586	0.213
	587	0.208
	588	0.203
	589	0.199
	590	0.194
	591	0.19
	592	0.185
	593	0.181
	594	0.176
	595	0.172
	596	0.168
	597	0.165
	598	0.161
	599	0.157
	600	0.154
	601	0.151
	602	0.148
	603	0.144
	604	0.141
	605	0.138
	606	0.136
	607	0.133
	608	0.13
	609	0.128
	610	0.125
	611	0.123
	612	0.121
	613	0.118
	614	0.116
	615	0.114
	616	0.112
	617	0.11
	618	0.108
	619	0.106
	620	0.104
	621	0.102
	622	0.1
	623	0.098
	624	0.097
	625	0.095
	626	0.093
	627	0.091
	628	0.09
	629	0.089
	630	0.088
	631	0.086
	632	0.084
	633	0.083
	634	0.082
	635	0.08
	636	0.079
	637	0.078
	638	0.077
	639	0.075
	640	0.074
	641	0.073
	642	0.072
	643	0.071
	644	0.07
	645	0.068
	646	0.068
	647	0.067
	648	0.066
	649	0.065
	650	0.064
	651	0.063
	652	0.062
	653	0.061
	654	0.06
	655	0.059
	656	0.058
	657	0.058
	658	0.057
	659	0.056
	660	0.056
	661	0.055
	662	0.054
	663	0.053
	664	0.052
	665	0.052
	666	0.051
	667	0.05
	668	0.05
	669	0.05
	670	0.048
	671	0.048
	672	0.047
	673	0.047
	674	0.046
	675	0.046
	676	0.045
	677	0.045
	678	0.044
	679	0.043
	680	0.043
	681	0.043
	682	0.042
	683	0.042
	684	0.041
	685	0.041
	686	0.04
	687	0.04
	688	0.039
	689	0.039
	690	0.039
	691	0.038
	692	0.038
	693	0.038
	694	0.037
	695	0.037
	696	0.036
	697	0.036
	698	0.035
	699	0.035
	700	0.035
	701	0.034
	702	0.034
	703	0.034
	704	0.033
	705	0.033
	706	0.033
	707	0.032
	708	0.032
	709	0.032
	710	0.031
	711	0.032
	712	0.031
	713	0.031
	714	0.031
	715	0.03
	716	0.03
	717	0.03
	718	0.03
	719	0.03
	720	0.03
	721	0.029
	722	0.029
	723	0.028
	724	0.028
	725	0.028
	726	0.028
	727	0.027
	728	0.027
	729	0.027
	730	0.027
	731	0.026
	732	0.026
	733	0.026
	734	0.025
	735	0.025
	736	0.025
	737	0.025
	738	0.025
	739	0.025
	740	0.025
	741	0.024
	742	0.024
	743	0.024
	744	0.024
	745	0.023
	746	0.023
	747	0.023
	748	0.023
	749	0.023
	750	0.023
	751	0.023
	752	0.022
	753	0.022
	754	0.022
	755	0.022
	756	0.022
	757	0.021
	758	0.021
	759	0.021
	760	0.021
	761	0.021
	762	0.021
	763	0.021
	764	0.021
	765	0.021
	766	0.02
	767	0.02
	768	0.02
	769	0.02
	770	0.02
	771	0.02
	772	0.02
	773	0.02
	774	0.019
	775	0.019
	776	0.019
	777	0.019
	778	0.019
	779	0.019
	780	0.019
	781	0.019
	782	0.018
	783	0.018
	784	0.018
	785	0.018
	786	0.018
	787	0.018
	788	0.018
	789	0.018
	790	0.018
	791	0.018
	792	0.018
	793	0.017
	794	0.017
	795	0.017
	796	0.016
	797	0.017
	798	0.017
	799	0.016
	800	0.017
