# Supplementary material for: Collective excitation of plasmon-coupled Au-nanochain boosts photocatalytic hydrogen evolution of semiconductor
Source: Nat Commun. 2019 Oct 29;10:4912. doi: 10.1038/s41467-019-12853-8 (PMC6820756; doi:10.1038/s41467-019-12853-8)
Supplement: Supplementary file 10 — Dataset S3 [file 41467_2019_12853_MOESM10_ESM.xlsx]

## Sheet: Figure S3a
Figure S3a

## Sheet: Figure S3b
Figure S3b

## Sheet: Figure S3c
Figure S3c
