# Supplementary material for: Collective excitation of plasmon-coupled Au-nanochain boosts photocatalytic hydrogen evolution of semiconductor
Source: Nat Commun. 2019 Oct 29;10:4912. doi: 10.1038/s41467-019-12853-8 (PMC6820756; doi:10.1038/s41467-019-12853-8)
Supplement: Supplementary file 13 — Dataset S6 [file 41467_2019_12853_MOESM13_ESM.xlsx]

## Sheet: Figure S6
Figure S6
		样品
		0.1g Zn0.67Cd0.33S	Wavelength(nm)	420	450	500	550	600
			Apparent quantum yield (%)	14.2	7.3	1.9	0.05	0.01
		0.1g Au-surf@Zn0.67Cd0.33S	Wavelength(nm)	420	450	500	550	600
			Apparent quantum yield (%)	19.3	10.2	4.2	0.09	0.01
		0.1g Au-iso@Zn0.67Cd0.33S	Wavelength(nm)	420	450	500	550	600
			Apparent quantum yield (%)	28.7	14.9	4.2	0.4	0.01
		0.1g Au-chain@Zn0.67Cd0.33S	Wavelength(nm)	420	450	500	550	600
			Apparent quantum yield (%)	43.5	25.1	6.8	1.2	0.03
		0.3g Au-chain@Zn0.67Cd0.33S	Wavelength(nm)	420	450	500	550	600
			Apparent quantum yield (%)	54.6	32.7	9.1	2.7	0.19
