# Supplementary material for: Collective excitation of plasmon-coupled Au-nanochain boosts photocatalytic hydrogen evolution of semiconductor
Source: Nat Commun. 2019 Oct 29;10:4912. doi: 10.1038/s41467-019-12853-8 (PMC6820756; doi:10.1038/s41467-019-12853-8)
Supplement: Supplementary file 15 — Dataset S8 [file 41467_2019_12853_MOESM15_ESM.xlsx]

## Sheet: Figure S8a
Figure S8a

## Sheet: Figure S8b
Figure S8b

## Sheet: Figure S8c
Figure S8c

## Sheet: Figure S8d
Figure S8d
