# Supplementary material for: Collective excitation of plasmon-coupled Au-nanochain boosts photocatalytic hydrogen evolution of semiconductor
Source: Nat Commun. 2019 Oct 29;10:4912. doi: 10.1038/s41467-019-12853-8 (PMC6820756; doi:10.1038/s41467-019-12853-8)
Supplement: Supplementary file 16 — Dataset S9 [file 41467_2019_12853_MOESM16_ESM.xlsx]

## Sheet: Figure S9a
Figure S9a

## Sheet: Figure S9b
Figure S9b

## Sheet: Figure S9c
Figure S9c

## Sheet: Figure S9d
Figure S9d
