# Supplementary material for: Collective excitation of plasmon-coupled Au-nanochain boosts photocatalytic hydrogen evolution of semiconductor
Source: Nat Commun. 2019 Oct 29;10:4912. doi: 10.1038/s41467-019-12853-8 (PMC6820756; doi:10.1038/s41467-019-12853-8)
Supplement: Supplementary file 17 — Dataset S10 [file 41467_2019_12853_MOESM17_ESM.xlsx]

## Sheet: Figure S10-a
Figure S10-a
		Relative pressure P/P0	Volume cm3g-1
		0.01077	3.645
		0.03126	4.7473
		0.06634	5.7513
		0.07964	6.0448
		0.09991	6.4336
		0.1199	6.776
		0.13999	7.1029
		0.15991	7.4114
		0.17993	7.7171
		0.20024	7.9781
		0.24979	8.6135
		0.30064	9.27
		0.35029	9.9135
		0.40026	10.5651
		0.45011	11.2824
		0.5004	12.0525
		0.55031	12.8826
		0.60021	13.8478
		0.65036	14.9561
		0.70027	16.2641
		0.75013	17.9046
		0.80013	20.0252
		0.82104	21.1737
		0.85103	22.9896
		0.87533	24.7462
		0.90043	26.9306
		0.92524	29.6558
		0.94988	33.3303
		0.97341	39.0775
		0.98236	42.4908
		0.99081	46.8471
		0.9955	50.6956
		0.9808	47.5292
		0.97103	44.3041
		0.94929	37.9608
		0.92276	33.2391
		0.90501	30.8681
		0.87662	28.0271
		0.85199	26.039
		0.82603	24.4231
		0.80153	23.1356
		0.75088	20.9984
		0.70149	19.2096
		0.6512	17.5154
		0.60132	15.6939
		0.54937	14.1564
		0.50095	12.9625
		0.45221	11.319
		0.39896	10.3764
		0.33326	9.4593
		0.3007	9.02
		0.25021	8.338
		0.20573	7.7336
		0.17993	7.3992
		0.16028	7.1
		0.14018	6.7861
		0.12011	6.4598
		0.10017	6.1115
		0.08254	5.7739
		0.06022	5.2721
		0.02987	4.345

## Sheet: Figure S10-b
Figure S10-b
		Relative pressure P/P0	Volume cm3g-1
		0.01103	5.3947
		0.03373	6.8265
		0.06836	8.0089
		0.08004	8.3583
		0.09994	8.863
		0.12014	9.3445
		0.14018	9.7442
		0.16017	10.1736
		0.18016	10.6057
		0.20022	10.9179
		0.25015	11.6626
		0.30019	12.3864
		0.35018	13.0946
		0.40019	13.7682
		0.45012	14.4606
		0.50011	15.243
		0.5502	15.9794
		0.60004	16.8114
		0.65014	17.7145
		0.70008	18.7322
		0.75005	19.9297
		0.79997	21.5097
		0.82019	22.4164
		0.85042	23.6734
		0.87482	24.9845
		0.90016	26.5778
		0.92496	28.6128
		0.94991	31.4505
		0.97449	36.0135
		0.98044	38.3106
		0.99112	42.4071
		0.99423	45.1971
		0.97434	40.4477
		0.93671	31.951
		0.90854	28.2617
		0.8826	25.9966
		0.85712	24.3699
		0.83161	23.0847
		0.80674	21.953
		0.80005	21.6318
		0.75	20.1363
		0.70027	18.9723
		0.65032	17.8967
		0.60009	17.0549
		0.55003	16.2228
		0.5001	15.4781
		0.45051	14.2025
		0.40012	13.1287
		0.35033	12.3232
		0.30027	11.5205
		0.25089	10.7747
		0.20591	10.0248
		0.16891	9.4075
		0.14056	8.8189
		0.12028	8.3982
		0.10224	7.9967
		0.08552	7.5719
		0.07021	7.1725
		0.06016	6.8613
		0.0301	5.7469

## Sheet: Figure S10-c
Figure S10-c
		Relative pressure P/P0	Volume cm3g-1
		0.01046	4.3406
		0.03331	5.4142
		0.06805	6.2798
		0.07995	6.5509
		0.1002	6.9225
		0.12013	7.2638
		0.14016	7.5663
		0.15996	7.8738
		0.18005	8.1889
		0.20025	8.4131
		0.25016	8.9401
		0.30044	9.4603
		0.35011	9.9738
		0.40022	10.4505
		0.45009	10.9385
		0.50016	11.4385
		0.55008	11.9803
		0.60019	12.5227
		0.65007	13.0824
		0.70007	13.7271
		0.75011	14.4725
		0.80008	15.3161
		0.82009	15.7979
		0.85046	16.4547
		0.87493	17.0593
		0.90002	17.8145
		0.92509	18.7416
		0.95002	19.9186
		0.97476	21.6273
		0.98009	22.5677
		0.99169	23.811
		0.99938	35.7625
		0.98429	25.0805
		0.96439	22.4531
		0.93395	20.1311
		0.90775	18.7563
		0.88217	17.8553
		0.85682	17.1756
		0.83163	16.6689
		0.80655	16.1928
		0.80018	16.0869
		0.7501	15.4084
		0.70021	14.8212
		0.65019	14.1873
		0.59993	13.671
		0.54995	13.1871
		0.50007	12.7631
		0.45082	11.9018
		0.39973	10.9638
		0.34973	10.3406
		0.30019	9.7433
		0.25017	9.1599
		0.20567	8.6069
		0.18011	8.2918
		0.16023	7.9686
		0.13989	7.6507
		0.1202	7.3391
		0.10016	7.0054
		0.0824	6.673
		0.0605	6.1885
		0.03004	5.3072
