# Supplementary material for: Collective excitation of plasmon-coupled Au-nanochain boosts photocatalytic hydrogen evolution of semiconductor
Source: Nat Commun. 2019 Oct 29;10:4912. doi: 10.1038/s41467-019-12853-8 (PMC6820756; doi:10.1038/s41467-019-12853-8)
Supplement: Supplementary file 18 — Dataset S11 [file 41467_2019_12853_MOESM18_ESM.xlsx]

## Sheet: Au 4f
Au 4f
			Au-surf@Zn0.67Cd0.33S		Au-iso@Zn0.67Cd0.33S		Au-chain@Zn0.67Cd0.33S
			Energy Binding (eV)	Intensity (a.u.)	Energy Binding (eV)	Intensity (a.u.)	Energy Binding (eV)	Intensity (a.u.)
			98.05	2407.8	98.3	2217.46	98.5	2705.1
			98	2458.89	98.25	2149.07	98.45	2732.59
			97.95	2555.67	98.2	2225.87	98.4	2602.91
			97.9	2602.96	98.15	2222.15	98.35	2619.66
			97.85	2526.47	98.1	2190.44	98.3	2632.67
			97.8	2591.18	98.05	2177.31	98.25	2737.19
			97.75	2456.23	98	2273.61	98.2	2649.52
			97.7	2569.23	97.95	2186.65	98.15	2588.43
			97.65	2507.21	97.9	2180.5	98.1	2593.71
			97.6	2449.42	97.85	2144.54	98.05	2558.65
			97.55	2635.94	97.8	2176.05	98	2581.59
			97.5	2565.37	97.75	2201.48	97.95	2503.09
			97.45	2575.69	97.7	2294.57	97.9	2605.28
			97.4	2443.2	97.65	2195.31	97.85	2660.91
			97.35	2381.11	97.6	2230.11	97.8	2657.71
			97.3	2559.12	97.55	2301.85	97.75	2621.97
			97.25	2578.73	97.5	2199.44	97.7	2642.14
			97.2	2464.82	97.45	2006.27	97.65	2760.7
			97.15	2585.83	97.4	2197.62	97.6	2602.93
			97.1	2444.65	97.35	2225.7	97.55	2608.67
			97.05	2506.4	97.3	2141.77	97.5	2519.47
			97	2562.91	97.25	2141.14	97.45	2623.35
			96.95	2488.58	97.2	2094.02	97.4	2640.35
			96.9	2470.97	97.15	2093.42	97.35	2625.34
			96.85	2455.09	97.1	2103.04	97.3	2572.58
			96.8	2411.54	97.05	2142.88	97.25	2561.84
			96.75	2392.09	97	2258.38	97.2	2584.63
			96.7	2358.43	96.95	2128.42	97.15	2545.75
			96.65	2471.85	96.9	2020.02	97.1	2637.01
			96.6	2526.71	96.85	2196.63	97.05	2608.07
			96.55	2456.82	96.8	2143.78	97	2652.38
			96.5	2681.67	96.75	2103.53	96.95	2492.48
			96.45	2525.05	96.7	2073.96	96.9	2496.93
			96.4	2380.66	96.65	2092.05	96.85	2579.75
			96.35	2575.11	96.6	2076.73	96.8	2552.34
			96.3	2410.68	96.55	2042.44	96.75	2596.91
			96.25	2348.91	96.5	2137.06	96.7	2517.53
			96.2	2505.22	96.45	2183	96.65	2541.48
			96.15	2422.48	96.4	2107.53	96.6	2588.21
			96.1	2421.21	96.35	2207.39	96.55	2595.83
			96.05	2300.34	96.3	2151.05	96.5	2632.51
			96	2431.82	96.25	2108.72	96.45	2465.68
			95.95	2319.88	96.2	2138.87	96.4	2469.46
			95.9	2291.64	96.15	2101.28	96.35	2497.11
			95.85	2338.7	96.1	2174.91	96.3	2638.18
			95.8	2355.17	96.05	2202.86	96.25	2494.85
			95.75	2432.79	96	2170.63	96.2	2597.56
			95.7	2424.63	95.95	2180.49	96.15	2696.15
			95.65	2454.47	95.9	2189.45	96.1	2596.58
			95.6	2556.6	95.85	2053.05	96.05	2651.92
			95.55	2440.1	95.8	2006.21	96	2497.89
			95.5	2399.82	95.75	2184.15	95.95	2609.33
			95.45	2217.49	95.7	2194.37	95.9	2564.98
			95.4	2407.55	95.65	2120.1	95.85	2567.73
			95.35	2475.26	95.6	2064.86	95.8	2542.01
			95.3	2487.37	95.55	2112.7	95.75	2639.56
			95.25	2373.93	95.5	2151.18	95.7	2628.88
			95.2	2358.27	95.45	2103.85	95.65	2649.28
			95.15	2506.94	95.4	2088.5	95.6	2631.1
			95.1	2400.12	95.35	2185.99	95.55	2532.6
			95.05	2432.11	95.3	2216.8	95.5	2557.34
			95	2400.46	95.25	2175.07	95.45	2619.92
			94.95	2386.7	95.2	2056.06	95.4	2710.13
			94.9	2427.74	95.15	2198.93	95.35	2699.94
			94.85	2417.74	95.1	2143.42	95.3	2579.71
			94.8	2388.89	95.05	2140.48	95.25	2563.6
			94.75	2306.83	95	2120.51	95.2	2756.67
			94.7	2397.56	94.95	2213.77	95.15	2678.43
			94.65	2502.95	94.9	2133.1	95.1	2681.2
			94.6	2400.41	94.85	2188.42	95.05	2776.48
			94.55	2453.93	94.8	2279.31	95	2808.33
			94.5	2409.52	94.75	2213.42	94.95	2656.03
			94.45	2356.44	94.7	2252.69	94.9	2650.45
			94.4	2438.84	94.65	2287.56	94.85	2597.1
			94.35	2458.76	94.6	2289.83	94.8	2534.98
			94.3	2443.47	94.55	2357.92	94.75	2669.25
			94.25	2295.17	94.5	2193.8	94.7	2720.38
			94.2	2441.38	94.45	2179.05	94.65	2603.65
			94.15	2361.79	94.4	2298.86	94.6	2780.01
			94.1	2457.96	94.35	2221.72	94.55	2910.35
			94.05	2459.95	94.3	2248.44	94.5	2783.19
			94	2624.43	94.25	2323.62	94.45	2739.29
			93.95	2650.99	94.2	2365.08	94.4	2825.58
			93.9	2556.84	94.15	2320.73	94.35	2772.41
			93.85	2406.44	94.1	2275.53	94.3	2918.69
			93.8	2555.78	94.05	2191.25	94.25	2755.87
			93.75	2554.41	94	2276.17	94.2	2943.58
			93.7	2545.81	93.95	2352.93	94.15	2916.55
			93.65	2425.79	93.9	2346.6	94.1	2875.67
			93.6	2503.65	93.85	2528.98	94.05	2983.55
			93.55	2424.73	93.8	2531.95	94	2940.98
			93.5	2443.82	93.75	2407.7	93.95	3016.58
			93.45	2461.7	93.7	2335.82	93.9	3140.09
			93.4	2433.97	93.65	2353.31	93.85	2954.64
			93.35	2496.92	93.6	2498.03	93.8	3087.76
			93.3	2506.39	93.55	2461.16	93.75	3180.84
			93.25	2511.59	93.5	2465.28	93.7	3229.19
			93.2	2610.94	93.45	2514.69	93.65	3224.21
			93.15	2476.47	93.4	2669.07	93.6	3100.01
			93.1	2408.13	93.35	2507.29	93.55	3103.69
			93.05	2491.68	93.3	2622.45	93.5	3255.2
			93	2638.48	93.25	2560.51	93.45	3307.22
			92.95	2670.19	93.2	2602.64	93.4	3369.61
			92.9	2614.2	93.15	2693.41	93.35	3407.64
			92.85	2680.39	93.1	2780.97	93.3	3598.09
			92.8	2664.95	93.05	2866.05	93.25	3462.75
			92.75	2730.69	93	2840.5	93.2	3612.29
			92.7	2678.62	92.95	2841.82	93.15	3573.52
			92.65	2602.1	92.9	2822.34	93.1	3575.14
			92.6	2655.03	92.85	2911.6	93.05	3666.19
			92.55	2714.55	92.8	3008.08	93	3713.72
			92.5	2718.18	92.75	3054.69	92.95	3752.66
			92.45	2843.06	92.7	3034.21	92.9	3877.65
			92.4	2838.74	92.65	3152.08	92.85	3977.58
			92.35	2712.91	92.6	3055.8	92.8	3977.88
			92.3	2888.28	92.55	2947.01	92.75	3876.82
			92.25	3049.24	92.5	3219.23	92.7	3934.3
			92.2	3252.36	92.45	3436.93	92.65	4166.29
			92.15	3124.44	92.4	3323.94	92.6	4128.9
			92.1	3082.87	92.35	3382.4	92.55	4207.36
			92.05	3095.9	92.3	3207.52	92.5	4203.15
			92	3196.73	92.25	3339.06	92.45	4148.54
			91.95	3200.93	92.2	3425.78	92.4	4225.01
			91.9	2980.98	92.15	3439.39	92.35	4280.54
			91.85	3140.39	92.1	3550.13	92.3	4472.49
			91.8	3214.25	92.05	3600.41	92.25	4334.02
			91.75	3340.44	92	3603.51	92.2	4435.85
			91.7	3427.18	91.95	3701.56	92.15	4484.21
			91.65	3481.27	91.9	3703.15	92.1	4546.82
			91.6	3468.45	91.85	3657.43	92.05	4470.19
			91.55	3527.91	91.8	3670.68	92	4642.71
			91.5	3494.49	91.75	3635.65	91.95	4524.92
			91.45	3619.25	91.7	3713.02	91.9	4526.72
			91.4	3772.66	91.65	3708.87	91.85	4634
			91.35	3643.15	91.6	3638.08	91.8	4560.06
			91.3	3633.91	91.55	3584.97	91.75	4590.19
			91.25	3597.44	91.5	3663.92	91.7	4541.86
			91.2	3759.31	91.45	3755.64	91.65	4356.41
			91.15	3643.07	91.4	3668.96	91.6	4542.75
			91.1	3719.71	91.35	3682.1	91.55	4612.12
			91.05	3609.18	91.3	3648.46	91.5	4603.79
			91	3624.89	91.25	3719.28	91.45	4474.55
			90.95	3876.25	91.2	3686.23	91.4	4639.1
			90.9	3963.37	91.15	3667.5	91.35	4476.68
			90.85	3793.6	91.1	3740.85	91.3	4462.51
			90.8	3925.78	91.05	3799.51	91.25	4596.48
			90.75	3926.2	91	3725.14	91.2	4653.27
			90.7	3986.93	90.95	3782.08	91.15	4413.99
			90.65	3757.86	90.9	3952.49	91.1	4473.16
			90.6	3800.5	90.85	3731.24	91.05	4496.63
			90.55	3791.13	90.8	3674.04	91	4584.98
			90.5	3826.68	90.75	3741.44	90.95	4388.16
			90.45	3972.86	90.7	3744.49	90.9	4523.51
			90.4	3759.88	90.65	3678.56	90.85	4592.23
			90.35	3698.29	90.6	3677.45	90.8	4437.8
			90.3	3636.56	90.55	3665.34	90.75	4606.03
			90.25	3801.94	90.5	3771.89	90.7	4658.95
			90.2	3796.5	90.45	3873.02	90.65	4474.98
			90.15	3685.61	90.4	3752.25	90.6	4746.42
			90.1	3566.75	90.35	3638.87	90.55	4791.29
			90.05	3789.35	90.3	3731.91	90.5	4714.68
			90	3695.86	90.25	3835.85	90.45	4625.77
			89.95	3717.77	90.2	3809.04	90.4	4772.96
			89.9	3703.18	90.15	3854.29	90.35	5033.27
			89.85	3758.62	90.1	3748.41	90.3	4824.52
			89.8	3691.52	90.05	3940.73	90.25	4858.16
			89.75	3631.12	90	3981.54	90.2	5010.2
			89.7	3711.41	89.95	3967.89	90.15	4945.59
			89.65	3710.88	89.9	4024.31	90.1	4997.12
			89.6	3826.9	89.85	4093.13	90.05	5092.24
			89.55	3615.37	89.8	4074.35	90	5021.99
			89.5	3757.41	89.75	4198.95	89.95	5292.02
			89.45	3781.21	89.7	4279.78	89.9	5490.45
			89.4	3989.78	89.65	4212.89	89.85	5426.62
			89.35	3555.54	89.6	4398.2	89.8	5329.59
			89.3	3811.23	89.55	4267.57	89.75	5381.92
			89.25	3890.42	89.5	4273.39	89.7	5437.89
			89.2	3862.64	89.45	4436.12	89.65	5687.17
			89.15	3817.02	89.4	4586.68	89.6	5627.03
			89.1	3848.92	89.35	4618.36	89.55	5507.48
			89.05	4024.51	89.3	4746.8	89.5	5795.94
			89	3802.75	89.25	4796.5	89.45	5839.13
			88.95	3931.57	89.2	4971.67	89.4	5901.27
			88.9	4297.71	89.15	4734.66	89.35	5897.82
			88.85	4346.87	89.1	4627.43	89.3	6040.89
			88.8	4222.3	89.05	4855.56	89.25	6031.82
			88.75	4451.05	89	4980.88	89.2	5987.32
			88.7	4474.02	88.95	4958.47	89.15	6113.34
			88.65	4496.77	88.9	4987.68	89.1	5989.68
			88.6	4818.48	88.85	4891.39	89.05	6031.17
			88.55	4812.71	88.8	4903.65	89	6039.08
			88.5	4724.09	88.75	5101.54	88.95	6000.19
			88.45	4783.97	88.7	4939.45	88.9	5788.43
			88.4	4924.97	88.65	4993.77	88.85	6010.48
			88.35	4887.9	88.6	4903.91	88.8	6012.18
			88.3	4936.55	88.55	4812.12	88.75	5994.45
			88.25	5111.81	88.5	4884.29	88.7	5804.62
			88.2	5179.75	88.45	4800.34	88.65	5890.37
			88.15	5226.22	88.4	4772.61	88.6	5725.85
			88.1	5372.3	88.35	4718.73	88.55	5859.04
			88.05	5371.04	88.3	4800.3	88.5	5647.49
			88	5572.4	88.25	4648.87	88.45	5519.07
			87.95	5474.45	88.2	4530.28	88.4	5308.09
			87.9	5528.53	88.15	4488.05	88.35	5406.06
			87.85	5423.47	88.1	4352.27	88.3	5436.72
			87.8	5481.4	88.05	4395.31	88.25	5381.77
			87.75	5458.46	88	4358.2	88.2	5061.42
			87.7	5566.38	87.95	4270.14	88.15	4947.59
			87.65	5034.83	87.9	4297.57	88.1	4950.92
			87.6	5321.39	87.85	4199.05	88.05	4953.14
			87.55	5383.34	87.8	4104.53	88	4852.78
			87.5	5274.07	87.75	3936.29	87.95	4657.01
			87.45	5347.19	87.7	3877.34	87.9	4526.66
			87.4	5084.84	87.65	3993.57	87.85	4428.12
			87.35	5081.89	87.6	3769.82	87.8	4311.11
			87.3	4818.94	87.55	3776.18	87.75	4285.89
			87.25	4781.98	87.5	3678.21	87.7	4288.48
			87.2	4784.87	87.45	3554.54	87.65	4101.2
			87.15	4751.5	87.4	3530.63	87.6	3928.07
			87.1	4656.81	87.35	3418.96	87.55	3925.81
			87.05	4433.32	87.3	3328.51	87.5	3865.5
			87	4327.41	87.25	3283.32	87.45	3747.57
			86.95	4151.86	87.2	3196.2	87.4	3618.8
			86.9	3919.72	87.15	3054.98	87.35	3494.94
			86.85	3988.41	87.1	3197.73	87.3	3499.88
			86.8	3966.09	87.05	3130.26	87.25	3463.97
			86.75	3838.03	87	2969.76	87.2	3398.51
			86.7	3771.26	86.95	2910.53	87.15	3379.96
			86.65	3893.25	86.9	2809.99	87.1	3395.17
			86.6	3612.92	86.85	2817.35	87.05	3240.91
			86.55	3566.34	86.8	2691.69	87	3245.41
			86.5	3566.38	86.75	2569.29	86.95	3190.62
			86.45	3376.41	86.7	2543.31	86.9	3152.99
			86.4	3312.31	86.65	2668.32	86.85	3089.52
			86.35	3183.46	86.6	2755.26	86.8	2943.77
			86.3	3293.41	86.55	2592.86	86.75	3039.39
			86.25	3166.4	86.5	2482.44	86.7	2892.29
			86.2	3069.99	86.45	2623.16	86.65	2783.69
			86.15	2906.19	86.4	2485.12	86.6	2716.27
			86.1	2968.35	86.35	2347.43	86.55	2870.56
			86.05	3123.19	86.3	2382.23	86.5	2824.01
			86	2918.98	86.25	2273.03	86.45	2791.3
			85.95	2969.23	86.2	2381.07	86.4	2741.35
			85.9	2816.39	86.15	2326.82	86.35	2791.06
			85.85	2778.69	86.1	2118.8	86.3	2730.66
			85.8	2800.71	86.05	2137.64	86.25	2709.49
			85.75	2681.14	86	2227.64	86.2	2736.72
			85.7	2755.89	85.95	2195.55	86.15	2610.67
			85.65	2552.04	85.9	2139.91	86.1	2638.89
			85.6	2712.29	85.85	2128.87	86.05	2559.47
			85.55	2733.98	85.8	2090.76	86	2431.34
			85.5	2750.55	85.75	2246.93	85.95	2469.37
			85.45	2610.28	85.7	2221.1	85.9	2541.86
			85.4	2544.19	85.65	2147.71	85.85	2583.68
			85.35	2570.99	85.6	2105.31	85.8	2440.45
			85.3	2601.64	85.55	1976.88	85.75	2311.13
			85.25	2566.85	85.5	1940.59	85.7	2406.62
			85.2	2486.79	85.45	2087.36	85.65	2450.91
			85.15	2699.34	85.4	1936.56	85.6	2411.98
			85.1	2559.98	85.35	1909.1	85.55	2428.07
			85.05	2589.2	85.3	1897.41	85.5	2320.59
			85	2508.45	85.25	2014.81	85.45	2357.18
			84.95	2415.89	85.2	2042.1	85.4	2422.01
			84.9	2401.77	85.15	2004.29	85.35	2351.4
			84.85	2602.59	85.1	2033.84	85.3	2372.33
			84.8	2674.93	85.05	1980.22	85.25	2376.78
			84.75	2745.93	85	1943.59	85.2	2420.71
			84.7	2718.02	84.95	1901.11	85.15	2411.79
			84.65	2699.02	84.9	1898.99	85.1	2318.5
			84.6	2799.91	84.85	2026.87	85.05	2302.72
			84.55	2889.4	84.8	1996.15	85	2286.88
			84.5	2640.77	84.75	1959.69	84.95	2404.26
			84.45	2832.71	84.7	1866.05	84.9	2411.1
			84.4	2920.11	84.65	1976.45	84.85	2374.48
			84.35	3063.59	84.6	1919.2	84.8	2284.23
			84.3	2997.58	84.55	1903.09	84.75	2282.54
			84.25	3067.76	84.5	1941.17	84.7	2346.8
			84.2	3097.44	84.45	2021.91	84.65	2398.56
			84.15	2897.53	84.4	2021.35	84.6	2428.04
			84.1	3132.81	84.35	1866.36	84.55	2354.62
			84.05	3204.08	84.3	1827.82	84.5	2221.46
			84	3162.13	84.25	1876.69	84.45	2275.67
			83.95	3192.07	84.2	1875.85	84.4	2271.35
			83.9	3352.48	84.15	1833.6	84.35	2317.43
			83.85	3132.81	84.1	1913.56	84.3	2286.47
			83.8	3026.23	84.05	1908.77	84.25	2277.93
			83.75	2882.95	84	1872.09	84.2	2274.14
			83.7	2901.75	83.95	1919.12	84.15	2356.49
			83.65	2902.24	83.9	1895.98	84.1	2269.61
			83.6	2932.24	83.85	1915.54	84.05	2377.37
			83.55	2926.99	83.8	1937.27	84	2361.54
			83.5	2781.09	83.75	1822.04	83.95	2219.58
			83.45	2754.15	83.7	1748.85	83.9	2097.72
			83.4	2734.35	83.65	1829.73	83.85	2066.04
			83.35	2538.21	83.6	1768.39	83.8	2137.38
			83.3	2456.33	83.55	1886.71	83.75	2243.89
			83.25	2445.52	83.5	1854.19	83.7	2221.93
			83.2	2456.09	83.45	1795.52	83.65	2150.32
			83.15	2535.99	83.4	1705.94	83.6	2186.83
			83.1	2522.3	83.35	1799.58	83.55	2163.89
			83.05	2388.09	83.3	1813.11	83.5	2128.07
			83	2363.31	83.25	1759.41	83.45	2132.55
			82.95	2441.65	83.2	1680.72	83.4	2119.43
			82.9	2300.91	83.15	1726.71	83.35	2095.47
			82.85	2234.33	83.1	1689.95	83.3	2027.9
			82.8	2271.96	83.05	1780.86	83.25	2037.04
			82.75	2305.71	83	1749.75	83.2	2030.94
			82.7	2313.48	82.95	1732.62	83.15	2054.18
			82.65	2167.05	82.9	1762.79	83.1	2058.83
			82.6	2147.83	82.85	1710.26	83.05	2069.03
			82.55	2101.25	82.8	1667.77	83	2009.25
			82.5	2142.35	82.75	1742.01	82.95	2013.01
			82.45	1982.89	82.7	1713	82.9	2113.34
			82.4	2006.46	82.65	1679.37	82.85	2111.98
			82.35	2097.75	82.6	1715.9	82.8	2134.12
			82.3	2294.61	82.55	1716.05	82.75	1993.67
			82.25	2050.44	82.5	1743.47	82.7	1911.8
			82.2	2080.85	82.45	1675.07	82.65	2035.49
			82.15	2218.65	82.4	1672.04	82.6	2085.57
			82.1	2220.32	82.35	1685.29	82.55	2117.81
			82.05	2166.88	82.3	1633.9	82.5	2088.55
			82	2083.59	82.25	1624.51	82.45	2089.08
			81.95	2101	82.2	1701.69	82.4	1972.96
			81.9	2153.65	82.15	1713.05	82.35	1957.32
			81.85	2001.77	82.1	1653.66	82.3	1947.18
			81.8	2093.5	82.05	1632.93	82.25	1965.76
			81.75	2003.29	82	1596.84	82.2	2088.21
			81.7	2017.37	81.95	1637.85	82.15	2049.43
			81.65	2097.56	81.9	1770.2	82.1	2007.82
			81.6	2069.72	81.85	1616.54	82.05	1992.28
			81.55	1983.96	81.8	1623.61	82	1974.47
			81.5	2103.07	81.75	1724.37	81.95	1908.19
			81.45	2125.91	81.7	1577.52	81.9	2027.13
			81.4	1995.43	81.65	1582.3	81.85	2066.49
			81.35	2067.25	81.6	1580.56	81.8	2010.92
			81.3	2069.28	81.55	1643.4	81.75	1930.54
			81.25	2066.42	81.5	1657.58	81.7	1940.79
			81.2	2071.84	81.45	1598.72	81.65	1957.15
			81.15	2028.79	81.4	1628.87	81.6	1953.14
			81.1	2085.83	81.35	1645.93	81.55	1939.89
			81.05	2102.72	81.3	1562.15	81.5	1975.18
			81	2155.63	81.25	1629.19	81.45	1975.36
			80.95	2146.28	81.2	1568.68	81.4	1962.67
			80.9	2076.51	81.15	1679.96	81.35	2014.61
			80.85	1986.02	81.1	1704.37	81.3	2054.87
			80.8	2016.74	81.05	1625.53	81.25	2031.33
			80.75	1970.96	81	1642.87	81.2	1959.97
			80.7	1923.95	80.95	1669.24	81.15	1913.73
			80.65	1981.47	80.9	1626.1	81.1	1910.55
			80.6	2056.91	80.85	1614.35	81.05	1875.55
			80.55	2043.36	80.8	1505.51	81	1953.33
			80.5	2011.58	80.75	1556.82	80.95	2045.83
			80.45	2066.81	80.7	1731.02	80.9	1942.37
			80.4	2079.88	80.65	1587.9	80.85	1979.5
			80.35	2026.08	80.6	1592.21	80.8	1862.46
			80.3	2059.9	80.55	1658.29	80.75	1957.21
			80.25	2058.42	80.5	1549.77	80.7	1937.15
			80.2	1991.36	80.45	1535.23	80.65	1908.22
			80.15	1923.01	80.4	1564.86	80.6	1844.09
			80.1	2033.59	80.35	1624.83	80.55	1889.78
			80.05	1840.72	80.3	1599.37	80.5	1934.56
			80	2007.27	80.25	1710.24	80.45	1934.33
			79.95	2016.29	80.2	1570.37	80.4	1836.83
			79.9	2065.9	80.15	1679.78	80.35	1905.28
			79.85	2115.98	80.1	1625.48	80.3	1884.86
			79.8	2049.39	80.05	1757.56	80.25	1918.16
			79.75	2036.82	80	1547.81	80.2	1853.05
			79.7	2078.81	79.95	1531.26	80.15	1829.14
			79.65	2071.15	79.9	1525.72	80.1	1883.5
			79.6	1970.68	79.85	1526.32	80.05	1956.44
			79.55	1952.02	79.8	1520.24	80	1874.39
			79.5	1982.71	79.75	1490.26	79.95	1891.84
			79.45	2059.34	79.7	1659.61	79.9	1880.07
			79.4	1986.66	79.65	1606.77	79.85	1816.22
			79.35	1857.37	79.6	1589.89	79.8	1911.81
			79.3	1940.63	79.55	1545.29	79.75	1857.57
			79.25	1917.19	79.5	1562.26	79.7	1900.73
			79.2	1924.25	79.45	1570.21	79.65	1954.78
			79.15	2078.42	79.4	1636.9	79.6	1886.83
			79.1	2012.73	79.35	1666.46	79.55	1828.91
			79.05	1950.72	79.3	1534.2	79.5	1913.99
			79	1878.59	79.25	1629.19	79.45	1823.27
			78.95	1921.61	79.2	1516.89	79.4	1870.08
			78.9	1948.69	79.15	1520.69	79.35	1794.74
			78.85	1942.39	79.1	1584.97	79.3	1805.02
			78.8	1967.15	79.05	1588.8	79.25	1835.8
			78.75	2066.91	79	1500.81	79.2	1856.99
			78.7	1918.18	78.95	1544.15	79.15	1877.38
			78.65	1995.32	78.9	1564.98	79.1	1904.73
			78.6	2092.44	78.85	1673.97	79.05	1911.13
			78.55	2058.3	78.8	1651.89	79	1913.22
			78.5	1966.27	78.75	1587.99	78.95	1886.33
			78.45	1989.02	78.7	1567.48	78.9	1915.89
			78.4	1926.87	78.65	1542.93	78.85	1886.97
			78.35	1881.45	78.6	1598.02	78.8	1865.42
			78.3	2034.65	78.55	1621.5	78.75	1900.45
			78.25	2022.19	78.5	1524.71	78.7	1885.04
			78.2	1941.89	78.45	1563.79	78.65	1925.2
			78.15	2010.71	78.4	1504.84	78.6	1833.15
			78.1	1947.73	78.35	1534.93	78.55	1901.36
			78.05	1971	78.3	1531.22	78.5	1791.32
