# Supplementary material for: Collective excitation of plasmon-coupled Au-nanochain boosts photocatalytic hydrogen evolution of semiconductor
Source: Nat Commun. 2019 Oct 29;10:4912. doi: 10.1038/s41467-019-12853-8 (PMC6820756; doi:10.1038/s41467-019-12853-8)
Supplement: Supplementary file 19 — Dataset S12 [file 41467_2019_12853_MOESM19_ESM.xlsx]

## Sheet: Figure S12-1
Figure S12-1
	Zn0.67Cd0.33S		Au-chain@Zn0.67Cd0.33S		Substractive spectrum
	Wavelength (nm)	Absorbance (a.u.)	Wavelength (nm)	Absorbance (a.u.)	Wavelength (nm)	Substractive Absorbance (a.u.)
	421	1.022	421	1.109	421	0.087
	422	1.018	422	1.107	422	0.089
	423	1.015	423	1.106	423	0.091
	424	1.013	424	1.105	424	0.092
	425	1.009	425	1.104	425	0.095
	426	1.006	426	1.103	426	0.097
	427	1.002	427	1.101	427	0.099
	428	0.998	428	1.1	428	0.102
	429	0.993	429	1.098	429	0.105
	430	0.988	430	1.097	430	0.109
	431	0.982	431	1.096	431	0.114
	432	0.976	432	1.094	432	0.118
	433	0.969	433	1.093	433	0.124
	434	0.962	434	1.091	434	0.129
	435	0.953	435	1.088	435	0.135
	436	0.944	436	1.085	436	0.141
	437	0.934	437	1.082	437	0.148
	438	0.923	438	1.079	438	0.156
	439	0.912	439	1.076	439	0.164
	440	0.9	440	1.072	440	0.172
	441	0.887	441	1.067	441	0.18
	442	0.873	442	1.063	442	0.19
	443	0.858	443	1.058	443	0.2
	444	0.843	444	1.053	444	0.21
	445	0.826	445	1.047	445	0.221
	446	0.807	446	1.04	446	0.233
	447	0.788	447	1.034	447	0.246
	448	0.768	448	1.026	448	0.258
	449	0.748	449	1.018	449	0.27
	450	0.727	450	1.009	450	0.282
	451	0.705	451	0.999	451	0.294
	452	0.683	452	0.989	452	0.306
	453	0.661	453	0.978	453	0.317
	454	0.638	454	0.967	454	0.329
	455	0.615	455	0.955	455	0.34
	456	0.593	456	0.942	456	0.349
	457	0.571	457	0.929	457	0.358
	458	0.549	458	0.915	458	0.366
	459	0.527	459	0.9	459	0.373
	460	0.506	460	0.884	460	0.378
	461	0.485	461	0.868	461	0.383
	462	0.464	462	0.851	462	0.387
	463	0.444	463	0.833	463	0.389
	464	0.425	464	0.816	464	0.391
	465	0.407	465	0.798	465	0.391
	466	0.39	466	0.78	466	0.39
	467	0.373	467	0.762	467	0.389
	468	0.356	468	0.743	468	0.387
	469	0.34	469	0.724	469	0.384
	470	0.324	470	0.705	470	0.381
	471	0.31	471	0.686	471	0.376
	472	0.295	472	0.667	472	0.372
	473	0.281	473	0.648	473	0.367
	474	0.268	474	0.629	474	0.361
	475	0.255	475	0.611	475	0.356
	476	0.243	476	0.592	476	0.349
	477	0.231	477	0.575	477	0.344
	478	0.22	478	0.558	478	0.338
	479	0.21	479	0.542	479	0.332
	480	0.2	480	0.526	480	0.326
	481	0.191	481	0.512	481	0.321
	482	0.183	482	0.498	482	0.315
	483	0.175	483	0.484	483	0.309
	484	0.168	484	0.472	484	0.304
	485	0.161	485	0.46	485	0.299
	486	0.154	486	0.449	486	0.295
	487	0.148	487	0.438	487	0.29
	488	0.142	488	0.429	488	0.287
	489	0.136	489	0.42	489	0.284
	490	0.131	490	0.411	490	0.28
	491	0.126	491	0.403	491	0.277
	492	0.121	492	0.395	492	0.274
	493	0.116	493	0.388	493	0.272
	494	0.112	494	0.382	494	0.27
	495	0.108	495	0.376	495	0.268
	496	0.104	496	0.371	496	0.267
	497	0.1	497	0.366	497	0.266
	498	0.097	498	0.362	498	0.265
	499	0.094	499	0.358	499	0.264
	500	0.09	500	0.354	500	0.264
	501	0.088	501	0.35	501	0.262
	502	0.085	502	0.347	502	0.262
	503	0.082	503	0.345	503	0.263
	504	0.08	504	0.342	504	0.262
	505	0.077	505	0.34	505	0.263
	506	0.075	506	0.338	506	0.263
	507	0.073	507	0.336	507	0.263
	508	0.071	508	0.335	508	0.264
	509	0.069	509	0.333	509	0.264
	510	0.068	510	0.332	510	0.264
	511	0.066	511	0.331	511	0.265
	512	0.065	512	0.331	512	0.266
	513	0.063	513	0.33	513	0.267
	514	0.062	514	0.329	514	0.267
	515	0.061	515	0.329	515	0.268
	516	0.059	516	0.328	516	0.269
	517	0.058	517	0.328	517	0.27
	518	0.057	518	0.328	518	0.271
	519	0.056	519	0.328	519	0.272
	520	0.055	520	0.328	520	0.273
	521	0.054	521	0.327	521	0.273
	522	0.053	522	0.327	522	0.274
	523	0.052	523	0.327	523	0.275
	524	0.051	524	0.327	524	0.276
	525	0.05	525	0.327	525	0.277
	526	0.049	526	0.328	526	0.279
	527	0.049	527	0.328	527	0.279
	528	0.048	528	0.328	528	0.28
	529	0.047	529	0.328	529	0.281
	530	0.047	530	0.329	530	0.282
	531	0.046	531	0.329	531	0.283
	532	0.046	532	0.33	532	0.284
	533	0.045	533	0.33	533	0.285
	534	0.044	534	0.33	534	0.286
	535	0.044	535	0.331	535	0.287
	536	0.043	536	0.331	536	0.288
	537	0.043	537	0.332	537	0.289
	538	0.043	538	0.332	538	0.289
	539	0.042	539	0.332	539	0.29
	540	0.042	540	0.332	540	0.29
	541	0.042	541	0.333	541	0.291
	542	0.041	542	0.334	542	0.293
	543	0.041	543	0.334	543	0.293
	544	0.041	544	0.334	544	0.293
	545	0.04	545	0.335	545	0.295
	546	0.04	546	0.335	546	0.295
	547	0.039	547	0.335	547	0.296
	548	0.039	548	0.336	548	0.297
	549	0.039	549	0.336	549	0.297
	550	0.039	550	0.336	550	0.297
	551	0.038	551	0.337	551	0.299
	552	0.038	552	0.337	552	0.299
	553	0.037	553	0.337	553	0.3
	554	0.037	554	0.338	554	0.301
	555	0.037	555	0.338	555	0.301
	556	0.036	556	0.338	556	0.302
	557	0.036	557	0.339	557	0.303
	558	0.036	558	0.339	558	0.303
	559	0.036	559	0.339	559	0.303
	560	0.036	560	0.34	560	0.304
	561	0.036	561	0.34	561	0.304
	562	0.035	562	0.341	562	0.306
	563	0.035	563	0.341	563	0.306
	564	0.035	564	0.341	564	0.306
	565	0.034	565	0.341	565	0.307
	566	0.034	566	0.342	566	0.308
	567	0.034	567	0.342	567	0.308
	568	0.034	568	0.343	568	0.309
	569	0.034	569	0.343	569	0.309
	570	0.034	570	0.343	570	0.309
	571	0.034	571	0.344	571	0.31
	572	0.033	572	0.343	572	0.31
	573	0.033	573	0.344	573	0.311
	574	0.033	574	0.344	574	0.311
	575	0.033	575	0.344	575	0.311
	576	0.033	576	0.344	576	0.311
	577	0.033	577	0.345	577	0.312
	578	0.033	578	0.345	578	0.312
	579	0.033	579	0.345	579	0.312
	580	0.032	580	0.344	580	0.312
	581	0.032	581	0.344	581	0.312
	582	0.032	582	0.344	582	0.312
	583	0.032	583	0.344	583	0.312
	584	0.032	584	0.344	584	0.312
	585	0.032	585	0.345	585	0.313
	586	0.031	586	0.344	586	0.313
	587	0.031	587	0.345	587	0.314
	588	0.031	588	0.345	588	0.314
	589	0.031	589	0.345	589	0.314
	590	0.031	590	0.345	590	0.314
	591	0.031	591	0.345	591	0.314
	592	0.031	592	0.345	592	0.314
	593	0.03	593	0.345	593	0.315
	594	0.03	594	0.345	594	0.315
	595	0.03	595	0.345	595	0.315
	596	0.03	596	0.345	596	0.315
	597	0.03	597	0.345	597	0.315
	598	0.03	598	0.346	598	0.316
	599	0.03	599	0.346	599	0.316
	600	0.03	600	0.345	600	0.315

## Sheet: Figure S12-2
Figure S12-2
		Zn0.67Cd0.33S		Au-iso@Zn0.67Cd0.33S		Substractive spectrum
		Wavelength (nm)	Absorbance (a.u.)	Wavelength (nm)	Absorbance (a.u.)	Wavelength (nm)	Substractive Absorbance (a.u.)
		421	1.022	421	0.96	421	-0.062
		422	1.018	422	0.959	422	-0.059
		423	1.015	423	0.957	423	-0.058
		424	1.013	424	0.955	424	-0.058
		425	1.009	425	0.953	425	-0.056
		426	1.006	426	0.951	426	-0.055
		427	1.002	427	0.949	427	-0.053
		428	0.998	428	0.946	428	-0.052
		429	0.993	429	0.943	429	-0.05
		430	0.988	430	0.94	430	-0.048
		431	0.982	431	0.937	431	-0.045
		432	0.976	432	0.934	432	-0.042
		433	0.969	433	0.93	433	-0.039
		434	0.962	434	0.926	434	-0.036
		435	0.953	435	0.922	435	-0.031
		436	0.944	436	0.916	436	-0.028
		437	0.934	437	0.911	437	-0.023
		438	0.923	438	0.905	438	-0.018
		439	0.912	439	0.899	439	-0.013
		440	0.9	440	0.893	440	-0.007
		441	0.887	441	0.886	441	-0.001
		442	0.873	442	0.879	442	0.006
		443	0.858	443	0.871	443	0.013
		444	0.843	444	0.864	444	0.021
		445	0.826	445	0.856	445	0.03
		446	0.807	446	0.847	446	0.04
		447	0.788	447	0.837	447	0.049
		448	0.768	448	0.827	448	0.059
		449	0.748	449	0.817	449	0.069
		450	0.727	450	0.805	450	0.078
		451	0.705	451	0.793	451	0.088
		452	0.683	452	0.78	452	0.097
		453	0.661	453	0.768	453	0.107
		454	0.638	454	0.756	454	0.118
		455	0.615	455	0.743	455	0.128
		456	0.593	456	0.73	456	0.137
		457	0.571	457	0.718	457	0.147
		458	0.549	458	0.705	458	0.156
		459	0.527	459	0.692	459	0.165
		460	0.506	460	0.679	460	0.173
		461	0.485	461	0.666	461	0.181
		462	0.464	462	0.653	462	0.189
		463	0.444	463	0.64	463	0.196
		464	0.425	464	0.627	464	0.202
		465	0.407	465	0.614	465	0.207
		466	0.39	466	0.601	466	0.211
		467	0.373	467	0.588	467	0.215
		468	0.356	468	0.575	468	0.219
		469	0.34	469	0.563	469	0.223
		470	0.324	470	0.55	470	0.226
		471	0.31	471	0.538	471	0.228
		472	0.295	472	0.526	472	0.231
		473	0.281	473	0.514	473	0.233
		474	0.268	474	0.502	474	0.234
		475	0.255	475	0.491	475	0.236
		476	0.243	476	0.48	476	0.237
		477	0.231	477	0.47	477	0.239
		478	0.22	478	0.46	478	0.24
		479	0.21	479	0.45	479	0.24
		480	0.2	480	0.441	480	0.241
		481	0.191	481	0.432	481	0.241
		482	0.183	482	0.424	482	0.241
		483	0.175	483	0.416	483	0.241
		484	0.168	484	0.408	484	0.24
		485	0.161	485	0.4	485	0.239
		486	0.154	486	0.393	486	0.239
		487	0.148	487	0.386	487	0.238
		488	0.142	488	0.38	488	0.238
		489	0.136	489	0.374	489	0.238
		490	0.131	490	0.369	490	0.238
		491	0.126	491	0.363	491	0.237
		492	0.121	492	0.358	492	0.237
		493	0.116	493	0.354	493	0.238
		494	0.112	494	0.349	494	0.237
		495	0.108	495	0.344	495	0.236
		496	0.104	496	0.34	496	0.236
		497	0.1	497	0.336	497	0.236
		498	0.097	498	0.332	498	0.235
		499	0.094	499	0.329	499	0.235
		500	0.09	500	0.325	500	0.235
		501	0.088	501	0.322	501	0.234
		502	0.085	502	0.319	502	0.234
		503	0.082	503	0.317	503	0.235
		504	0.08	504	0.315	504	0.235
		505	0.077	505	0.312	505	0.235
		506	0.075	506	0.31	506	0.235
		507	0.073	507	0.307	507	0.234
		508	0.071	508	0.305	508	0.234
		509	0.069	509	0.302	509	0.233
		510	0.068	510	0.3	510	0.232
		511	0.066	511	0.298	511	0.232
		512	0.065	512	0.297	512	0.232
		513	0.063	513	0.295	513	0.232
		514	0.062	514	0.293	514	0.231
		515	0.061	515	0.292	515	0.231
		516	0.059	516	0.29	516	0.231
		517	0.058	517	0.289	517	0.231
		518	0.057	518	0.288	518	0.231
		519	0.056	519	0.286	519	0.23
		520	0.055	520	0.284	520	0.229
		521	0.054	521	0.282	521	0.228
		522	0.053	522	0.281	522	0.228
		523	0.052	523	0.28	523	0.228
		524	0.051	524	0.279	524	0.228
		525	0.05	525	0.277	525	0.227
		526	0.049	526	0.276	526	0.227
		527	0.049	527	0.275	527	0.226
		528	0.048	528	0.274	528	0.226
		529	0.047	529	0.273	529	0.226
		530	0.047	530	0.271	530	0.224
		531	0.046	531	0.27	531	0.224
		532	0.046	532	0.269	532	0.223
		533	0.045	533	0.267	533	0.222
		534	0.044	534	0.266	534	0.222
		535	0.044	535	0.265	535	0.221
		536	0.043	536	0.264	536	0.221
		537	0.043	537	0.263	537	0.22
		538	0.043	538	0.262	538	0.219
		539	0.042	539	0.261	539	0.219
		540	0.042	540	0.26	540	0.218
		541	0.042	541	0.259	541	0.217
		542	0.041	542	0.258	542	0.217
		543	0.041	543	0.258	543	0.217
		544	0.041	544	0.257	544	0.216
		545	0.04	545	0.256	545	0.216
		546	0.04	546	0.256	546	0.216
		547	0.039	547	0.256	547	0.217
		548	0.039	548	0.255	548	0.216
		549	0.039	549	0.255	549	0.216
		550	0.039	550	0.255	550	0.216
		551	0.038	551	0.255	551	0.217
		552	0.038	552	0.255	552	0.217
		553	0.037	553	0.254	553	0.217
		554	0.037	554	0.254	554	0.217
		555	0.037	555	0.254	555	0.217
		556	0.036	556	0.253	556	0.217
		557	0.036	557	0.253	557	0.217
		558	0.036	558	0.252	558	0.216
		559	0.036	559	0.252	559	0.216
		560	0.036	560	0.252	560	0.216
		561	0.036	561	0.251	561	0.215
		562	0.035	562	0.251	562	0.216
		563	0.035	563	0.251	563	0.216
		564	0.035	564	0.251	564	0.216
		565	0.034	565	0.25	565	0.216
		566	0.034	566	0.25	566	0.216
		567	0.034	567	0.25	567	0.216
		568	0.034	568	0.249	568	0.215
		569	0.034	569	0.249	569	0.215
		570	0.034	570	0.249	570	0.215
		571	0.034	571	0.249	571	0.215
		572	0.033	572	0.249	572	0.216
		573	0.033	573	0.249	573	0.216
		574	0.033	574	0.249	574	0.216
		575	0.033	575	0.249	575	0.216
		576	0.033	576	0.249	576	0.216
		577	0.033	577	0.249	577	0.216
		578	0.033	578	0.249	578	0.216
		579	0.033	579	0.249	579	0.216
		580	0.032	580	0.249	580	0.217
		581	0.032	581	0.25	581	0.218
		582	0.032	582	0.25	582	0.218
		583	0.032	583	0.25	583	0.218
		584	0.032	584	0.25	584	0.218
		585	0.032	585	0.251	585	0.219
		586	0.031	586	0.251	586	0.22
		587	0.031	587	0.251	587	0.22
		588	0.031	588	0.251	588	0.22
		589	0.031	589	0.252	589	0.221
		590	0.031	590	0.252	590	0.221
		591	0.031	591	0.253	591	0.222
		592	0.031	592	0.253	592	0.222
		593	0.03	593	0.253	593	0.223
		594	0.03	594	0.254	594	0.224
		595	0.03	595	0.254	595	0.224
		596	0.03	596	0.254	596	0.224
		597	0.03	597	0.254	597	0.224
		598	0.03	598	0.254	598	0.224
		599	0.03	599	0.254	599	0.224
		600	0.03	600	0.254	600	0.224

## Sheet: Figure S12-3
Figure S12-3
		Zn0.67Cd0.33S		Au-surf@Zn0.67Cd0.33S		Substractive spectrum
		Wavelength (nm)	Absorbance (a.u.)	Wavelength (nm)	Absorbance (a.u.)	Wavelength (nm)	Substractive Absorbance (a.u.)
		421	1.022	421	1.09228	421	0.07028
		422	1.018	422	1.08801	422	0.07001
		423	1.015	423	1.08801	423	0.07301
		424	1.013	424	1.08374	424	0.07074
		425	1.009	425	1.07947	425	0.07047
		426	1.006	426	1.07947	426	0.07347
		427	1.002	427	1.0752	427	0.0732
		428	0.998	428	1.07093	428	0.07293
		429	0.993	429	1.06666	429	0.07366
		430	0.988	430	1.06239	430	0.07439
		431	0.982	431	1.05712	431	0.07512
		432	0.976	432	1.05185	432	0.07585
		433	0.969	433	1.04506	433	0.07606
		434	0.962	434	1.03832	434	0.07632
		435	0.953	435	1.03005	435	0.07705
		436	0.944	436	1.02151	436	0.07751
		437	0.934	437	1.01324	437	0.07924
		438	0.923	438	1.0037	438	0.0807
		439	0.912	439	0.99216	439	0.08016
		440	0.9	440	0.98062	440	0.08062
		441	0.887	441	0.96781	441	0.08081
		442	0.873	442	0.95388	442	0.08088
		443	0.858	443	0.93847	443	0.08047
		444	0.843	444	0.92366	444	0.08066
		445	0.826	445	0.90612	445	0.08012
		446	0.807	446	0.88731	446	0.08031
		447	0.788	447	0.86934	447	0.08134
		448	0.768	448	0.84943	448	0.08143
		449	0.748	449	0.82935	449	0.08135
		450	0.727	450	0.80874	450	0.08174
		451	0.705	451	0.78682	451	0.08182
		452	0.683	452	0.76512	452	0.08212
		453	0.661	453	0.74377	453	0.08277
		454	0.638	454	0.71969	454	0.08169
		455	0.615	455	0.69735	455	0.08235
		456	0.593	456	0.67563	456	0.08263
		457	0.571	457	0.65292	457	0.08192
		458	0.549	458	0.63157	458	0.08257
		459	0.527	459	0.61023	459	0.08323
		460	0.506	460	0.59079	460	0.08479
		461	0.485	461	0.57053	461	0.08553
		462	0.464	462	0.55092	462	0.08692
		463	0.444	463	0.53301	463	0.08901
		464	0.425	464	0.51595	464	0.09095
		465	0.407	465	0.49934	465	0.09234
		466	0.39	466	0.48772	466	0.09772
		467	0.373	467	0.47111	467	0.09811
		468	0.356	468	0.45576	468	0.09976
		469	0.34	469	0.44041	469	0.10041
		470	0.324	470	0.42533	470	0.10133
		471	0.31	471	0.41199	471	0.10199
		472	0.295	472	0.39718	472	0.10218
		473	0.281	473	0.3831	473	0.1021
		474	0.268	474	0.37029	474	0.10229
		475	0.255	475	0.35822	475	0.10322
		476	0.243	476	0.34741	476	0.10441
		477	0.231	477	0.3366	477	0.1056
		478	0.22	478	0.31952	478	0.09952
		479	0.21	479	0.30671	479	0.09671
		480	0.2	480	0.29391	480	0.09391
		481	0.191	481	0.2811	481	0.0901
		482	0.183	482	0.26829	482	0.08529
		483	0.175	483	0.25975	483	0.08475
		484	0.168	484	0.24694	484	0.07894
		485	0.161	485	0.23413	485	0.07313
		486	0.154	486	0.2256	486	0.0716
		487	0.148	487	0.21706	487	0.06906
		488	0.142	488	0.20852	488	0.06652
		489	0.136	489	0.19998	489	0.06398
		490	0.131	490	0.19144	490	0.06044
		491	0.126	491	0.18717	491	0.06117
		492	0.121	492	0.17863	492	0.05763
		493	0.116	493	0.17436	493	0.05836
		494	0.112	494	0.17009	494	0.05809
		495	0.108	495	0.16582	495	0.05782
		496	0.104	496	0.16156	496	0.05756
		497	0.1	497	0.15729	497	0.05729
		498	0.097	498	0.15729	498	0.06029
		499	0.094	499	0.15302	499	0.05902
		500	0.09	500	0.14875	500	0.05875
		501	0.088	501	0.14875	501	0.06075
		502	0.085	502	0.14448	502	0.05948
		503	0.082	503	0.14448	503	0.06248
		504	0.08	504	0.14448	504	0.06448
		505	0.077	505	0.14021	505	0.06321
		506	0.075	506	0.14021	506	0.06521
		507	0.073	507	0.14021	507	0.06721
		508	0.071	508	0.14021	508	0.06921
		509	0.069	509	0.14021	509	0.07121
		510	0.068	510	0.14021	510	0.07221
		511	0.066	511	0.14021	511	0.07421
		512	0.065	512	0.14021	512	0.07521
		513	0.063	513	0.14021	513	0.07721
		514	0.062	514	0.14021	514	0.07821
		515	0.061	515	0.14021	515	0.07921
		516	0.059	516	0.14021	516	0.08121
		517	0.058	517	0.14021	517	0.08221
		518	0.057	518	0.14021	518	0.08321
		519	0.056	519	0.14021	519	0.08421
		520	0.055	520	0.14021	520	0.08521
		521	0.054	521	0.14021	521	0.08621
		522	0.053	522	0.14021	522	0.08721
		523	0.052	523	0.14021	523	0.08821
		524	0.051	524	0.14021	524	0.08921
		525	0.05	525	0.14448	525	0.09448
		526	0.049	526	0.14448	526	0.09548
		527	0.049	527	0.14448	527	0.09548
		528	0.048	528	0.14448	528	0.09648
		529	0.047	529	0.14875	529	0.10175
		530	0.047	530	0.14875	530	0.10175
		531	0.046	531	0.14875	531	0.10275
		532	0.046	532	0.14875	532	0.10275
		533	0.045	533	0.14875	533	0.10375
		534	0.044	534	0.15302	534	0.10902
		535	0.044	535	0.15302	535	0.10902
		536	0.043	536	0.15302	536	0.11002
		537	0.043	537	0.15302	537	0.11002
		538	0.043	538	0.15302	538	0.11002
		539	0.042	539	0.15729	539	0.11529
		540	0.042	540	0.15729	540	0.11529
		541	0.042	541	0.15729	541	0.11529
		542	0.041	542	0.16156	542	0.12056
		543	0.041	543	0.16156	543	0.12056
		544	0.041	544	0.15729	544	0.11629
		545	0.04	545	0.15729	545	0.11729
		546	0.04	546	0.15729	546	0.11729
		547	0.039	547	0.15302	547	0.11402
		548	0.039	548	0.15302	548	0.11402
		549	0.039	549	0.14875	549	0.10975
		550	0.039	550	0.14875	550	0.10975
		551	0.038	551	0.14448	551	0.10648
		552	0.038	552	0.14021	552	0.10221
		553	0.037	553	0.13594	553	0.09894
		554	0.037	554	0.13167	554	0.09467
		555	0.037	555	0.13167	555	0.09467
		556	0.036	556	0.1274	556	0.0914
		557	0.036	557	0.1274	557	0.0914
		558	0.036	558	0.1274	558	0.0914
		559	0.036	559	0.1274	559	0.0914
		560	0.036	560	0.13167	560	0.09567
		561	0.036	561	0.13167	561	0.09567
		562	0.035	562	0.13594	562	0.10094
		563	0.035	563	0.14021	563	0.10521
		564	0.035	564	0.14448	564	0.10948
		565	0.034	565	0.14875	565	0.11475
		566	0.034	566	0.15302	566	0.11902
		567	0.034	567	0.15729	567	0.12329
		568	0.034	568	0.16156	568	0.12756
		569	0.034	569	0.16156	569	0.12756
		570	0.034	570	0.16582	570	0.13182
		571	0.034	571	0.16582	571	0.13182
		572	0.033	572	0.16156	572	0.12856
		573	0.033	573	0.16156	573	0.12856
		574	0.033	574	0.15729	574	0.12429
		575	0.033	575	0.15302	575	0.12002
		576	0.033	576	0.15302	576	0.12002
		577	0.033	577	0.14875	577	0.11575
		578	0.033	578	0.14448	578	0.11148
		579	0.033	579	0.14021	579	0.10721
		580	0.032	580	0.14021	580	0.10821
		581	0.032	581	0.13594	581	0.10394
		582	0.032	582	0.13167	582	0.09967
		583	0.032	583	0.1274	583	0.0954
		584	0.032	584	0.1274	584	0.0954
		585	0.032	585	0.12313	585	0.09113
		586	0.031	586	0.12313	586	0.09213
		587	0.031	587	0.11886	587	0.08786
		588	0.031	588	0.11886	588	0.08786
		589	0.031	589	0.11886	589	0.08786
		590	0.031	590	0.11459	590	0.08359
		591	0.031	591	0.11459	591	0.08359
		592	0.031	592	0.11459	592	0.08359
		593	0.03	593	0.11032	593	0.08032
		594	0.03	594	0.11032	594	0.08032
		595	0.03	595	0.10605	595	0.07605
		596	0.03	596	0.10605	596	0.07605
		597	0.03	597	0.10605	597	0.07605
		598	0.03	598	0.10178	598	0.07178
		599	0.03	599	0.10178	599	0.07178
		600	0.03	600	0.10178	600	0.07178
