# Supplementary material for: Collective excitation of plasmon-coupled Au-nanochain boosts photocatalytic hydrogen evolution of semiconductor
Source: Nat Commun. 2019 Oct 29;10:4912. doi: 10.1038/s41467-019-12853-8 (PMC6820756; doi:10.1038/s41467-019-12853-8)
Supplement: Supplementary file 20 — Dataset S13 [file 41467_2019_12853_MOESM20_ESM.xlsx]

## Sheet: Figure S13
Figure S13
		Au-chain@Zn0.67Cd0.33S		Zn0.67Cd0.33S
		Reaction Time (h)	H2 generation rate μmol h-1g-1	Reaction Time (h)	H2 generation rate μmol h-1g-1
		0.5	7150	0.5	432
		1	11230	1	1134
		1.5	14410	2	4140
		2	15700	3	4608
		2.5	16240	4	4644
		3	16490	5	4590
		4	16580	6	4752
		5	16410	7	4698
		6	16060	8	5004
		7	16670	9	5022
		8	16610	10	5022
		9	16300	11	5148
		10	15200	12	5022
		10.5	16260	13	4952.73
		11	16330	14	5159.72
		11.5	16390	15	5214.01
		12	16410	16	5279.66
		13	17200	17	5096.16
		14	16850	18	5367.61
		15	16650	19	4896
		16	16860	20	5058
		17	16580	21	5022
		18	16730	22	5112
		19	16770	23	4696.74
		20	16540	24	4948.16
		21	16870	25	5217.3
		22	16430	26	4940.31
		23	16860	27	4662
		24	16740	28	4806
		25	16530	29	4464
		26	16890	30	4067.6
		27	16320	31	4174.17
		28	16770	32	3909.66
		29	16690	33	3998.24
		30	16440	34	4086
		31	16190	35	3996
		32	16730	36	3942
		33	16510	37	3618
		34	16880	38	3690
		35	16620	39	3582
		36	16290	40	3528
		37	16490	41	3258
		38	16500
		39	16810
		40	16930
		41	16790
