# Supplementary material for: Collective excitation of plasmon-coupled Au-nanochain boosts photocatalytic hydrogen evolution of semiconductor
Source: Nat Commun. 2019 Oct 29;10:4912. doi: 10.1038/s41467-019-12853-8 (PMC6820756; doi:10.1038/s41467-019-12853-8)
Supplement: Supplementary file 21 — Dataset S14 [file 41467_2019_12853_MOESM21_ESM.xlsx]

## Sheet: Figure S14
Fresh Au-chain@Zn0.67Cd0.33S		After reaction Au-chain@Zn0.67Cd0.33S
2θ (deg.)	Intensity (a.u.)	2θ (deg.)	Intensity (a.u.)
10	277.084	10	243.75
10.02	395.834	10.02	337.5
10.04	364.166	10.04	206.25
10.06	395.834	10.06	275
10.08	380	10.08	225
10.1	387.916	10.1	281.25
10.12	387.916	10.12	312.5
10.14	387.916	10.14	225
10.16	372.084	10.16	206.25
10.18	490.834	10.18	218.75
10.2	364.166	10.2	243.75
10.22	340.416	10.22	281.25
10.24	451.25	10.24	237.5
10.26	316.666	10.26	256.25
10.28	411.666	10.28	237.5
10.3	324.584	10.3	256.25
10.32	324.584	10.32	231.25
10.34	427.5	10.34	312.5
10.36	387.916	10.36	256.25
10.38	403.75	10.38	225
10.4	316.666	10.4	225
10.42	451.25	10.42	281.25
10.44	332.5	10.44	212.5
10.46	427.5	10.46	187.5
10.48	380	10.48	218.75
10.5	340.416	10.5	300
10.52	364.166	10.52	218.75
10.54	332.5	10.54	250
10.56	356.25	10.56	275
10.58	300.834	10.58	306.25
10.6	332.5	10.6	256.25
10.62	459.166	10.62	368.75
10.64	356.25	10.64	218.75
10.66	348.334	10.66	243.75
10.68	324.584	10.68	275
10.7	387.916	10.7	212.5
10.72	356.25	10.72	262.5
10.74	332.5	10.74	181.25
10.76	348.334	10.76	250
10.78	324.584	10.78	256.25
10.8	324.584	10.8	206.25
10.82	387.916	10.82	268.75
10.84	324.584	10.84	262.5
10.86	285	10.86	250
10.88	364.166	10.88	181.25
10.9	269.166	10.9	287.5
10.92	292.916	10.92	262.5
10.94	348.334	10.94	281.25
10.96	332.5	10.96	293.75
10.98	324.584	10.98	206.25
11	285	11	250
11.02	261.25	11.02	268.75
11.04	316.666	11.04	293.75
11.06	340.416	11.06	256.25
11.08	245.416	11.08	343.75
11.1	348.334	11.1	212.5
11.12	387.916	11.12	243.75
11.14	332.5	11.14	218.75
11.16	285	11.16	225
11.18	285	11.18	262.5
11.2	261.25	11.2	262.5
11.22	435.416	11.22	268.75
11.24	356.25	11.24	225
11.26	364.166	11.26	193.75
11.28	261.25	11.28	231.25
11.3	332.5	11.3	212.5
11.32	292.916	11.32	218.75
11.34	364.166	11.34	225
11.36	372.084	11.36	262.5
11.38	403.75	11.38	268.75
11.4	340.416	11.4	250
11.42	245.416	11.42	181.25
11.44	356.25	11.44	193.75
11.46	332.5	11.46	287.5
11.48	380	11.48	262.5
11.5	332.5	11.5	193.75
11.52	245.416	11.52	281.25
11.54	372.084	11.54	187.5
11.56	269.166	11.56	181.25
11.58	364.166	11.58	250
11.6	348.334	11.6	193.75
11.62	316.666	11.62	231.25
11.64	324.584	11.64	187.5
11.66	277.084	11.66	212.5
11.68	308.75	11.68	200
11.7	261.25	11.7	181.25
11.72	182.084	11.72	231.25
11.74	269.166	11.74	187.5
11.76	213.75	11.76	325
11.78	348.334	11.78	212.5
11.8	372.084	11.8	225
11.82	300.834	11.82	256.25
11.84	245.416	11.84	218.75
11.86	324.584	11.86	200
11.88	253.334	11.88	250
11.9	237.5	11.9	287.5
11.92	277.084	11.92	193.75
11.94	308.75	11.94	231.25
11.96	269.166	11.96	281.25
11.98	261.25	11.98	262.5
12	292.916	12	218.75
12.02	316.666	12.02	206.25
12.04	482.916	12.04	293.75
12.06	269.166	12.06	287.5
12.08	308.75	12.08	225
12.1	340.416	12.1	212.5
12.12	292.916	12.12	187.5
12.14	419.584	12.14	268.75
12.16	348.334	12.16	256.25
12.18	372.084	12.18	362.5
12.2	285	12.2	218.75
12.22	340.416	12.22	206.25
12.24	340.416	12.24	250
12.26	332.5	12.26	175
12.28	285	12.28	250
12.3	348.334	12.3	243.75
12.32	372.084	12.32	237.5
12.34	261.25	12.34	187.5
12.36	292.916	12.36	168.75
12.38	364.166	12.38	262.5
12.4	380	12.4	275
12.42	292.916	12.42	206.25
12.44	277.084	12.44	250
12.46	269.166	12.46	262.5
12.48	292.916	12.48	275
12.5	340.416	12.5	256.25
12.52	261.25	12.52	181.25
12.54	395.834	12.54	256.25
12.56	308.75	12.56	231.25
12.58	403.75	12.58	212.5
12.6	253.334	12.6	175
12.62	316.666	12.62	212.5
12.64	237.5	12.64	231.25
12.66	277.084	12.66	243.75
12.68	459.166	12.68	243.75
12.7	316.666	12.7	225
12.72	348.334	12.72	256.25
12.74	340.416	12.74	237.5
12.76	285	12.76	137.5
12.78	277.084	12.78	243.75
12.8	387.916	12.8	237.5
12.82	356.25	12.82	275
12.84	372.084	12.84	212.5
12.86	261.25	12.86	256.25
12.88	190	12.88	325
12.9	237.5	12.9	237.5
12.92	269.166	12.92	300
12.94	372.084	12.94	256.25
12.96	316.666	12.96	212.5
12.98	277.084	12.98	243.75
13	237.5	13	212.5
13.02	395.834	13.02	262.5
13.04	269.166	13.04	187.5
13.06	292.916	13.06	287.5
13.08	253.334	13.08	256.25
13.1	300.834	13.1	306.25
13.12	285	13.12	237.5
13.14	403.75	13.14	193.75
13.16	356.25	13.16	237.5
13.18	316.666	13.18	193.75
13.2	285	13.2	162.5
13.22	332.5	13.22	318.75
13.24	332.5	13.24	181.25
13.26	245.416	13.26	193.75
13.28	253.334	13.28	187.5
13.3	277.084	13.3	237.5
13.32	245.416	13.32	243.75
13.34	261.25	13.34	193.75
13.36	277.084	13.36	218.75
13.38	292.916	13.38	231.25
13.4	221.666	13.4	231.25
13.42	292.916	13.42	181.25
13.44	285	13.44	150
13.46	269.166	13.46	187.5
13.48	348.334	13.48	231.25
13.5	300.834	13.5	200
13.52	221.666	13.52	187.5
13.54	292.916	13.54	256.25
13.56	308.75	13.56	150
13.58	340.416	13.58	256.25
13.6	332.5	13.6	256.25
13.62	403.75	13.62	250
13.64	237.5	13.64	131.25
13.66	340.416	13.66	256.25
13.68	205.834	13.68	225
13.7	261.25	13.7	287.5
13.72	253.334	13.72	243.75
13.74	348.334	13.74	268.75
13.76	292.916	13.76	187.5
13.78	356.25	13.78	231.25
13.8	332.5	13.8	218.75
13.82	292.916	13.82	243.75
13.84	300.834	13.84	243.75
13.86	380	13.86	306.25
13.88	395.834	13.88	250
13.9	332.5	13.9	200
13.92	269.166	13.92	231.25
13.94	285	13.94	243.75
13.96	372.084	13.96	250
13.98	308.75	13.98	243.75
14	292.916	14	281.25
14.02	308.75	14.02	318.75
14.04	332.5	14.04	200
14.06	364.166	14.06	200
14.08	245.416	14.08	168.75
14.1	292.916	14.1	237.5
14.12	205.834	14.12	237.5
14.14	348.334	14.14	193.75
14.16	277.084	14.16	187.5
14.18	269.166	14.18	218.75
14.2	261.25	14.2	281.25
14.22	292.916	14.22	243.75
14.24	372.084	14.24	193.75
14.26	308.75	14.26	137.5
14.28	300.834	14.28	237.5
14.3	316.666	14.3	250
14.32	380	14.32	168.75
14.34	245.416	14.34	287.5
14.36	277.084	14.36	187.5
14.38	269.166	14.38	312.5
14.4	364.166	14.4	193.75
14.42	308.75	14.42	225
14.44	300.834	14.44	181.25
14.46	292.916	14.46	231.25
14.48	308.75	14.48	175
14.5	300.834	14.5	243.75
14.52	300.834	14.52	212.5
14.54	245.416	14.54	212.5
14.56	316.666	14.56	212.5
14.58	387.916	14.58	250
14.6	285	14.6	218.75
14.62	253.334	14.62	225
14.64	229.584	14.64	187.5
14.66	237.5	14.66	206.25
14.68	213.75	14.68	200
14.7	300.834	14.7	268.75
14.72	205.834	14.72	181.25
14.74	308.75	14.74	218.75
14.76	285	14.76	218.75
14.78	308.75	14.78	237.5
14.8	348.334	14.8	262.5
14.82	324.584	14.82	268.75
14.84	253.334	14.84	206.25
14.86	316.666	14.86	218.75
14.88	285	14.88	231.25
14.9	285	14.9	225
14.92	253.334	14.92	206.25
14.94	292.916	14.94	181.25
14.96	205.834	14.96	206.25
14.98	300.834	14.98	162.5
15	245.416	15	187.5
15.02	221.666	15.02	175
15.04	316.666	15.04	225
15.06	213.75	15.06	162.5
15.08	316.666	15.08	168.75
15.1	324.584	15.1	225
15.12	213.75	15.12	218.75
15.14	269.166	15.14	212.5
15.16	253.334	15.16	218.75
15.18	277.084	15.18	162.5
15.2	332.5	15.2	256.25
15.22	221.666	15.22	193.75
15.24	308.75	15.24	193.75
15.26	308.75	15.26	250
15.28	292.916	15.28	200
15.3	253.334	15.3	206.25
15.32	324.584	15.32	212.5
15.34	190	15.34	187.5
15.36	245.416	15.36	300
15.38	277.084	15.38	281.25
15.4	292.916	15.4	237.5
15.42	324.584	15.42	206.25
15.44	285	15.44	193.75
15.46	269.166	15.46	231.25
15.48	229.584	15.48	281.25
15.5	261.25	15.5	193.75
15.52	285	15.52	162.5
15.54	253.334	15.54	162.5
15.56	316.666	15.56	181.25
15.58	237.5	15.58	218.75
15.6	324.584	15.6	212.5
15.62	277.084	15.62	225
15.64	261.25	15.64	168.75
15.66	221.666	15.66	237.5
15.68	292.916	15.68	162.5
15.7	237.5	15.7	168.75
15.72	245.416	15.72	162.5
15.74	205.834	15.74	212.5
15.76	300.834	15.76	137.5
15.78	221.666	15.78	212.5
15.8	324.584	15.8	193.75
15.82	316.666	15.82	256.25
15.84	205.834	15.84	231.25
15.86	221.666	15.86	193.75
15.88	205.834	15.88	218.75
15.9	261.25	15.9	250
15.92	190	15.92	200
15.94	261.25	15.94	175
15.96	292.916	15.96	231.25
15.98	197.916	15.98	168.75
16	348.334	16	181.25
16.02	221.666	16.02	168.75
16.04	229.584	16.04	206.25
16.06	221.666	16.06	175
16.08	253.334	16.08	175
16.1	253.334	16.1	200
16.12	221.666	16.12	200
16.14	237.5	16.14	175
16.16	182.084	16.16	218.75
16.18	269.166	16.18	262.5
16.2	205.834	16.2	256.25
16.22	277.084	16.22	256.25
16.24	166.25	16.24	181.25
16.26	277.084	16.26	243.75
16.28	245.416	16.28	193.75
16.3	245.416	16.3	193.75
16.32	316.666	16.32	193.75
16.34	261.25	16.34	206.25
16.36	190	16.36	193.75
16.38	245.416	16.38	237.5
16.4	308.75	16.4	206.25
16.42	269.166	16.42	231.25
16.44	237.5	16.44	175
16.46	213.75	16.46	225
16.48	237.5	16.48	137.5
16.5	190	16.5	125
16.52	197.916	16.52	212.5
16.54	158.334	16.54	212.5
16.56	229.584	16.56	212.5
16.58	213.75	16.58	187.5
16.6	197.916	16.6	206.25
16.62	261.25	16.62	181.25
16.64	300.834	16.64	193.75
16.66	348.334	16.66	231.25
16.68	245.416	16.68	218.75
16.7	285	16.7	137.5
16.72	277.084	16.72	175
16.74	213.75	16.74	143.75
16.76	285	16.76	231.25
16.78	261.25	16.78	237.5
16.8	340.416	16.8	237.5
16.82	221.666	16.82	181.25
16.84	213.75	16.84	181.25
16.86	253.334	16.86	200
16.88	292.916	16.88	200
16.9	269.166	16.9	250
16.92	205.834	16.92	231.25
16.94	261.25	16.94	168.75
16.96	300.834	16.96	231.25
16.98	269.166	16.98	112.5
17	237.5	17	225
17.02	174.166	17.02	200
17.04	308.75	17.04	200
17.06	197.916	17.06	231.25
17.08	348.334	17.08	306.25
17.1	300.834	17.1	206.25
17.12	285	17.12	181.25
17.14	221.666	17.14	218.75
17.16	253.334	17.16	200
17.18	300.834	17.18	225
17.2	213.75	17.2	275
17.22	205.834	17.22	268.75
17.24	213.75	17.24	118.75
17.26	308.75	17.26	212.5
17.28	213.75	17.28	281.25
17.3	285	17.3	218.75
17.32	277.084	17.32	181.25
17.34	245.416	17.34	243.75
17.36	300.834	17.36	206.25
17.38	300.834	17.38	218.75
17.4	253.334	17.4	225
17.42	237.5	17.42	162.5
17.44	253.334	17.44	237.5
17.46	308.75	17.46	181.25
17.48	316.666	17.48	250
17.5	245.416	17.5	256.25
17.52	277.084	17.52	168.75
17.54	316.666	17.54	293.75
17.56	332.5	17.56	156.25
17.58	221.666	17.58	187.5
17.6	158.334	17.6	231.25
17.62	292.916	17.62	181.25
17.64	277.084	17.64	243.75
17.66	197.916	17.66	268.75
17.68	269.166	17.68	231.25
17.7	269.166	17.7	212.5
17.72	221.666	17.72	337.5
17.74	221.666	17.74	306.25
17.76	261.25	17.76	162.5
17.78	300.834	17.78	181.25
17.8	285	17.8	206.25
17.82	253.334	17.82	187.5
17.84	253.334	17.84	225
17.86	221.666	17.86	206.25
17.88	253.334	17.88	306.25
17.9	269.166	17.9	250
17.92	205.834	17.92	256.25
17.94	213.75	17.94	137.5
17.96	308.75	17.96	250
17.98	197.916	17.98	193.75
18	205.834	18	162.5
18.02	261.25	18.02	256.25
18.04	253.334	18.04	243.75
18.06	356.25	18.06	162.5
18.08	205.834	18.08	206.25
18.1	158.334	18.1	225
18.12	221.666	18.12	275
18.14	205.834	18.14	175
18.16	277.084	18.16	306.25
18.18	387.916	18.18	187.5
18.2	316.666	18.2	187.5
18.22	110.834	18.22	212.5
18.24	316.666	18.24	262.5
18.26	316.666	18.26	250
18.28	269.166	18.28	187.5
18.3	332.5	18.3	187.5
18.32	237.5	18.32	187.5
18.34	229.584	18.34	225
18.36	237.5	18.36	225
18.38	348.334	18.38	281.25
18.4	292.916	18.4	193.75
18.42	285	18.42	137.5
18.44	245.416	18.44	162.5
18.46	245.416	18.46	250
18.48	300.834	18.48	193.75
18.5	190	18.5	237.5
18.52	190	18.52	256.25
18.54	245.416	18.54	193.75
18.56	253.334	18.56	231.25
18.58	324.584	18.58	206.25
18.6	213.75	18.6	325
18.62	269.166	18.62	181.25
18.64	308.75	18.64	225
18.66	308.75	18.66	262.5
18.68	221.666	18.68	231.25
18.7	253.334	18.7	193.75
18.72	261.25	18.72	243.75
18.74	237.5	18.74	262.5
18.76	174.166	18.76	237.5
18.78	269.166	18.78	218.75
18.8	300.834	18.8	212.5
18.82	229.584	18.82	306.25
18.84	197.916	18.84	218.75
18.86	190	18.86	225
18.88	332.5	18.88	187.5
18.9	292.916	18.9	231.25
18.92	324.584	18.92	206.25
18.94	316.666	18.94	250
18.96	332.5	18.96	212.5
18.98	174.166	18.98	281.25
19	292.916	19	243.75
19.02	253.334	19.02	268.75
19.04	245.416	19.04	231.25
19.06	237.5	19.06	243.75
19.08	332.5	19.08	212.5
19.1	221.666	19.1	193.75
19.12	356.25	19.12	218.75
19.14	261.25	19.14	281.25
19.16	277.084	19.16	250
19.18	269.166	19.18	250
19.2	308.75	19.2	281.25
19.22	229.584	19.22	218.75
19.24	324.584	19.24	237.5
19.26	277.084	19.26	225
19.28	213.75	19.28	168.75
19.3	261.25	19.3	156.25
19.32	277.084	19.32	243.75
19.34	292.916	19.34	243.75
19.36	158.334	19.36	250
19.38	253.334	19.38	206.25
19.4	316.666	19.4	281.25
19.42	308.75	19.42	231.25
19.44	340.416	19.44	268.75
19.46	237.5	19.46	281.25
19.48	205.834	19.48	300
19.5	332.5	19.5	356.25
19.52	221.666	19.52	318.75
19.54	269.166	19.54	243.75
19.56	190	19.56	181.25
19.58	261.25	19.58	237.5
19.6	245.416	19.6	237.5
19.62	324.584	19.62	218.75
19.64	316.666	19.64	218.75
19.66	245.416	19.66	262.5
19.68	253.334	19.68	237.5
19.7	245.416	19.7	287.5
19.72	245.416	19.72	287.5
19.74	269.166	19.74	300
19.76	158.334	19.76	243.75
19.78	221.666	19.78	287.5
19.8	277.084	19.8	268.75
19.82	253.334	19.82	243.75
19.84	213.75	19.84	343.75
19.86	277.084	19.86	331.25
19.88	190	19.88	250
19.9	292.916	19.9	256.25
19.92	277.084	19.92	275
19.94	308.75	19.94	218.75
19.96	285	19.96	237.5
19.98	285	19.98	237.5
20	277.084	20	237.5
20.02	253.334	20.02	212.5
20.04	308.75	20.04	275
20.06	300.834	20.06	181.25
20.08	261.25	20.08	268.75
20.1	277.084	20.1	225
20.12	237.5	20.12	225
20.14	292.916	20.14	218.75
20.16	237.5	20.16	187.5
20.18	269.166	20.18	237.5
20.2	158.334	20.2	287.5
20.22	316.666	20.22	218.75
20.24	190	20.24	325
20.26	221.666	20.26	237.5
20.28	229.584	20.28	281.25
20.3	300.834	20.3	237.5
20.32	364.166	20.32	243.75
20.34	308.75	20.34	331.25
20.36	261.25	20.36	212.5
20.38	261.25	20.38	250
20.4	245.416	20.4	231.25
20.42	253.334	20.42	262.5
20.44	285	20.44	293.75
20.46	269.166	20.46	243.75
20.48	253.334	20.48	300
20.5	292.916	20.5	212.5
20.52	213.75	20.52	168.75
20.54	237.5	20.54	281.25
20.56	292.916	20.56	287.5
20.58	253.334	20.58	250
20.6	340.416	20.6	275
20.62	261.25	20.62	281.25
20.64	229.584	20.64	212.5
20.66	395.834	20.66	262.5
20.68	340.416	20.68	250
20.7	292.916	20.7	212.5
20.72	261.25	20.72	281.25
20.74	261.25	20.74	237.5
20.76	269.166	20.76	168.75
20.78	316.666	20.78	193.75
20.8	245.416	20.8	268.75
20.82	190	20.82	212.5
20.84	332.5	20.84	325
20.86	229.584	20.86	206.25
20.88	221.666	20.88	162.5
20.9	221.666	20.9	262.5
20.92	253.334	20.92	256.25
20.94	253.334	20.94	287.5
20.96	237.5	20.96	281.25
20.98	237.5	20.98	218.75
21	269.166	21	350
21.02	308.75	21.02	225
21.04	261.25	21.04	331.25
21.06	237.5	21.06	281.25
21.08	261.25	21.08	231.25
21.1	403.75	21.1	268.75
21.12	308.75	21.12	218.75
21.14	237.5	21.14	275
21.16	190	21.16	250
21.18	285	21.18	256.25
21.2	229.584	21.2	231.25
21.22	269.166	21.22	175
21.24	308.75	21.24	287.5
21.26	356.25	21.26	287.5
21.28	269.166	21.28	287.5
21.3	308.75	21.3	262.5
21.32	292.916	21.32	200
21.34	269.166	21.34	250
21.36	332.5	21.36	281.25
21.38	253.334	21.38	193.75
21.4	261.25	21.4	218.75
21.42	269.166	21.42	237.5
21.44	372.084	21.44	281.25
21.46	292.916	21.46	306.25
21.48	261.25	21.48	300
21.5	261.25	21.5	306.25
21.52	229.584	21.52	312.5
21.54	277.084	21.54	293.75
21.56	292.916	21.56	300
21.58	443.334	21.58	281.25
21.6	229.584	21.6	337.5
21.62	300.834	21.62	256.25
21.64	364.166	21.64	300
21.66	253.334	21.66	287.5
21.68	316.666	21.68	287.5
21.7	190	21.7	325
21.72	324.584	21.72	256.25
21.74	300.834	21.74	187.5
21.76	340.416	21.76	268.75
21.78	269.166	21.78	275
21.8	292.916	21.8	268.75
21.82	356.25	21.82	281.25
21.84	253.334	21.84	337.5
21.86	316.666	21.86	375
21.88	300.834	21.88	306.25
21.9	356.25	21.9	243.75
21.92	340.416	21.92	400
21.94	285	21.94	300
21.96	292.916	21.96	312.5
21.98	372.084	21.98	250
22	316.666	22	256.25
22.02	316.666	22.02	300
22.04	356.25	22.04	262.5
22.06	340.416	22.06	281.25
22.08	316.666	22.08	306.25
22.1	277.084	22.1	212.5
22.12	308.75	22.12	262.5
22.14	324.584	22.14	268.75
22.16	380	22.16	325
22.18	253.334	22.18	250
22.2	285	22.2	250
22.22	300.834	22.22	362.5
22.24	348.334	22.24	268.75
22.26	380	22.26	350
22.28	340.416	22.28	275
22.3	292.916	22.3	243.75
22.32	285	22.32	250
22.34	340.416	22.34	387.5
22.36	356.25	22.36	318.75
22.38	364.166	22.38	256.25
22.4	300.834	22.4	268.75
22.42	324.584	22.42	275
22.44	348.334	22.44	281.25
22.46	340.416	22.46	225
22.48	332.5	22.48	268.75
22.5	261.25	22.5	331.25
22.52	372.084	22.52	281.25
22.54	316.666	22.54	318.75
22.56	308.75	22.56	293.75
22.58	380	22.58	275
22.6	300.834	22.6	200
22.62	340.416	22.62	356.25
22.64	411.666	22.64	343.75
22.66	348.334	22.66	268.75
22.68	356.25	22.68	318.75
22.7	332.5	22.7	300
22.72	308.75	22.72	362.5
22.74	340.416	22.74	300
22.76	380	22.76	231.25
22.78	372.084	22.78	262.5
22.8	308.75	22.8	306.25
22.82	435.416	22.82	306.25
22.84	332.5	22.84	250
22.86	269.166	22.86	400
22.88	340.416	22.88	256.25
22.9	324.584	22.9	256.25
22.92	316.666	22.92	343.75
22.94	285	22.94	268.75
22.96	348.334	22.96	262.5
22.98	308.75	22.98	337.5
23	364.166	23	250
23.02	292.916	23.02	368.75
23.04	372.084	23.04	318.75
23.06	285	23.06	356.25
23.08	324.584	23.08	250
23.1	395.834	23.1	287.5
23.12	340.416	23.12	381.25
23.14	364.166	23.14	312.5
23.16	459.166	23.16	356.25
23.18	372.084	23.18	318.75
23.2	538.334	23.2	312.5
23.22	395.834	23.22	256.25
23.24	387.916	23.24	343.75
23.26	316.666	23.26	318.75
23.28	395.834	23.28	300
23.3	372.084	23.3	306.25
23.32	411.666	23.32	393.75
23.34	356.25	23.34	312.5
23.36	364.166	23.36	287.5
23.38	372.084	23.38	306.25
23.4	403.75	23.4	318.75
23.42	451.25	23.42	325
23.44	356.25	23.44	362.5
23.46	451.25	23.46	387.5
23.48	356.25	23.48	350
23.5	395.834	23.5	318.75
23.52	443.334	23.52	381.25
23.54	348.334	23.54	318.75
23.56	467.084	23.56	337.5
23.58	419.584	23.58	337.5
23.6	467.084	23.6	287.5
23.62	482.916	23.62	431.25
23.64	316.666	23.64	312.5
23.66	435.416	23.66	393.75
23.68	380	23.68	400
23.7	395.834	23.7	312.5
23.72	451.25	23.72	300
23.74	340.416	23.74	387.5
23.76	451.25	23.76	350
23.78	435.416	23.78	443.75
23.8	490.834	23.8	425
23.82	482.916	23.82	393.75
23.84	451.25	23.84	393.75
23.86	498.75	23.86	481.25
23.88	411.666	23.88	362.5
23.9	562.084	23.9	318.75
23.92	570	23.92	431.25
23.94	633.334	23.94	312.5
23.96	467.084	23.96	475
23.98	435.416	23.98	437.5
24	475	24	350
24.02	562.084	24.02	462.5
24.04	577.916	24.04	387.5
24.06	467.084	24.06	412.5
24.08	562.084	24.08	431.25
24.1	490.834	24.1	400
24.12	672.916	24.12	418.75
24.14	482.916	24.14	568.75
24.16	585.834	24.16	475
24.18	546.25	24.18	500
24.2	451.25	24.2	443.75
24.22	625.416	24.22	412.5
24.24	609.584	24.24	568.75
24.26	649.166	24.26	493.75
24.28	522.5	24.28	537.5
24.3	522.5	24.3	656.25
24.32	593.75	24.32	443.75
24.34	752.084	24.34	550
24.36	712.5	24.36	493.75
24.38	775.834	24.38	575
24.4	704.584	24.4	643.75
24.42	696.666	24.42	618.75
24.44	760	24.44	587.5
24.46	688.75	24.46	737.5
24.48	657.084	24.48	700
24.5	862.916	24.5	662.5
24.52	839.166	24.52	737.5
24.54	807.5	24.54	550
24.56	752.084	24.56	600
24.58	736.25	24.58	650
24.6	839.166	24.6	675
24.62	744.166	24.62	650
24.64	878.75	24.64	725
24.66	870.834	24.66	750
24.68	831.25	24.68	793.747
24.7	791.666	24.7	900
24.72	918.334	24.72	924.997
24.74	1084.59	24.74	968.753
24.76	815.416	24.76	931.253
24.78	918.334	24.78	837.503
24.8	760	24.8	937.5
24.82	886.666	24.82	1056.25
24.84	855	24.84	831.247
24.86	783.75	24.86	1100
24.88	934.166	24.88	981.247
24.9	957.913	24.9	1100
24.92	886.666	24.92	943.747
24.94	894.584	24.94	1075
24.96	926.25	24.96	1175
24.98	1187.5	24.98	1081.25
25	1068.75	25	1075
25.02	957.913	25.02	1150
25.04	1021.25	25.04	1168.75
25.06	1029.16	25.06	1412.5
25.08	910.416	25.08	1268.75
25.1	989.587	25.1	1243.75
25.12	989.587	25.12	1193.75
25.14	926.25	25.14	1200
25.16	957.913	25.16	1068.75
25.18	942.084	25.18	1137.5
25.2	886.666	25.2	1175
25.22	973.75	25.22	1087.5
25.24	878.75	25.24	1125
25.26	942.084	25.26	1237.5
25.28	847.084	25.28	1137.5
25.3	815.416	25.3	968.753
25.32	831.25	25.32	962.497
25.34	728.334	25.34	1162.5
25.36	831.25	25.36	1093.75
25.38	973.75	25.38	987.503
25.4	894.584	25.4	1056.25
25.42	752.084	25.42	924.997
25.44	965.837	25.44	1025
25.46	839.166	25.46	906.247
25.48	775.834	25.48	1025
25.5	767.916	25.5	937.5
25.52	799.584	25.52	868.747
25.54	736.25	25.54	868.747
25.56	823.334	25.56	868.747
25.58	775.834	25.58	906.247
25.6	767.916	25.6	843.75
25.62	736.25	25.62	887.497
25.64	926.25	25.64	937.5
25.66	665	25.66	875.003
25.68	926.25	25.68	731.25
25.7	680.834	25.7	918.75
25.72	767.916	25.72	756.247
25.74	831.25	25.74	812.497
25.76	775.834	25.76	774.997
25.78	791.666	25.78	887.497
25.8	823.334	25.8	906.247
25.82	728.334	25.82	837.503
25.84	791.666	25.84	731.25
25.86	633.334	25.86	768.75
25.88	799.584	25.88	825
25.9	657.084	25.9	750
25.92	775.834	25.92	868.747
25.94	862.916	25.94	906.247
25.96	1068.75	25.96	637.5
25.98	791.666	25.98	750
26	736.25	26	762.503
26.02	918.334	26.02	825
26.04	902.5	26.04	875.003
26.06	791.666	26.06	712.5
26.08	752.084	26.08	912.503
26.1	878.75	26.1	756.247
26.12	855	26.12	756.247
26.14	783.75	26.14	756.247
26.16	1052.91	26.16	750
26.18	870.834	26.18	887.497
26.2	1021.25	26.2	924.997
26.22	1147.91	26.22	831.247
26.24	950	26.24	856.253
26.26	981.663	26.26	831.247
26.28	862.916	26.28	900
26.3	1187.5	26.3	937.5
26.32	1092.5	26.32	912.503
26.34	1187.5	26.34	862.5
26.36	1108.34	26.36	937.5
26.38	1250.84	26.38	962.497
26.4	1322.09	26.4	1075
26.42	1124.16	26.42	1050
26.44	1171.66	26.44	1131.25
26.46	1163.75	26.46	1156.25
26.48	1361.66	26.48	1193.75
26.5	1219.16	26.5	1293.75
26.52	1266.66	26.52	1343.75
26.54	1432.91	26.54	1256.25
26.56	1258.75	26.56	1481.25
26.58	1298.34	26.58	1606.25
26.6	1282.5	26.6	1562.5
26.62	1361.66	26.62	1506.25
26.64	1330	26.64	1631.25
26.66	1250.84	26.66	1756.25
26.68	1393.34	26.68	1700
26.7	1258.75	26.7	1956.25
26.72	1132.09	26.72	1831.25
26.74	1203.34	26.74	1762.5
26.76	1195.41	26.76	1875
26.78	1258.75	26.78	1837.5
26.8	1179.59	26.8	1700
26.82	1155.84	26.82	1568.75
26.84	1147.91	26.84	1693.75
26.86	1092.5	26.86	1712.5
26.88	1092.5	26.88	1450
26.9	934.166	26.9	1418.75
26.92	934.166	26.92	1475
26.94	1052.91	26.94	1331.25
26.96	1100.41	26.96	1281.25
26.98	950	26.98	1175
27	1037.09	27	1137.5
27.02	1005.41	27.02	1300
27.04	870.834	27.04	1056.25
27.06	942.084	27.06	1250
27.08	965.837	27.08	981.247
27.1	886.666	27.1	1318.75
27.12	934.166	27.12	962.497
27.14	942.084	27.14	1025
27.16	918.334	27.16	1018.75
27.18	926.25	27.18	1056.25
27.2	894.584	27.2	849.997
27.22	1037.09	27.22	924.997
27.24	926.25	27.24	918.75
27.26	902.5	27.26	962.497
27.28	934.166	27.28	918.75
27.3	855	27.3	800.003
27.32	894.584	27.32	843.75
27.34	799.584	27.34	962.497
27.36	839.166	27.36	868.747
27.38	950	27.38	912.503
27.4	910.416	27.4	912.503
27.42	1013.34	27.42	750
27.44	1052.91	27.44	1075
27.46	973.75	27.46	956.25
27.48	926.25	27.48	825
27.5	965.837	27.5	1062.5
27.52	973.75	27.52	900
27.54	902.5	27.54	762.503
27.56	855	27.56	862.5
27.58	894.584	27.58	981.247
27.6	1163.75	27.6	924.997
27.62	910.416	27.62	912.503
27.64	1140	27.64	812.497
27.66	1068.75	27.66	1106.25
27.68	1013.34	27.68	993.75
27.7	981.663	27.7	931.253
27.72	957.913	27.72	999.997
27.74	1219.16	27.74	937.5
27.76	989.587	27.76	968.753
27.78	1092.5	27.78	1150
27.8	1116.25	27.8	1068.75
27.82	1195.41	27.82	1081.25
27.84	1076.66	27.84	1143.75
27.86	1124.16	27.86	1087.5
27.88	1140	27.88	1100
27.9	1171.66	27.9	1087.5
27.92	1171.66	27.92	1181.25
27.94	1203.34	27.94	1331.25
27.96	1147.91	27.96	1193.75
27.98	902.5	27.98	1206.25
28	1171.66	28	1356.25
28.02	1266.66	28.02	1243.75
28.04	1108.34	28.04	1500
28.06	1140	28.06	1293.75
28.08	1266.66	28.08	1456.25
28.1	1219.16	28.1	1556.25
28.12	1298.34	28.12	1600
28.14	1179.59	28.14	1493.75
28.16	1258.75	28.16	1525
28.18	1361.66	28.18	1531.25
28.2	1314.16	28.2	1656.25
28.22	1322.09	28.22	1725
28.24	1401.25	28.24	1556.25
28.26	1266.66	28.26	1568.75
28.28	1124.16	28.28	2000
28.3	1306.25	28.3	1968.75
28.32	1266.66	28.32	1756.25
28.34	1353.75	28.34	1687.5
28.36	1235	28.36	1800
28.38	1124.16	28.38	1781.25
28.4	1155.84	28.4	1762.5
28.42	1068.75	28.42	1881.25
28.44	1084.59	28.44	1725
28.46	1187.5	28.46	2018.75
28.48	997.5	28.48	1581.25
28.5	1124.16	28.5	1606.25
28.52	1132.09	28.52	1506.25
28.54	1116.25	28.54	1681.25
28.56	1179.59	28.56	1656.25
28.58	1068.75	28.58	1587.5
28.6	950	28.6	1843.75
28.62	1045	28.62	1581.25
28.64	997.5	28.64	1393.75
28.66	997.5	28.66	1218.75
28.68	957.913	28.68	1193.75
28.7	973.75	28.7	1425
28.72	997.5	28.72	1343.75
28.74	918.334	28.74	1193.75
28.76	878.75	28.76	1325
28.78	847.084	28.78	1350
28.8	760	28.8	1012.5
28.82	799.584	28.82	1137.5
28.84	839.166	28.84	1150
28.86	815.416	28.86	1125
28.88	902.5	28.88	999.997
28.9	823.334	28.9	900
28.92	760	28.92	1050
28.94	688.75	28.94	1018.75
28.96	744.166	28.96	893.753
28.98	934.166	28.98	924.997
29	712.5	29	774.997
29.02	625.416	29.02	912.503
29.04	617.5	29.04	937.5
29.06	680.834	29.06	818.753
29.08	680.834	29.08	756.247
29.1	672.916	29.1	700
29.12	633.334	29.12	825
29.14	680.834	29.14	712.5
29.16	570	29.16	706.25
29.18	546.25	29.18	756.247
29.2	601.666	29.2	693.75
29.22	546.25	29.22	700
29.24	546.25	29.24	700
29.26	625.416	29.26	631.25
29.28	467.084	29.28	687.5
29.3	490.834	29.3	675
29.32	490.834	29.32	675
29.34	593.75	29.34	618.75
29.36	530.416	29.36	575
29.38	554.166	29.38	643.75
29.4	562.084	29.4	612.5
29.42	419.584	29.42	575
29.44	577.916	29.44	612.5
29.46	522.5	29.46	493.75
29.48	506.666	29.48	631.25
29.5	467.084	29.5	531.25
29.52	411.666	29.52	562.5
29.54	467.084	29.54	618.75
29.56	435.416	29.56	468.75
29.58	419.584	29.58	462.5
29.6	522.5	29.6	550
29.62	490.834	29.62	362.5
29.64	356.25	29.64	475
29.66	372.084	29.66	575
29.68	475	29.68	600
29.7	459.166	29.7	400
29.72	403.75	29.72	506.25
29.74	490.834	29.74	506.25
29.76	443.334	29.76	525
29.78	380	29.78	437.5
29.8	372.084	29.8	462.5
29.82	427.5	29.82	418.75
29.84	403.75	29.84	375
29.86	324.584	29.86	456.25
29.88	475	29.88	400
29.9	419.584	29.9	425
29.92	316.666	29.92	350
29.94	364.166	29.94	418.75
29.96	285	29.96	375
29.98	435.416	29.98	350
30	324.584	30	462.5
30.02	387.916	30.02	350
30.04	372.084	30.04	300
30.06	364.166	30.06	337.5
30.08	340.416	30.08	400
30.1	285	30.1	368.75
30.12	285	30.12	362.5
30.14	372.084	30.14	487.5
30.16	340.416	30.16	450
30.18	372.084	30.18	387.5
30.2	364.166	30.2	331.25
30.22	292.916	30.22	387.5
30.24	300.834	30.24	325
30.26	451.25	30.26	343.75
30.28	372.084	30.28	387.5
30.3	324.584	30.3	356.25
30.32	395.834	30.32	356.25
30.34	340.416	30.34	350
30.36	372.084	30.36	343.75
30.38	356.25	30.38	368.75
30.4	348.334	30.4	318.75
30.42	261.25	30.42	306.25
30.44	300.834	30.44	450
30.46	308.75	30.46	356.25
30.48	285	30.48	343.75
30.5	372.084	30.5	312.5
30.52	324.584	30.52	300
30.54	269.166	30.54	306.25
30.56	300.834	30.56	381.25
30.58	292.916	30.58	381.25
30.6	316.666	30.6	350
30.62	324.584	30.62	306.25
30.64	340.416	30.64	256.25
30.66	387.916	30.66	250
30.68	372.084	30.68	268.75
30.7	308.75	30.7	275
30.72	269.166	30.72	362.5
30.74	308.75	30.74	362.5
30.76	300.834	30.76	293.75
30.78	205.834	30.78	206.25
30.8	316.666	30.8	337.5
30.82	324.584	30.82	312.5
30.84	364.166	30.84	350
30.86	213.75	30.86	331.25
30.88	316.666	30.88	300
30.9	292.916	30.9	318.75
30.92	285	30.92	368.75
30.94	229.584	30.94	312.5
30.96	292.916	30.96	218.75
30.98	277.084	30.98	293.75
31	237.5	31	231.25
31.02	348.334	31.02	300
31.04	269.166	31.04	250
31.06	316.666	31.06	331.25
31.08	300.834	31.08	293.75
31.1	253.334	31.1	343.75
31.12	213.75	31.12	287.5
31.14	277.084	31.14	337.5
31.16	285	31.16	275
31.18	237.5	31.18	287.5
31.2	285	31.2	325
31.22	269.166	31.22	312.5
31.24	277.084	31.24	312.5
31.26	277.084	31.26	293.75
31.28	221.666	31.28	193.75
31.3	261.25	31.3	293.75
31.32	300.834	31.32	250
31.34	158.334	31.34	231.25
31.36	316.666	31.36	237.5
31.38	277.084	31.38	243.75
31.4	190	31.4	312.5
31.42	324.584	31.42	325
31.44	261.25	31.44	275
31.46	205.834	31.46	331.25
31.48	324.584	31.48	218.75
31.5	277.084	31.5	256.25
31.52	253.334	31.52	306.25
31.54	158.334	31.54	293.75
31.56	269.166	31.56	268.75
31.58	300.834	31.58	225
31.6	237.5	31.6	243.75
31.62	237.5	31.62	206.25
31.64	237.5	31.64	262.5
31.66	221.666	31.66	318.75
31.68	269.166	31.68	250
31.7	237.5	31.7	243.75
31.72	292.916	31.72	237.5
31.74	221.666	31.74	281.25
31.76	245.416	31.76	250
31.78	340.416	31.78	300
31.8	308.75	31.8	275
31.82	300.834	31.82	225
31.84	332.5	31.84	250
31.86	229.584	31.86	281.25
31.88	253.334	31.88	268.75
31.9	174.166	31.9	356.25
31.92	190	31.92	268.75
31.94	237.5	31.94	268.75
31.96	277.084	31.96	300
31.98	277.084	31.98	268.75
32	229.584	32	231.25
32.02	237.5	32.02	281.25
32.04	237.5	32.04	237.5
32.06	237.5	32.06	225
32.08	285	32.08	318.75
32.1	308.75	32.1	212.5
32.12	221.666	32.12	225
32.14	285	32.14	325
32.16	356.25	32.16	256.25
32.18	285	32.18	243.75
32.2	237.5	32.2	325
32.22	229.584	32.22	225
32.24	221.666	32.24	256.25
32.26	166.25	32.26	162.5
32.28	261.25	32.28	237.5
32.3	166.25	32.3	268.75
32.32	324.584	32.32	225
32.34	332.5	32.34	337.5
32.36	308.75	32.36	293.75
32.38	229.584	32.38	175
32.4	229.584	32.4	318.75
32.42	174.166	32.42	268.75
32.44	182.084	32.44	268.75
32.46	213.75	32.46	262.5
32.48	237.5	32.48	250
32.5	221.666	32.5	250
32.52	269.166	32.52	256.25
32.54	269.166	32.54	212.5
32.56	316.666	32.56	237.5
32.58	237.5	32.58	212.5
32.6	237.5	32.6	218.75
32.62	269.166	32.62	293.75
32.64	253.334	32.64	268.75
32.66	269.166	32.66	206.25
32.68	205.834	32.68	206.25
32.7	174.166	32.7	225
32.72	142.5	32.72	193.75
32.74	237.5	32.74	156.25
32.76	237.5	32.76	268.75
32.78	221.666	32.78	237.5
32.8	190	32.8	300
32.82	253.334	32.82	200
32.84	182.084	32.84	237.5
32.86	190	32.86	218.75
32.88	245.416	32.88	212.5
32.9	190	32.9	275
32.92	308.75	32.92	218.75
32.94	229.584	32.94	218.75
32.96	213.75	32.96	237.5
32.98	221.666	32.98	218.75
33	245.416	33	250
33.02	316.666	33.02	206.25
33.04	229.584	33.04	275
33.06	261.25	33.06	206.25
33.08	197.916	33.08	237.5
33.1	229.584	33.1	250
33.12	269.166	33.12	200
33.14	174.166	33.14	256.25
33.16	245.416	33.16	237.5
33.18	237.5	33.18	243.75
33.2	213.75	33.2	212.5
33.22	229.584	33.22	250
33.24	229.584	33.24	218.75
33.26	261.25	33.26	287.5
33.28	277.084	33.28	250
33.3	197.916	33.3	231.25
33.32	245.416	33.32	237.5
33.34	269.166	33.34	287.5
33.36	269.166	33.36	175
33.38	340.416	33.38	231.25
33.4	142.5	33.4	268.75
33.42	205.834	33.42	243.75
33.44	205.834	33.44	243.75
33.46	197.916	33.46	256.25
33.48	158.334	33.48	250
33.5	213.75	33.5	250
33.52	205.834	33.52	175
33.54	197.916	33.54	262.5
33.56	229.584	33.56	225
33.58	229.584	33.58	218.75
33.6	245.416	33.6	243.75
33.62	197.916	33.62	212.5
33.64	213.75	33.64	175
33.66	269.166	33.66	156.25
33.68	237.5	33.68	218.75
33.7	182.084	33.7	225
33.72	269.166	33.72	181.25
33.74	126.666	33.74	206.25
33.76	261.25	33.76	275
33.78	245.416	33.78	181.25
33.8	253.334	33.8	181.25
33.82	197.916	33.82	300
33.84	277.084	33.84	200
33.86	261.25	33.86	200
33.88	221.666	33.88	212.5
33.9	213.75	33.9	225
33.92	190	33.92	275
33.94	261.25	33.94	175
33.96	197.916	33.96	225
33.98	190	33.98	243.75
34	182.084	34	243.75
34.02	205.834	34.02	181.25
34.04	158.334	34.04	131.25
34.06	277.084	34.06	275
34.08	213.75	34.08	281.25
34.1	174.166	34.1	206.25
34.12	277.084	34.12	275
34.14	285	34.14	262.5
34.16	166.25	34.16	193.75
34.18	182.084	34.18	231.25
34.2	190	34.2	256.25
34.22	182.084	34.22	206.25
34.24	213.75	34.24	212.5
34.26	150.416	34.26	231.25
34.28	229.584	34.28	150
34.3	205.834	34.3	168.75
34.32	237.5	34.32	237.5
34.34	221.666	34.34	168.75
34.36	174.166	34.36	256.25
34.38	150.416	34.38	175
34.4	292.916	34.4	256.25
34.42	245.416	34.42	237.5
34.44	229.584	34.44	275
34.46	205.834	34.46	256.25
34.48	158.334	34.48	175
34.5	221.666	34.5	218.75
34.52	229.584	34.52	193.75
34.54	182.084	34.54	156.25
34.56	221.666	34.56	200
34.58	221.666	34.58	268.75
34.6	190	34.6	237.5
34.62	229.584	34.62	237.5
34.64	221.666	34.64	237.5
34.66	229.584	34.66	193.75
34.68	182.084	34.68	256.25
34.7	316.666	34.7	187.5
34.72	190	34.72	212.5
34.74	205.834	34.74	287.5
34.76	174.166	34.76	168.75
34.78	261.25	34.78	181.25
34.8	190	34.8	218.75
34.82	237.5	34.82	275
34.84	197.916	34.84	237.5
34.86	253.334	34.86	237.5
34.88	245.416	34.88	243.75
34.9	237.5	34.9	275
34.92	221.666	34.92	218.75
34.94	190	34.94	256.25
34.96	221.666	34.96	231.25
34.98	253.334	34.98	231.25
35	245.416	35	187.5
35.02	237.5	35.02	256.25
35.04	245.416	35.04	225
35.06	245.416	35.06	268.75
35.08	277.084	35.08	212.5
35.1	269.166	35.1	243.75
35.12	174.166	35.12	325
35.14	174.166	35.14	225
35.16	213.75	35.16	200
35.18	205.834	35.18	250
35.2	245.416	35.2	250
35.22	205.834	35.22	243.75
35.24	166.25	35.24	250
35.26	316.666	35.26	293.75
35.28	253.334	35.28	200
35.3	237.5	35.3	281.25
35.32	197.916	35.32	212.5
35.34	229.584	35.34	237.5
35.36	261.25	35.36	300
35.38	332.5	35.38	193.75
35.4	229.584	35.4	218.75
35.42	300.834	35.42	200
35.44	174.166	35.44	218.75
35.46	213.75	35.46	268.75
35.48	174.166	35.48	218.75
35.5	316.666	35.5	243.75
35.52	229.584	35.52	206.25
35.54	237.5	35.54	250
35.56	332.5	35.56	250
35.58	269.166	35.58	287.5
35.6	253.334	35.6	256.25
35.62	205.834	35.62	275
35.64	253.334	35.64	256.25
35.66	269.166	35.66	218.75
35.68	245.416	35.68	281.25
35.7	285	35.7	225
35.72	292.916	35.72	275
35.74	205.834	35.74	325
35.76	205.834	35.76	300
35.78	316.666	35.78	287.5
35.8	269.166	35.8	300
35.82	261.25	35.82	237.5
35.84	316.666	35.84	293.75
35.86	213.75	35.86	293.75
35.88	340.416	35.88	225
35.9	356.25	35.9	268.75
35.92	261.25	35.92	212.5
35.94	324.584	35.94	312.5
35.96	411.666	35.96	306.25
35.98	253.334	35.98	318.75
36	277.084	36	287.5
36.02	213.75	36.02	350
36.04	245.416	36.04	281.25
36.06	308.75	36.06	287.5
36.08	324.584	36.08	287.5
36.1	308.75	36.1	312.5
36.12	221.666	36.12	306.25
36.14	261.25	36.14	287.5
36.16	253.334	36.16	268.75
36.18	285	36.18	318.75
36.2	261.25	36.2	268.75
36.22	245.416	36.22	306.25
36.24	221.666	36.24	362.5
36.26	269.166	36.26	318.75
36.28	245.416	36.28	293.75
36.3	269.166	36.3	325
36.32	316.666	36.32	293.75
36.34	316.666	36.34	381.25
36.36	292.916	36.36	393.75
36.38	380	36.38	387.5
36.4	261.25	36.4	306.25
36.42	277.084	36.42	318.75
36.44	340.416	36.44	387.5
36.46	348.334	36.46	350
36.48	300.834	36.48	343.75
36.5	300.834	36.5	337.5
36.52	269.166	36.52	331.25
36.54	308.75	36.54	293.75
36.56	253.334	36.56	418.75
36.58	403.75	36.58	431.25
36.6	300.834	36.6	400
36.62	292.916	36.62	293.75
36.64	372.084	36.64	350
36.66	348.334	36.66	375
36.68	292.916	36.68	406.25
36.7	316.666	36.7	456.25
36.72	300.834	36.72	450
36.74	332.5	36.74	331.25
36.76	395.834	36.76	431.25
36.78	316.666	36.78	387.5
36.8	395.834	36.8	425
36.82	292.916	36.82	362.5
36.84	380	36.84	387.5
36.86	332.5	36.86	356.25
36.88	340.416	36.88	450
36.9	277.084	36.9	337.5
36.92	380	36.92	393.75
36.94	324.584	36.94	412.5
36.96	269.166	36.96	343.75
36.98	340.416	36.98	356.25
37	380	37	393.75
37.02	316.666	37.02	356.25
37.04	285	37.04	412.5
37.06	237.5	37.06	331.25
37.08	395.834	37.08	456.25
37.1	348.334	37.1	393.75
37.12	237.5	37.12	518.75
37.14	308.75	37.14	350
37.16	285	37.16	393.75
37.18	292.916	37.18	268.75
37.2	261.25	37.2	350
37.22	387.916	37.22	406.25
37.24	277.084	37.24	343.75
37.26	292.916	37.26	306.25
37.28	253.334	37.28	368.75
37.3	372.084	37.3	412.5
37.32	348.334	37.32	325
37.34	245.416	37.34	387.5
37.36	300.834	37.36	425
37.38	308.75	37.38	425
37.4	229.584	37.4	337.5
37.42	300.834	37.42	343.75
37.44	300.834	37.44	300
37.46	277.084	37.46	362.5
37.48	292.916	37.48	337.5
37.5	300.834	37.5	400
37.52	261.25	37.52	343.75
37.54	285	37.54	300
37.56	364.166	37.56	356.25
37.58	229.584	37.58	443.75
37.6	253.334	37.6	281.25
37.62	190	37.62	350
37.64	221.666	37.64	356.25
37.66	332.5	37.66	375
37.68	190	37.68	312.5
37.7	285	37.7	337.5
37.72	197.916	37.72	312.5
37.74	285	37.74	281.25
37.76	292.916	37.76	325
37.78	245.416	37.78	306.25
37.8	292.916	37.8	362.5
37.82	253.334	37.82	362.5
37.84	292.916	37.84	275
37.86	245.416	37.86	375
37.88	197.916	37.88	368.75
37.9	237.5	37.9	268.75
37.92	229.584	37.92	287.5
37.94	229.584	37.94	287.5
37.96	182.084	37.96	368.75
37.98	285	37.98	312.5
38	253.334	38	431.25
38.02	237.5	38.02	281.25
38.04	174.166	38.04	262.5
38.06	277.084	38.06	475
38.08	316.666	38.08	362.5
38.1	269.166	38.1	387.5
38.12	197.916	38.12	350
38.14	182.084	38.14	400
38.16	261.25	38.16	362.5
38.18	261.25	38.18	375
38.2	134.584	38.2	400
38.22	221.666	38.22	443.75
38.24	245.416	38.24	331.25
38.26	166.25	38.26	375
38.28	213.75	38.28	343.75
38.3	229.584	38.3	368.75
38.32	237.5	38.32	387.5
38.34	308.75	38.34	343.75
38.36	269.166	38.36	400
38.38	221.666	38.38	393.75
38.4	285	38.4	337.5
38.42	166.25	38.42	331.25
38.44	182.084	38.44	325
38.46	197.916	38.46	418.75
38.48	237.5	38.48	368.75
38.5	285	38.5	350
38.52	190	38.52	325
38.54	237.5	38.54	250
38.56	190	38.56	331.25
38.58	205.834	38.58	250
38.6	166.25	38.6	275
38.62	237.5	38.62	306.25
38.64	197.916	38.64	306.25
38.66	197.916	38.66	256.25
38.68	166.25	38.68	256.25
38.7	174.166	38.7	262.5
38.72	197.916	38.72	300
38.74	182.084	38.74	225
38.76	142.5	38.76	281.25
38.78	182.084	38.78	325
38.8	253.334	38.8	281.25
38.82	158.334	38.82	237.5
38.84	197.916	38.84	281.25
38.86	237.5	38.86	256.25
38.88	174.166	38.88	175
38.9	197.916	38.9	275
38.92	269.166	38.92	250
38.94	166.25	38.94	337.5
38.96	190	38.96	231.25
38.98	182.084	38.98	193.75
39	142.5	39	175
39.02	134.584	39.02	250
39.04	190	39.04	243.75
39.06	182.084	39.06	287.5
39.08	182.084	39.08	218.75
39.1	182.084	39.1	256.25
39.12	197.916	39.12	237.5
39.14	237.5	39.14	168.75
39.16	142.5	39.16	212.5
39.18	158.334	39.18	250
39.2	213.75	39.2	225
39.22	237.5	39.22	187.5
39.24	237.5	39.24	162.5
39.26	221.666	39.26	262.5
39.28	205.834	39.28	193.75
39.3	79.1666	39.3	218.75
39.32	158.334	39.32	256.25
39.34	245.416	39.34	243.75
39.36	229.584	39.36	300
39.38	229.584	39.38	268.75
39.4	166.25	39.4	156.25
39.42	79.1666	39.42	206.25
39.44	197.916	39.44	206.25
39.46	253.334	39.46	237.5
39.48	237.5	39.48	237.5
39.5	166.25	39.5	168.75
39.52	237.5	39.52	218.75
39.54	197.916	39.54	250
39.56	134.584	39.56	181.25
39.58	174.166	39.58	218.75
39.6	308.75	39.6	212.5
39.62	166.25	39.62	237.5
39.64	213.75	39.64	268.75
39.66	190	39.66	200
39.68	221.666	39.68	212.5
39.7	166.25	39.7	243.75
39.72	190	39.72	187.5
39.74	158.334	39.74	200
39.76	182.084	39.76	206.25
39.78	190	39.78	225
39.8	205.834	39.8	237.5
39.82	174.166	39.82	225
39.84	213.75	39.84	268.75
39.86	174.166	39.86	206.25
39.88	237.5	39.88	250
39.9	269.166	39.9	181.25
39.92	197.916	39.92	156.25
39.94	213.75	39.94	237.5
39.96	190	39.96	125
39.98	150.416	39.98	212.5
40	197.916	40	193.75
40.02	221.666	40.02	181.25
40.04	158.334	40.04	175
40.06	213.75	40.06	225
40.08	205.834	40.08	218.75
40.1	197.916	40.1	250
40.12	142.5	40.12	187.5
40.14	190	40.14	175
40.16	182.084	40.16	225
40.18	182.084	40.18	243.75
40.2	126.666	40.2	262.5
40.22	166.25	40.22	237.5
40.24	190	40.24	218.75
40.26	190	40.26	237.5
40.28	221.666	40.28	181.25
40.3	213.75	40.3	268.75
40.32	166.25	40.32	281.25
40.34	213.75	40.34	181.25
40.36	237.5	40.36	175
40.38	174.166	40.38	225
40.4	158.334	40.4	131.25
40.42	205.834	40.42	193.75
40.44	261.25	40.44	175
40.46	158.334	40.46	250
40.48	205.834	40.48	193.75
40.5	197.916	40.5	200
40.52	221.666	40.52	212.5
40.54	197.916	40.54	181.25
40.56	245.416	40.56	193.75
40.58	277.084	40.58	181.25
40.6	182.084	40.6	181.25
40.62	205.834	40.62	212.5
40.64	229.584	40.64	156.25
40.66	197.916	40.66	212.5
40.68	237.5	40.68	187.5
40.7	190	40.7	200
40.72	277.084	40.72	193.75
40.74	182.084	40.74	237.5
40.76	150.416	40.76	143.75
40.78	221.666	40.78	193.75
40.8	261.25	40.8	212.5
40.82	126.666	40.82	200
40.84	213.75	40.84	168.75
40.86	182.084	40.86	262.5
40.88	221.666	40.88	168.75
40.9	213.75	40.9	218.75
40.92	142.5	40.92	218.75
40.94	190	40.94	200
40.96	269.166	40.96	256.25
40.98	190	40.98	193.75
41	229.584	41	193.75
41.02	221.666	41.02	256.25
41.04	158.334	41.04	212.5
41.06	150.416	41.06	218.75
41.08	277.084	41.08	162.5
41.1	237.5	41.1	181.25
41.12	245.416	41.12	237.5
41.14	229.584	41.14	168.75
41.16	253.334	41.16	193.75
41.18	205.834	41.18	268.75
41.2	213.75	41.2	206.25
41.22	245.416	41.22	212.5
41.24	205.834	41.24	225
41.26	269.166	41.26	193.75
41.28	150.416	41.28	193.75
41.3	197.916	41.3	200
41.32	197.916	41.32	262.5
41.34	269.166	41.34	275
41.36	197.916	41.36	143.75
41.38	253.334	41.38	256.25
41.4	205.834	41.4	250
41.42	221.666	41.42	250
41.44	197.916	41.44	231.25
41.46	253.334	41.46	187.5
41.48	166.25	41.48	225
41.5	190	41.5	187.5
41.52	300.834	41.52	212.5
41.54	229.584	41.54	256.25
41.56	253.334	41.56	162.5
41.58	364.166	41.58	256.25
41.6	190	41.6	218.75
41.62	190	41.62	256.25
41.64	245.416	41.64	212.5
41.66	158.334	41.66	237.5
41.68	277.084	41.68	287.5
41.7	213.75	41.7	231.25
41.72	292.916	41.72	262.5
41.74	261.25	41.74	200
41.76	245.416	41.76	256.25
41.78	253.334	41.78	181.25
41.8	277.084	41.8	231.25
41.82	197.916	41.82	250
41.84	213.75	41.84	256.25
41.86	197.916	41.86	231.25
41.88	269.166	41.88	287.5
41.9	292.916	41.9	281.25
41.92	213.75	41.92	243.75
41.94	285	41.94	231.25
41.96	245.416	41.96	268.75
41.98	190	41.98	225
42	150.416	42	162.5
42.02	221.666	42.02	268.75
42.04	308.75	42.04	250
42.06	356.25	42.06	225
42.08	253.334	42.08	187.5
42.1	229.584	42.1	306.25
42.12	324.584	42.12	312.5
42.14	292.916	42.14	187.5
42.16	253.334	42.16	187.5
42.18	387.916	42.18	250
42.2	261.25	42.2	262.5
42.22	292.916	42.22	225
42.24	269.166	42.24	237.5
42.26	237.5	42.26	312.5
42.28	285	42.28	243.75
42.3	340.416	42.3	275
42.32	245.416	42.32	306.25
42.34	316.666	42.34	300
42.36	285	42.36	287.5
42.38	253.334	42.38	275
42.4	292.916	42.4	281.25
42.42	221.666	42.42	387.5
42.44	269.166	42.44	262.5
42.46	348.334	42.46	256.25
42.48	285	42.48	293.75
42.5	387.916	42.5	312.5
42.52	324.584	42.52	281.25
42.54	269.166	42.54	293.75
42.56	419.584	42.56	356.25
42.58	269.166	42.58	306.25
42.6	277.084	42.6	325
42.62	316.666	42.62	275
42.64	332.5	42.64	268.75
42.66	372.084	42.66	287.5
42.68	332.5	42.68	275
42.7	300.834	42.7	312.5
42.72	514.584	42.72	425
42.74	419.584	42.74	337.5
42.76	387.916	42.76	368.75
42.78	300.834	42.78	368.75
42.8	356.25	42.8	425
42.82	332.5	42.82	375
42.84	395.834	42.84	293.75
42.86	403.75	42.86	512.5
42.88	435.416	42.88	356.25
42.9	443.334	42.9	356.25
42.92	411.666	42.92	356.25
42.94	506.666	42.94	375
42.96	348.334	42.96	437.5
42.98	435.416	42.98	468.75
43	443.334	43	375
43.02	435.416	43.02	362.5
43.04	459.166	43.04	450
43.06	372.084	43.06	362.5
43.08	451.25	43.08	487.5
43.1	435.416	43.1	506.25
43.12	546.25	43.12	475
43.14	530.416	43.14	425
43.16	672.916	43.16	606.25
43.18	451.25	43.18	531.25
43.2	625.416	43.2	568.75
43.22	451.25	43.22	550
43.24	498.75	43.24	556.25
43.26	530.416	43.26	512.5
43.28	443.334	43.28	556.25
43.3	506.666	43.3	537.5
43.32	593.75	43.32	500
43.34	490.834	43.34	487.5
43.36	570	43.36	612.5
43.38	570	43.38	581.25
43.4	467.084	43.4	712.5
43.42	530.416	43.42	675
43.44	696.666	43.44	581.25
43.46	522.5	43.46	662.5
43.48	530.416	43.48	543.75
43.5	665	43.5	700
43.52	633.334	43.52	675
43.54	577.916	43.54	687.5
43.56	696.666	43.56	787.5
43.58	696.666	43.58	787.5
43.6	688.75	43.6	856.253
43.62	657.084	43.62	868.747
43.64	657.084	43.64	837.503
43.66	577.916	43.66	887.497
43.68	728.334	43.68	875.003
43.7	752.084	43.7	806.25
43.72	775.834	43.72	1025
43.74	672.916	43.74	1043.75
43.76	680.834	43.76	962.497
43.78	744.166	43.78	1037.5
43.8	760	43.8	956.25
43.82	593.75	43.82	993.75
43.84	672.916	43.84	981.247
43.86	530.416	43.86	993.75
43.88	704.584	43.88	968.753
43.9	752.084	43.9	1031.25
43.92	767.916	43.92	1012.5
43.94	617.5	43.94	968.753
43.96	633.334	43.96	1075
43.98	585.834	43.98	887.497
44	767.916	44	937.5
44.02	617.5	44.02	975
44.04	665	44.04	1025
44.06	665	44.06	1137.5
44.08	696.666	44.08	999.997
44.1	562.084	44.1	1037.5
44.12	522.5	44.12	1043.75
44.14	633.334	44.14	1112.5
44.16	617.5	44.16	887.497
44.18	625.416	44.18	931.253
44.2	562.084	44.2	950.003
44.22	665	44.22	918.75
44.24	562.084	44.24	875.003
44.26	506.666	44.26	843.75
44.28	562.084	44.28	1056.25
44.3	649.166	44.3	849.997
44.32	641.25	44.32	881.25
44.34	562.084	44.34	843.75
44.36	546.25	44.36	862.5
44.38	538.334	44.38	862.5
44.4	482.916	44.4	756.247
44.42	467.084	44.42	618.75
44.44	514.584	44.44	756.247
44.46	585.834	44.46	881.25
44.48	475	44.48	825
44.5	514.584	44.5	912.503
44.52	467.084	44.52	681.25
44.54	554.166	44.54	725
44.56	435.416	44.56	550
44.58	467.084	44.58	631.25
44.6	443.334	44.6	612.5
44.62	482.916	44.62	668.75
44.64	435.416	44.64	618.75
44.66	490.834	44.66	675
44.68	411.666	44.68	662.5
44.7	514.584	44.7	581.25
44.72	403.75	44.72	518.75
44.74	490.834	44.74	662.5
44.76	482.916	44.76	562.5
44.78	435.416	44.78	525
44.8	451.25	44.8	468.75
44.82	530.416	44.82	550
44.84	348.334	44.84	512.5
44.86	419.584	44.86	431.25
44.88	324.584	44.88	506.25
44.9	372.084	44.9	537.5
44.92	482.916	44.92	512.5
44.94	253.334	44.94	493.75
44.96	356.25	44.96	543.75
44.98	332.5	44.98	400
45	340.416	45	468.75
45.02	372.084	45.02	431.25
45.04	372.084	45.04	500
45.06	403.75	45.06	437.5
45.08	380	45.08	475
45.1	451.25	45.1	518.75
45.12	285	45.12	343.75
45.14	324.584	45.14	331.25
45.16	459.166	45.16	543.75
45.18	482.916	45.18	406.25
45.2	387.916	45.2	412.5
45.22	245.416	45.22	381.25
45.24	435.416	45.24	387.5
45.26	395.834	45.26	487.5
45.28	411.666	45.28	406.25
45.3	253.334	45.3	443.75
45.32	372.084	45.32	381.25
45.34	348.334	45.34	362.5
45.36	403.75	45.36	443.75
45.38	324.584	45.38	337.5
45.4	364.166	45.4	362.5
45.42	316.666	45.42	331.25
45.44	269.166	45.44	412.5
45.46	380	45.46	368.75
45.48	395.834	45.48	318.75
45.5	340.416	45.5	418.75
45.52	316.666	45.52	400
45.54	419.584	45.54	343.75
45.56	300.834	45.56	331.25
45.58	395.834	45.58	443.75
45.6	372.084	45.6	356.25
45.62	395.834	45.62	331.25
45.64	316.666	45.64	325
45.66	285	45.66	393.75
45.68	277.084	45.68	356.25
45.7	340.416	45.7	287.5
45.72	364.166	45.72	381.25
45.74	285	45.74	350
45.76	324.584	45.76	368.75
45.78	277.084	45.78	337.5
45.8	348.334	45.8	312.5
45.82	380	45.82	375
45.84	340.416	45.84	381.25
45.86	380	45.86	325
45.88	340.416	45.88	281.25
45.9	340.416	45.9	393.75
45.92	356.25	45.92	287.5
45.94	308.75	45.94	343.75
45.96	300.834	45.96	387.5
45.98	324.584	45.98	368.75
46	380	46	400
46.02	324.584	46.02	387.5
46.04	324.584	46.04	350
46.06	403.75	46.06	268.75
46.08	324.584	46.08	431.25
46.1	261.25	46.1	343.75
46.12	324.584	46.12	431.25
46.14	356.25	46.14	393.75
46.16	427.5	46.16	318.75
46.18	308.75	46.18	431.25
46.2	364.166	46.2	306.25
46.22	292.916	46.22	375
46.24	269.166	46.24	287.5
46.26	316.666	46.26	337.5
46.28	380	46.28	393.75
46.3	364.166	46.3	343.75
46.32	380	46.32	312.5
46.34	316.666	46.34	387.5
46.36	277.084	46.36	375
46.38	403.75	46.38	268.75
46.4	467.084	46.4	468.75
46.42	340.416	46.42	400
46.44	372.084	46.44	306.25
46.46	300.834	46.46	350
46.48	348.334	46.48	325
46.5	419.584	46.5	337.5
46.52	395.834	46.52	331.25
46.54	356.25	46.54	375
46.56	340.416	46.56	306.25
46.58	292.916	46.58	331.25
46.6	411.666	46.6	337.5
46.62	506.666	46.62	331.25
46.64	372.084	46.64	362.5
46.66	443.334	46.66	493.75
46.68	316.666	46.68	400
46.7	340.416	46.7	493.75
46.72	387.916	46.72	368.75
46.74	324.584	46.74	412.5
46.76	356.25	46.76	381.25
46.78	475	46.78	412.5
46.8	451.25	46.8	468.75
46.82	364.166	46.82	393.75
46.84	340.416	46.84	443.75
46.86	427.5	46.86	337.5
46.88	427.5	46.88	400
46.9	324.584	46.9	481.25
46.92	427.5	46.92	381.25
46.94	411.666	46.94	437.5
46.96	411.666	46.96	412.5
46.98	482.916	46.98	493.75
47	340.416	47	437.5
47.02	451.25	47.02	412.5
47.04	435.416	47.04	437.5
47.06	403.75	47.06	468.75
47.08	364.166	47.08	462.5
47.1	522.5	47.1	531.25
47.12	633.334	47.12	643.75
47.14	522.5	47.14	437.5
47.16	403.75	47.16	443.75
47.18	443.334	47.18	518.75
47.2	546.25	47.2	518.75
47.22	387.916	47.22	500
47.24	419.584	47.24	543.75
47.26	467.084	47.26	506.25
47.28	475	47.28	543.75
47.3	411.666	47.3	518.75
47.32	546.25	47.32	443.75
47.34	498.75	47.34	543.75
47.36	475	47.36	662.5
47.38	459.166	47.38	456.25
47.4	427.5	47.4	650
47.42	490.834	47.42	568.75
47.44	498.75	47.44	543.75
47.46	411.666	47.46	525
47.48	522.5	47.48	662.5
47.5	514.584	47.5	512.5
47.52	554.166	47.52	493.75
47.54	696.666	47.54	625
47.56	704.584	47.56	631.25
47.58	562.084	47.58	593.75
47.6	617.5	47.6	625
47.62	554.166	47.62	762.503
47.64	593.75	47.64	650
47.66	538.334	47.66	750
47.68	530.416	47.68	718.75
47.7	593.75	47.7	662.5
47.72	617.5	47.72	725
47.74	546.25	47.74	756.247
47.76	696.666	47.76	825
47.78	546.25	47.78	825
47.8	546.25	47.8	668.75
47.82	585.834	47.82	787.5
47.84	467.084	47.84	862.5
47.86	601.666	47.86	950.003
47.88	546.25	47.88	756.247
47.9	688.75	47.9	812.497
47.92	577.916	47.92	818.753
47.94	712.5	47.94	743.75
47.96	585.834	47.96	856.253
47.98	633.334	47.98	781.253
48	625.416	48	875.003
48.02	443.334	48.02	762.503
48.04	593.75	48.04	868.747
48.06	649.166	48.06	918.75
48.08	593.75	48.08	725
48.1	538.334	48.1	843.75
48.12	672.916	48.12	868.747
48.14	506.666	48.14	849.997
48.16	546.25	48.16	737.5
48.18	577.916	48.18	987.503
48.2	498.75	48.2	918.75
48.22	554.166	48.22	818.753
48.24	562.084	48.24	818.753
48.26	577.916	48.26	918.75
48.28	625.416	48.28	881.25
48.3	593.75	48.3	831.247
48.32	546.25	48.32	800.003
48.34	538.334	48.34	774.997
48.36	538.334	48.36	700
48.38	498.75	48.38	725
48.4	356.25	48.4	793.747
48.42	585.834	48.42	774.997
48.44	538.334	48.44	693.75
48.46	506.666	48.46	668.75
48.48	482.916	48.48	687.5
48.5	451.25	48.5	700
48.52	609.584	48.52	675
48.54	451.25	48.54	737.5
48.56	546.25	48.56	687.5
48.58	490.834	48.58	643.75
48.6	514.584	48.6	650
48.62	467.084	48.62	637.5
48.64	435.416	48.64	631.25
48.66	435.416	48.66	743.75
48.68	387.916	48.68	656.25
48.7	419.584	48.7	500
48.72	451.25	48.72	625
48.74	356.25	48.74	575
48.76	451.25	48.76	587.5
48.78	403.75	48.78	493.75
48.8	395.834	48.8	687.5
48.82	411.666	48.82	581.25
48.84	340.416	48.84	550
48.86	308.75	48.86	556.25
48.88	443.334	48.88	550
48.9	475	48.9	600
48.92	387.916	48.92	512.5
48.94	395.834	48.94	531.25
48.96	467.084	48.96	462.5
48.98	316.666	48.98	493.75
49	451.25	49	418.75
49.02	285	49.02	437.5
49.04	308.75	49.04	562.5
49.06	482.916	49.06	562.5
49.08	292.916	49.08	481.25
49.1	356.25	49.1	400
49.12	395.834	49.12	393.75
49.14	348.334	49.14	493.75
49.16	245.416	49.16	437.5
49.18	427.5	49.18	468.75
49.2	419.584	49.2	506.25
49.22	387.916	49.22	381.25
49.24	316.666	49.24	437.5
49.26	324.584	49.26	400
49.28	403.75	49.28	387.5
49.3	372.084	49.3	456.25
49.32	285	49.32	418.75
49.34	372.084	49.34	400
49.36	387.916	49.36	368.75
49.38	237.5	49.38	487.5
49.4	364.166	49.4	337.5
49.42	364.166	49.42	362.5
49.44	340.416	49.44	387.5
49.46	356.25	49.46	406.25
49.48	316.666	49.48	375
49.5	300.834	49.5	375
49.52	364.166	49.52	337.5
49.54	364.166	49.54	343.75
49.56	316.666	49.56	350
49.58	269.166	49.58	418.75
49.6	403.75	49.6	443.75
49.62	403.75	49.62	381.25
49.64	237.5	49.64	337.5
49.66	292.916	49.66	412.5
49.68	364.166	49.68	393.75
49.7	356.25	49.7	306.25
49.72	316.666	49.72	318.75
49.74	269.166	49.74	318.75
49.76	324.584	49.76	268.75
49.78	308.75	49.78	356.25
49.8	340.416	49.8	362.5
49.82	340.416	49.82	312.5
49.84	308.75	49.84	393.75
49.86	387.916	49.86	331.25
49.88	403.75	49.88	306.25
49.9	324.584	49.9	393.75
49.92	403.75	49.92	412.5
49.94	308.75	49.94	368.75
[truncated: 1,003 more rows]
