# Supplementary material for: Collective excitation of plasmon-coupled Au-nanochain boosts photocatalytic hydrogen evolution of semiconductor
Source: Nat Commun. 2019 Oct 29;10:4912. doi: 10.1038/s41467-019-12853-8 (PMC6820756; doi:10.1038/s41467-019-12853-8)
Supplement: Supplementary file 22 — Dataset S15 [file 41467_2019_12853_MOESM22_ESM.xlsx]

## Sheet: Cd 3d
		Fresh Au-chain@Zn0.67Cd0.33S		After Reaction Au-chain@Zn0.67Cd0.33S
		Energy Binding (eV)	Intensity (a.u.)	Energy Binding (eV)	Intensity (a.u.)
		421.15	13637.5	420.9	9295.86
		421.1	13724.9	420.85	9485.42
		421.05	13722.5	420.8	9113.51
		421	13432.2	420.75	9331.77
		420.95	13734	420.7	9284.94
		420.9	13501.4	420.65	9191.7
		420.85	13818	420.6	9245.39
		420.8	13921.3	420.55	9221.8
		420.75	13148.7	420.5	9256.94
		420.7	13320.8	420.45	9174.55
		420.65	13492.9	420.4	9074.1
		420.6	13305.3	420.35	8999.41
		420.55	13275	420.3	9263.31
		420.5	13643.5	420.25	9205.98
		420.45	13169.7	420.2	8900.22
		420.4	13201.4	420.15	8985.76
		420.35	13170.4	420.1	8946.35
		420.3	13115.6	420.05	8846.95
		420.25	13074.8	420	8996.54
		420.2	12695.6	419.95	9006.9
		420.15	13300	419.9	8777.3
		420.1	13582.6	419.85	8698.62
		420.05	13208.4	419.8	8967.21
		420	13042.4	419.75	8949.43
		419.95	13617.5	419.7	8902.81
		419.9	13616.3	419.65	9093.07
		419.85	12706.4	419.6	8956.99
		419.8	12908.2	419.55	8951.11
		419.75	12909.2	419.5	8556.24
		419.7	12939.4	419.45	8765.12
		419.65	13103.5	419.4	8738.94
		419.6	13149.9	419.35	8868.09
		419.55	12797.3	419.3	8921.57
		419.5	13280.7	419.25	8746.43
		419.45	13038.3	419.2	8661.31
		419.4	12934.4	419.15	8598.52
		419.35	13041.7	419.1	8453.97
		419.3	13027.3	419.05	8751.12
		419.25	12277.4	419	8727.32
		419.2	12783	418.95	8719.27
		419.15	13082.7	418.9	8790.39
		419.1	12507.6	418.85	8503.18
		419.05	12899.6	418.8	8416.45
		419	12851.1	418.75	8376.55
		418.95	12510.5	418.7	8471.89
		418.9	12646.1	418.65	8572.9
		418.85	12637.8	418.6	8696.52
		418.8	13068.8	418.55	8899.24
		418.75	12775.7	418.5	8601.95
		418.7	12732.9	418.45	8488.48
		418.65	12509.9	418.4	8699.95
		418.6	13139.9	418.35	8701.21
		418.55	13177.4	418.3	8439.97
		418.5	12606.3	418.25	8563.17
		418.45	12864.7	418.2	8084.65
		418.4	12958.4	418.15	8577.94
		418.35	12686.3	418.1	8700.16
		418.3	12463.9	418.05	8587.67
		418.25	12659.9	418	8474.55
		418.2	12739.7	417.95	8358.14
		418.15	12524.8	417.9	8332.1
		418.1	12725	417.85	8228.92
		418.05	12568.9	417.8	8281.14
		418	12261.6	417.75	8648.78
		417.95	12485.3	417.7	8422.54
		417.9	11853.2	417.65	8105.02
		417.85	11968.1	417.6	8282.61
		417.8	12465.2	417.55	8390.69
		417.75	12926.4	417.5	8439.48
		417.7	12567.9	417.45	8268.4
		417.65	12673.7	417.4	8275.89
		417.6	12289.6	417.35	8385.23
		417.55	12499.6	417.3	8213.52
		417.5	12448.7	417.25	7951.37
		417.45	12465.8	417.2	8132.81
		417.4	12583.3	417.15	8138.34
		417.35	12583.1	417.1	8043.35
		417.3	12556.4	417.05	8243.97
		417.25	12215.4	417	7877.24
		417.2	12331.5	416.95	7950.39
		417.15	11814	416.9	8272.32
		417.1	12199.5	416.85	8075.55
		417.05	12215.4	416.8	8100.47
		417	12654.8	416.75	8333.08
		416.95	12364.2	416.7	7976.92
		416.9	12226.7	416.65	8173.27
		416.85	12072.4	416.6	8006.95
		416.8	12388.4	416.55	7716.87
		416.75	12098.6	416.5	7923.79
		416.7	11861.3	416.45	8111.32
		416.65	12101.3	416.4	7982.52
		416.6	11997.3	416.35	7758.03
		416.55	12279.4	416.3	7981.75
		416.5	12436.3	416.25	8126.65
		416.45	12153.9	416.2	7916.72
		416.4	11738.5	416.15	7986.3
		416.35	12161.3	416.1	8173.41
		416.3	12297.4	416.05	8014.93
		416.25	11838.9	416	7839.44
		416.2	11691.2	415.95	7992.11
		416.15	12093.9	415.9	8145.55
		416.1	11707.7	415.85	7751.45
		416.05	11873.7	415.8	7660.87
		416	12342.3	415.75	7809.27
		415.95	12121.7	415.7	7903.28
		415.9	12040.5	415.65	7663.6
		415.85	12249.4	415.6	7742.98
		415.8	12141.9	415.55	7979.58
		415.75	12157.5	415.5	7782.25
		415.7	12183.1	415.45	7830.27
		415.65	12398.8	415.4	7921.97
		415.6	11831.4	415.35	7828.59
		415.55	11756	415.3	7688.94
		415.5	11891.2	415.25	7806.82
		415.45	12193.2	415.2	7639.73
		415.4	12411	415.15	7573.72
		415.35	12472.1	415.1	7894.32
		415.3	12586.5	415.05	7865.9
		415.25	11805.2	415	7550.48
		415.2	12012.5	414.95	7402.08
		415.15	12104.8	414.9	7707.84
		415.1	11902.8	414.85	7605.15
		415.05	11538.4	414.8	7524.37
		415	11457.7	414.75	7605.43
		414.95	12017	414.7	7669.41
		414.9	11411.8	414.65	7969.64
		414.85	11600.2	414.6	7656.81
		414.8	11739.1	414.55	7469.63
		414.75	11821.6	414.5	7357.77
		414.7	11791.3	414.45	7486.85
		414.65	11332.5	414.4	7606.41
		414.6	11815.7	414.35	7688.17
		414.55	12046.4	414.3	7667.03
		414.5	11579.8	414.25	7720.3
		414.45	11511.6	414.2	7582.54
		414.4	11655.7	414.15	7552.79
		414.35	11534	414.1	7797.16
		414.3	11129.4	414.05	7730.52
		414.25	11963.7	414	7607.81
		414.2	12035.5	413.95	7504.98
		414.15	11493.6	413.9	7603.89
		414.1	11655.1	413.85	7750.19
		414.05	11697.7	413.8	7978.25
		414	11642.9	413.75	8008.42
		413.95	11898	413.7	8069.74
		413.9	12043.4	413.65	7967.26
		413.85	12515.5	413.6	8256.92
		413.8	12122.3	413.55	8334.13
		413.75	11920.2	413.5	8651.79
		413.7	11994	413.45	9031.47
		413.65	12242.9	413.4	8958.11
		413.6	12423.4	413.35	9212.91
		413.55	12342.6	413.3	9788.1
		413.5	12292.9	413.25	9792.51
		413.45	13157.6	413.2	10183.9
		413.4	13019.6	413.15	10566.6
		413.35	13497.4	413.1	10873.7
		413.3	13814.1	413.05	11265.7
		413.25	14039	413	11699
		413.2	13653.3	412.95	12237.3
		413.15	14169.5	412.9	12492.8
		413.1	14664.8	412.85	13458.9
		413.05	15259.8	412.8	14104.9
		413	16291.2	412.75	14291
		412.95	16670.1	412.7	15181.2
		412.9	17072.2	412.65	15521.6
		412.85	17502.5	412.6	16034.5
		412.8	17845.7	412.55	16983.9
		412.75	18269.5	412.5	17424.9
		412.7	18772.5	412.45	17863.7
		412.65	19547.6	412.4	17856.9
		412.6	20179.4	412.35	18410.3
		412.55	20769.6	412.3	18785.9
		412.5	21603.3	412.25	18624.3
		412.45	21988.3	412.2	18476.8
		412.4	22878.4	412.15	18892.4
		412.35	22879.6	412.1	19290.6
		412.3	23141.5	412.05	19535
		412.25	23186.6	412	18869
		412.2	23261.7	411.95	18799.8
		412.15	23170.1	411.9	18386.9
		412.1	23394.4	411.85	18397.9
		412.05	23253.8	411.8	18060.3
		412	23439.7	411.75	17571.8
		411.95	23494.5	411.7	17347
		411.9	22961.1	411.65	17314.8
		411.85	22453.7	411.6	16846.5
		411.8	22284.7	411.55	16446.8
		411.75	21517	411.5	16032.6
		411.7	22021.7	411.45	15680.6
		411.65	21700.6	411.4	15464.2
		411.6	21668	411.35	14718
		411.55	20935.6	411.3	14521.5
		411.5	20295.9	411.25	14561
		411.45	20111	411.2	14461.1
		411.4	19691.1	411.15	13774
		411.35	19713.3	411.1	13795
		411.3	19367	411.05	13296.7
		411.25	18758.4	411	13071.2
		411.2	18276.3	410.95	12692.3
		411.15	17818.2	410.9	11996.8
		411.1	17432.7	410.85	11344.6
		411.05	16969	410.8	11188.9
		411	16841.7	410.75	10750.9
		410.95	16248	410.7	10476.9
		410.9	16010.9	410.65	10541.3
		410.85	15201.6	410.6	9879.45
		410.8	15056.3	410.55	9579.71
		410.75	14734.6	410.5	9431.8
		410.7	13951.1	410.45	9232.93
		410.65	13841.1	410.4	8917.23
		410.6	13505.7	410.35	8225.7
		410.55	12953.2	410.3	8582.14
		410.5	12664.1	410.25	8085.63
		410.45	12621	410.2	7678.93
		410.4	12771.1	410.15	7623.21
		410.35	12152.9	410.1	7611.59
		410.3	12276.7	410.05	7586.67
		410.25	12252.3	410	7524.3
		410.2	11907.2	409.95	7632.59
		410.15	11617.6	409.9	7195.44
		410.1	11200.8	409.85	7092.96
		410.05	11151.1	409.8	7045.43
		410	11320.5	409.75	7031.92
		409.95	11283.5	409.7	6805.25
		409.9	11440.4	409.65	6871.56
		409.85	11103	409.6	6997.42
		409.8	11447.7	409.55	6748.35
		409.75	11185	409.5	6939.09
		409.7	11024.3	409.45	6609.61
		409.65	11007.4	409.4	6831.95
		409.6	11070.1	409.35	6448.95
		409.55	11120.3	409.3	6776.37
		409.5	11048	409.25	6852.06
		409.45	10821.6	409.2	6877.64
		409.4	10980.3	409.15	6664.43
		409.35	10962.4	409.1	6655.25
		409.3	11203.9	409.05	6580.6
		409.25	10834.9	409	6719.86
		409.2	11207.1	408.95	6544.68
		409.15	10681.8	408.9	6625.95
		409.1	10702.4	408.85	6468.66
		409.05	10816.8	408.8	6571.22
		409	11093.3	408.75	6813.35
		408.95	11009.3	408.7	6668.49
		408.9	11265.3	408.65	6902.03
		408.85	11070.6	408.6	7121.8
		408.8	10543.8	408.55	6769.31
		408.75	10963.8	408.5	6606.51
		408.7	10610	408.45	6540.21
		408.65	10937.2	408.4	6611.72
		408.6	11043.4	408.35	6516.93
		408.55	10899	408.3	6774.74
		408.5	10752	408.25	6674.26
		408.45	10639.3	408.2	6620.36
		408.4	10747	408.15	6501.02
		408.35	10710.1	408.1	6602.49
		408.3	10582.6	408.05	6589.02
		408.25	10562.8	408	6538.57
		408.2	10427.1	407.95	6535.46
		408.15	10716.7	407.9	6989.82
		408.1	10926.3	407.85	6668.94
		408.05	10493.7	407.8	6437.05
		408	10684	407.75	6555.14
		407.95	10766.5	407.7	6814.03
		407.9	10516.7	407.65	6925.7
		407.85	10699.5	407.6	6582.84
		407.8	10728.2	407.55	6741.72
		407.75	10372.9	407.5	6790.81
		407.7	10719.6	407.45	6471.4
		407.65	11106.5	407.4	6496.54
		407.6	11265.9	407.35	6729.06
		407.55	10953.8	407.3	6755.16
		407.5	10723.2	407.25	6637.78
		407.45	10728	407.2	6665.4
		407.4	10992.5	407.15	6954.41
		407.35	10774.4	407.1	7171.29
		407.3	11048.9	407.05	7211.4
		407.25	11024.2	407	7304.22
		407.2	10474.1	406.95	7589.33
		407.15	11132.8	406.9	7612.5
		407.1	11272.6	406.85	7664.02
		407.05	11183.1	406.8	7679.77
		407	11170.2	406.75	8124.62
		406.95	11433.3	406.7	8535.17
		406.9	11458	406.65	8544.06
		406.85	11696.6	406.6	9086.35
		406.8	12045.3	406.55	9256.59
		406.75	12177.9	406.5	9967.93
		406.7	12727.3	406.45	10284.3
		406.65	12465.5	406.4	10947.7
		406.6	13403	406.35	11455.7
		406.55	13447.6	406.3	12466.5
		406.5	13504.1	406.25	13118.4
		406.45	14870.1	406.2	13524
		406.4	14707.1	406.15	14523.9
		406.35	15490.1	406.1	15308
		406.3	16266.6	406.05	15940.5
		406.25	17170.1	406	16820.4
		406.2	17559.9	405.95	17767.7
		406.15	18091.3	405.9	18837.1
		406.1	18930.2	405.85	19956.2
		406.05	19875.9	405.8	20586
		406	21050.2	405.75	21154.9
		405.95	21929	405.7	21266.8
		405.9	22766.8	405.65	22014.4
		405.85	23984.6	405.6	22722.3
		405.8	24460.3	405.55	23073.8
		405.75	25570.3	405.5	23806.4
		405.7	26512.1	405.45	23503.1
		405.65	26990.4	405.4	23470.2
		405.6	27990	405.35	23601.8
		405.55	27721.7	405.3	23359.8
		405.5	27511.7	405.25	23249.2
		405.45	27817.8	405.2	23645.2
		405.4	28687.4	405.15	23004.2
		405.35	28670.4	405.1	22797.9
		405.3	29056.8	405.05	22772
		405.25	28357.5	405	22078.4
		405.2	27395.3	404.95	21819.3
		405.15	27733.4	404.9	21390.5
		405.1	27263	404.85	20499.6
		405.05	27731.6	404.8	20248.1
		405	26695.3	404.75	19834.8
		404.95	25932.9	404.7	19271.3
		404.9	25217.1	404.65	18695.6
		404.85	25421.3	404.6	18480.8
		404.8	24452.7	404.55	17963.8
		404.75	24027.6	404.5	17571
		404.7	23425.4	404.45	16681.2
		404.65	23417.3	404.4	16465.1
		404.6	22956.3	404.35	15765
		404.55	22091.9	404.3	15253.1
		404.5	21824	404.25	14895.9
		404.45	20931.7	404.2	14125.2
		404.4	20198	404.15	13884.4
		404.35	20191.3	404.1	13221.3
		404.3	19289.9	404.05	12580.8
		404.25	18250.8	404	12184.5
		404.2	18284	403.95	12208.2
		404.15	17579.6	403.9	11225.1
		404.1	16758.5	403.85	10719.7
		404.05	16358.5	403.8	10443.2
		404	15976.2	403.75	10140.3
		403.95	15358.3	403.7	9439.01
		403.9	14780.8	403.65	9110.22
		403.85	14261.5	403.6	8996.05
		403.8	13727.4	403.55	8789.76
		403.75	13094.4	403.5	8659.56
		403.7	12849.5	403.45	8460.41
		403.65	12582.3	403.4	7992.6
		403.6	12914.3	403.35	7862.61
		403.55	12520.5	403.3	7330.75
		403.5	11851.8	403.25	7298.34
		403.45	11620.7	403.2	7090.86
		403.4	11447.6	403.15	7130.41
		403.35	11486.7	403.1	6926.14
		403.3	11183.4	403.05	6746.68
		403.25	11234.8	403	6533.84
		403.2	11411.9	402.95	6850.24
		403.15	11147.5	402.9	6923.66
		403.1	10692.1	402.85	6701
		403.05	10588.4	402.8	6442.89
		403	10661.4	402.75	6359.63
		402.95	10818	402.7	6374.58
		402.9	10629.4	402.65	6505.42
		402.85	10641.8	402.6	6398.83
		402.8	10599.6	402.55	6437.8
		402.75	10591.1	402.5	6499.17
		402.7	10658.7	402.45	6313
		402.65	10431	402.4	6287.55
		402.6	10853	402.35	6073.96
		402.55	10725.3	402.3	6077.78
		402.5	10549.3	402.25	6186.89
		402.45	11113.4	402.2	6292.17
		402.4	10972.8	402.15	6481.54
		402.35	10523	402.1	6373.67
		402.3	10802.5	402.05	6444.86
		402.25	10423.2	402	6336.83
		402.2	10390	401.95	6285.9
		402.15	10204.3	401.9	6081.52
		402.1	10101.2	401.85	6191.16
		402.05	10353.1	401.8	6402.29
		402	10619.6	401.75	6385.11
		401.95	10672.7	401.7	6104.03
		401.9	10743.1	401.65	6347.6
		401.85	10411.6	401.6	6413.21
		401.8	10311.5	401.55	6485.26
		401.75	10419.4	401.5	6292.05
		401.7	10479.6	401.45	6315.25
		401.65	10265.7	401.4	6210.09
		401.6	10144.6	401.35	6126.81
		401.55	10759.1	401.3	6312.56
		401.5	10942.6	401.25	6180.16
		401.45	10823.1	401.2	6279.22
		401.4	10358.6	401.15	6463.98
		401.35	10073.6	401.1	6400.35
		401.3	10371.9	401.05	6299.5
		401.25	10307.8	401	6122.91
		401.2	10181.2	400.95	6115.29
		401.15	10495.9	400.9	6284.03
		401.1	10529.6	400.85	6201.94
		401.05	10659.8	400.8	6265.83
		401	10285	400.75	6303.81
		400.95	10589.5	400.7	6235.28
		400.9	10596.9	400.65	6404.29
		400.85	10378.2	400.6	6358.25
		400.8	10937.7	400.55	6210.32
		400.75	10280.5	400.5	6050.62
		400.7	10257.8	400.45	6586.46
		400.65	10299.2	400.4	6396.54
		400.6	10591.9	400.35	6207.15
		400.55	10745.8	400.3	6322.51
		400.5	11040.9	400.25	6354.03
		400.45	10999.5	400.2	6362.61
		400.4	10438.2	400.15	6029.36
		400.35	10277.9	400.1	6277.57
		400.3	10497	400.05	6451.31
		400.25	10889.5	400	6459.4
		400.2	11042.5	399.95	6607.57
		400.15	10817.7	399.9	6450.59
		400.1	10702.5	399.85	6176.16
		400.05	10586.2	399.8	6198.74
		400	10492	399.75	6218.2
		399.95	10008.7	399.7	6231.23
		399.9	10176.8	399.65	6263.4
		399.85	10688.2	399.6	6366.65
		399.8	10561.4	399.55	6293.73
		399.75	10714.6	399.5	6082.24
		399.7	10554.1	399.45	6403.14
		399.65	10769.3	399.4	6435.62
		399.6	10455.2	399.35	6181.27
		399.55	10166.8	399.3	6138
		399.5	10246.9	399.25	5953.27
		399.45	10197.5	399.2	6093.86
		399.4	10532.7	399.15	6121.41
		399.35	10398.1	399.1	6301.13
		399.3	10391.4	399.05	6156.44
		399.25	10694.6	399	6230.54
		399.2	10652.4	398.95	6042.56
		399.15	10784.4	398.9	5913.34

## Sheet: Zn 2p
		Fresh Au-chain@Zn0.67Cd0.33S		After Reaction Au-chain@Zn0.67Cd0.33S
		Energy Binding (eV)	Intensity (a.u.)	Energy Binding (eV)	Intensity (a.u.)
		1057.5	0.24953	1057.05	0.3126
		1057.4	0.26695	1056.95	0.32451
		1057.3	0.26073	1056.85	0.3241
		1057.2	0.2471	1056.75	0.32342
		1057.1	0.24369	1056.65	0.30693
		1057	0.24549	1056.55	0.29747
		1056.9	0.25677	1056.45	0.31434
		1056.8	0.25924	1056.35	0.33211
		1056.7	0.25235	1056.25	0.3061
		1056.6	0.24681	1056.15	0.28577
		1056.5	0.26216	1056.05	0.2817
		1056.4	0.25504	1055.95	0.27886
		1056.3	0.24433	1055.85	0.28892
		1056.2	0.24849	1055.75	0.30344
		1056.1	0.25629	1055.65	0.32001
		1056	0.25488	1055.55	0.31998
		1055.9	0.25021	1055.45	0.29984
		1055.8	0.25166	1055.35	0.29753
		1055.7	0.23982	1055.25	0.29625
		1055.6	0.24307	1055.15	0.28654
		1055.5	0.24717	1055.05	0.30455
		1055.4	0.24711	1054.95	0.29705
		1055.3	0.25337	1054.85	0.27487
		1055.2	0.23853	1054.75	0.28786
		1055.1	0.23412	1054.65	0.29752
		1055	0.22952	1054.55	0.27208
		1054.9	0.21543	1054.45	0.29433
		1054.8	0.23741	1054.35	0.27502
		1054.7	0.24193	1054.25	0.27527
		1054.6	0.24663	1054.15	0.28003
		1054.5	0.23206	1054.05	0.26839
		1054.4	0.22234	1053.95	0.29551
		1054.3	0.21481	1053.85	0.29734
		1054.2	0.22858	1053.75	0.26502
		1054.1	0.24075	1053.65	0.26706
		1054	0.2368	1053.55	0.28312
		1053.9	0.24909	1053.45	0.26232
		1053.8	0.23344	1053.35	0.27951
		1053.7	0.26687	1053.25	0.29407
		1053.6	0.20301	1053.15	0.28594
		1053.5	0.21285	1053.05	0.2809
		1053.4	0.21233	1052.95	0.29511
		1053.3	0.22978	1052.85	0.28235
		1053.2	0.23208	1052.75	0.27591
		1053.1	0.22078	1052.65	0.27625
		1053	0.21845	1052.55	0.26046
		1052.9	0.23331	1052.45	0.26472
		1052.8	0.21325	1052.35	0.25562
		1052.7	0.21739	1052.25	0.27011
		1052.6	0.23128	1052.15	0.26697
		1052.5	0.22755	1052.05	0.25544
		1052.4	0.21871	1051.95	0.23572
		1052.3	0.22596	1051.85	0.25501
		1052.2	0.21447	1051.75	0.25878
		1052.1	0.21312	1051.65	0.25158
		1052	0.21808	1051.55	0.27806
		1051.9	0.21286	1051.45	0.25736
		1051.8	0.20397	1051.35	0.26001
		1051.7	0.21917	1051.25	0.27238
		1051.6	0.20673	1051.15	0.26483
		1051.5	0.1899	1051.05	0.24951
		1051.4	0.22183	1050.95	0.25713
		1051.3	0.23629	1050.85	0.27608
		1051.2	0.24146	1050.75	0.25476
		1051.1	0.21846	1050.65	0.24997
		1051	0.21418	1050.55	0.25903
		1050.9	0.20464	1050.45	0.25689
		1050.8	0.21542	1050.35	0.26638
		1050.7	0.22276	1050.25	0.26827
		1050.6	0.21841	1050.15	0.26868
		1050.5	0.21734	1050.05	0.27875
		1050.4	0.22141	1049.95	0.25306
		1050.3	0.20687	1049.85	0.25212
		1050.2	0.20929	1049.75	0.26115
		1050.1	0.22037	1049.65	0.2667
		1050	0.21677	1049.55	0.28056
		1049.9	0.2191	1049.45	0.27194
		1049.8	0.24079	1049.35	0.25104
		1049.7	0.22142	1049.25	0.25158
		1049.6	0.21064	1049.15	0.26833
		1049.5	0.22236	1049.05	0.26586
		1049.4	0.21681	1048.95	0.29464
		1049.3	0.23331	1048.85	0.28849
		1049.2	0.25112	1048.75	0.27456
		1049.1	0.23481	1048.65	0.27941
		1049	0.22191	1048.55	0.273
		1048.9	0.20885	1048.45	0.25447
		1048.8	0.20689	1048.35	0.27293
		1048.7	0.21009	1048.25	0.28289
		1048.6	0.20267	1048.15	0.28558
		1048.5	0.22302	1048.05	0.29938
		1048.4	0.22686	1047.95	0.29957
		1048.3	0.23817	1047.85	0.29272
		1048.2	0.2291	1047.75	0.29973
		1048.1	0.22617	1047.65	0.30927
		1048	0.24938	1047.55	0.27316
		1047.9	0.24027	1047.45	0.29357
		1047.8	0.25938	1047.35	0.32108
		1047.7	0.25008	1047.25	0.31434
		1047.6	0.26151	1047.15	0.31832
		1047.5	0.26364	1047.05	0.33599
		1047.4	0.26778	1046.95	0.37401
		1047.3	0.29375	1046.85	0.39694
		1047.2	0.29724	1046.75	0.40828
		1047.1	0.30723	1046.65	0.42077
		1047	0.32223	1046.55	0.43117
		1046.9	0.34379	1046.45	0.45962
		1046.8	0.35948	1046.35	0.49618
		1046.7	0.37746	1046.25	0.55106
		1046.6	0.38772	1046.15	0.55092
		1046.5	0.42897	1046.05	0.59155
		1046.4	0.4578	1045.95	0.60686
		1046.3	0.49201	1045.85	0.62782
		1046.2	0.51827	1045.75	0.66188
		1046.1	0.55308	1045.65	0.68767
		1046	0.56492	1045.55	0.69597
		1045.9	0.59935	1045.45	0.68533
		1045.8	0.63718	1045.35	0.69663
		1045.7	0.64633	1045.25	0.68824
		1045.6	0.6712	1045.15	0.64483
		1045.5	0.65768	1045.05	0.65434
		1045.4	0.655	1044.95	0.68375
		1045.3	0.65603	1044.85	0.65915
		1045.2	0.64493	1044.75	0.65778
		1045.1	0.63839	1044.65	0.6542
		1045	0.61356	1044.55	0.63359
		1044.9	0.58403	1044.45	0.63692
		1044.8	0.57509	1044.35	0.6128
		1044.7	0.54883	1044.25	0.55676
		1044.6	0.53213	1044.15	0.56142
		1044.5	0.49014	1044.05	0.5215
		1044.4	0.45718	1043.95	0.52807
		1044.3	0.4406	1043.85	0.4955
		1044.2	0.43253	1043.75	0.49278
		1044.1	0.39396	1043.65	0.47722
		1044	0.37638	1043.55	0.43444
		1043.9	0.3457	1043.45	0.41083
		1043.8	0.32767	1043.35	0.42908
		1043.7	0.30386	1043.25	0.3958
		1043.6	0.29884	1043.15	0.3748
		1043.5	0.29923	1043.05	0.36131
		1043.4	0.26802	1042.95	0.33672
		1043.3	0.27521	1042.85	0.33809
		1043.2	0.27547	1042.75	0.32601
		1043.1	0.25281	1042.65	0.3073
		1043	0.24947	1042.55	0.29524
		1042.9	0.25059	1042.45	0.29262
		1042.8	0.23422	1042.35	0.3016
		1042.7	0.24254	1042.25	0.30323
		1042.6	0.24038	1042.15	0.27632
		1042.5	0.23788	1042.05	0.28504
		1042.4	0.22616	1041.95	0.28327
		1042.3	0.22715	1041.85	0.28901
		1042.2	0.24448	1041.75	0.29661
		1042.1	0.23429	1041.65	0.28717
		1042	0.2395	1041.55	0.2649
		1041.9	0.23616	1041.45	0.27492
		1041.8	0.22223	1041.35	0.25519
		1041.7	0.21419	1041.25	0.25144
		1041.6	0.2204	1041.15	0.28874
		1041.5	0.2179	1041.05	0.29197
		1041.4	0.21178	1040.95	0.27223
		1041.3	0.21791	1040.85	0.2685
		1041.2	0.22601	1040.75	0.2529
		1041.1	0.22012	1040.65	0.25929
		1041	0.21939	1040.55	0.26805
		1040.9	0.20756	1040.45	0.26373
		1040.8	0.21201	1040.35	0.28031
		1040.7	0.22146	1040.25	0.26978
		1040.6	0.2168	1040.15	0.25959
		1040.5	0.20785	1040.05	0.26263
		1040.4	0.21659	1039.95	0.27214
		1040.3	0.22465	1039.85	0.26553
		1040.2	0.21914	1039.75	0.27222
		1040.1	0.22123	1039.65	0.27156
		1040	0.20759	1039.55	0.26599
		1039.9	0.20484	1039.45	0.25318
		1039.8	0.21149	1039.35	0.2621
		1039.7	0.20508	1039.25	0.25516
		1039.6	0.19773	1039.15	0.26069
		1039.5	0.20489	1039.05	0.27196
		1039.4	0.19578	1038.95	0.2594
		1039.3	0.21236	1038.85	0.25743
		1039.2	0.20274	1038.75	0.25885
		1039.1	0.20022	1038.65	0.2509
		1039	0.20792	1038.55	0.24938
		1038.9	0.19632	1038.45	0.23582
		1038.8	0.19148	1038.35	0.25869
		1038.7	0.20239	1038.25	0.24783
		1038.6	0.19675	1038.15	0.25324
		1038.5	0.1933	1038.05	0.24344
		1038.4	0.20627	1037.95	0.24729
		1038.3	0.20327	1037.85	0.24425
		1038.2	0.1923	1037.75	0.26308
		1038.1	0.18674	1037.65	0.24799
		1038	0.18828	1037.55	0.2448
		1037.9	0.18585	1037.45	0.24829
		1037.8	0.18536	1037.35	0.21583
		1037.7	0.20454	1037.25	0.23812
		1037.6	0.17954	1037.15	0.21129
		1037.5	0.18243	1037.05	0.22174
		1037.4	0.17304	1036.95	0.23434
		1037.3	0.16656	1036.85	0.22807
		1037.2	0.16746	1036.75	0.22623
		1037.1	0.16478	1036.65	0.21181
		1037	0.16842	1036.55	0.23366
		1036.9	0.17121	1036.45	0.21509
		1036.8	0.1645	1036.35	0.1998
		1036.7	0.18988	1036.25	0.2081
		1036.6	0.16856	1036.15	0.21326
		1036.5	0.15928	1036.05	0.20384
		1036.4	0.14315	1035.95	0.19773
		1036.3	0.15146	1035.85	0.22473
		1036.2	0.16141	1035.75	0.18243
		1036.1	0.18132	1035.65	0.19433
		1036	0.17977	1035.55	0.1874
		1035.9	0.17472	1035.45	0.18707
		1035.8	0.14951	1035.35	0.20168
		1035.7	0.15834	1035.25	0.19527
		1035.6	0.15497	1035.15	0.18834
		1035.5	0.167	1035.05	0.19039
		1035.4	0.16028	1034.95	0.175
		1035.3	0.14983	1034.85	0.20557
		1035.2	0.15309	1034.75	0.178
		1035.1	0.15524	1034.65	0.16496
		1035	0.13308	1034.55	0.19253
		1034.9	0.13743	1034.45	0.19633
		1034.8	0.14371	1034.35	0.18895
		1034.7	0.16011	1034.25	0.18418
		1034.6	0.15274	1034.15	0.17266
		1034.5	0.15398	1034.05	0.16549
		1034.4	0.13413	1033.95	0.15585
		1034.3	0.15108	1033.85	0.16936
		1034.2	0.1473	1033.75	0.16352
		1034.1	0.14477	1033.65	0.1654
		1034	0.14335	1033.55	0.16043
		1033.9	0.13109	1033.45	0.18163
		1033.8	0.13443	1033.35	0.14973
		1033.7	0.11782	1033.25	0.16399
		1033.6	0.12471	1033.15	0.15121
		1033.5	0.13061	1033.05	0.15119
		1033.4	0.14961	1032.95	0.15335
		1033.3	0.14205	1032.85	0.14875
		1033.2	0.13047	1032.75	0.13933
		1033.1	0.12558	1032.65	0.14701
		1033	0.12999	1032.55	0.12851
		1032.9	0.11502	1032.45	0.13835
		1032.8	0.10001	1032.35	0.14306
		1032.7	0.12198	1032.25	0.13722
		1032.6	0.12669	1032.15	0.1471
		1032.5	0.12714	1032.05	0.15089
		1032.4	0.11506	1031.95	0.15395
		1032.3	0.1077	1031.85	0.12833
		1032.2	0.12138	1031.75	0.13827
		1032.1	0.10185	1031.65	0.17406
		1032	0.11444	1031.55	0.15632
		1031.9	0.09706	1031.45	0.12124
		1031.8	0.10346	1031.35	0.13025
		1031.7	0.10797	1031.25	0.12317
		1031.6	0.09976	1031.15	0.12036
		1031.5	0.1053	1031.05	0.14214
		1031.4	0.10363	1030.95	0.12349
		1031.3	0.09403	1030.85	0.11195
		1031.2	0.08583	1030.75	0.11565
		1031.1	0.08889	1030.65	0.1217
		1031	0.08888	1030.55	0.11758
		1030.9	0.09089	1030.45	0.10628
		1030.8	0.09006	1030.35	0.1154
		1030.7	0.08857	1030.25	0.1118
		1030.6	0.07745	1030.15	0.09422
		1030.5	0.09303	1030.05	0.09204
		1030.4	0.09825	1029.95	0.09468
		1030.3	0.08791	1029.85	0.10925
		1030.2	0.08059	1029.75	0.10311
		1030.1	0.06657	1029.65	0.08024
		1030	0.08359	1029.55	0.08059
		1029.9	0.08162	1029.45	0.08993
		1029.8	0.0725	1029.35	0.07935
		1029.7	0.07553	1029.25	0.08914
		1029.6	0.08213	1029.15	0.06679
		1029.5	0.06977	1029.05	0.08739
		1029.4	0.05909	1028.95	0.1061
		1029.3	0.0704	1028.85	0.09404
		1029.2	0.07081	1028.75	0.09829
		1029.1	0.08289	1028.65	0.09455
		1029	0.07179	1028.55	0.07176
		1028.9	0.07505	1028.45	0.08739
		1028.8	0.06186	1028.35	0.08559
		1028.7	0.06687	1028.25	0.08
		1028.6	0.05916	1028.15	0.08008
		1028.5	0.06903	1028.05	0.07811
		1028.4	0.07988	1027.95	0.06579
		1028.3	0.06538	1027.85	0.0743
		1028.2	0.06745	1027.75	0.07902
		1028.1	0.06747	1027.65	0.0768
		1028	0.07678	1027.55	0.08711
		1027.9	0.05122	1027.45	0.08539
		1027.8	0.06294	1027.35	0.06733
		1027.7	0.04419	1027.25	0.07037
		1027.6	0.04532	1027.15	0.06254
		1027.5	0.0575	1027.05	0.06705
		1027.4	0.06038	1026.95	0.08051
		1027.3	0.05947	1026.85	0.07255
		1027.2	0.05593	1026.75	0.07931
		1027.1	0.05799	1026.65	0.0813
		1027	0.05445	1026.55	0.07864
		1026.9	0.05156	1026.45	0.0799
		1026.8	0.04514	1026.35	0.07123
		1026.7	0.04767	1026.25	0.06901
		1026.6	0.05122	1026.15	0.08167
		1026.5	0.0588	1026.05	0.06446
		1026.4	0.05555	1025.95	0.06605
		1026.3	0.05314	1025.85	0.08302
		1026.2	0.05263	1025.75	0.06388
		1026.1	0.04982	1025.65	0.08431
		1026	0.05049	1025.55	0.10379
		1025.9	0.06072	1025.45	0.08952
		1025.8	0.0601	1025.35	0.07772
		1025.7	0.05818	1025.25	0.07612
		1025.6	0.06713	1025.15	0.08589
		1025.5	0.06563	1025.05	0.07582
		1025.4	0.06334	1024.95	0.07345
		1025.3	0.07778	1024.85	0.09613
		1025.2	0.06053	1024.75	0.10476
		1025.1	0.07442	1024.65	0.09137
		1025	0.07033	1024.55	0.10537
		1024.9	0.08763	1024.45	0.16016
		1024.8	0.0909	1024.35	0.15405
		1024.7	0.1017	1024.25	0.15925
		1024.6	0.11044	1024.15	0.17491
		1024.5	0.12286	1024.05	0.18594
		1024.4	0.12933	1023.95	0.21354
		1024.3	0.15141	1023.85	0.26765
		1024.2	0.17983	1023.75	0.29912
		1024.1	0.19966	1023.65	0.34129
		1024	0.24686	1023.55	0.39766
		1023.9	0.26046	1023.45	0.43553
		1023.8	0.28138	1023.35	0.51491
		1023.7	0.34353	1023.25	0.58979
		1023.6	0.38996	1023.15	0.6379
		1023.5	0.45677	1023.05	0.73685
		1023.4	0.51576	1022.95	0.79386
		1023.3	0.56593	1022.85	0.83397
		1023.2	0.64802	1022.75	0.91775
		1023.1	0.724	1022.65	0.94744
		1023	0.80295	1022.55	0.96696
		1022.9	0.85691	1022.45	1
		1022.8	0.92274	1022.35	0.99868
		1022.7	0.95432	1022.25	0.99671
		1022.6	0.97236	1022.15	0.96426
		1022.5	1	1022.05	0.961
		1022.4	0.98936	1021.95	0.92241
		1022.3	0.9898	1021.85	0.89059
		1022.2	0.99436	1021.75	0.86891
		1022.1	0.94728	1021.65	0.82962
		1022	0.9142	1021.55	0.78857
		1021.9	0.87562	1021.45	0.77334
		1021.8	0.82894	1021.35	0.73328
		1021.7	0.74994	1021.25	0.69718
		1021.6	0.70231	1021.15	0.6941
		1021.5	0.63898	1021.05	0.66415
		1021.4	0.56994	1020.95	0.65457
		1021.3	0.50434	1020.85	0.56718
		1021.2	0.47637	1020.75	0.54115
		1021.1	0.39441	1020.65	0.46047
		1021	0.3693	1020.55	0.44304
		1020.9	0.32342	1020.45	0.37915
		1020.8	0.2912	1020.35	0.33007
		1020.7	0.24322	1020.25	0.3044
		1020.6	0.20992	1020.15	0.28889
		1020.5	0.17511	1020.05	0.23845
		1020.4	0.1554	1019.95	0.20712
		1020.3	0.13445	1019.85	0.18321
		1020.2	0.12228	1019.75	0.14582
		1020.1	0.10236	1019.65	0.1451
		1020	0.10072	1019.55	0.12918
		1019.9	0.08558	1019.45	0.10452
		1019.8	0.07788	1019.35	0.11237
		1019.7	0.08357	1019.25	0.09
		1019.6	0.08231	1019.15	0.08987
		1019.5	0.05765	1019.05	0.07395
		1019.4	0.07227	1018.95	0.07332
		1019.3	0.04746	1018.85	0.05537
		1019.2	0.05202	1018.75	0.07175
		1019.1	0.05663	1018.65	0.07049
		1019	0.05713	1018.55	0.07615
		1018.9	0.04232	1018.45	0.073
		1018.8	0.0457	1018.35	0.0425
		1018.7	0.05763	1018.25	0.03953
		1018.6	0.04388	1018.15	0.05125
		1018.5	0.05049	1018.05	0.06328
		1018.4	0.06426	1017.95	0.06809
		1018.3	0.05121	1017.85	0.05561
		1018.2	0.03334	1017.75	0.0314
		1018.1	0.03542	1017.65	0.04244
		1018	0.0328	1017.55	0.03482
		1017.9	0.05238	1017.45	0.04702
		1017.8	0.0444	1017.35	0.04495
		1017.7	0.0355	1017.25	0.03191
		1017.6	0.04075	1017.15	0.06273
		1017.5	0.04852	1017.05	0.04704
		1017.4	0.03586	1016.95	0.03743
		1017.3	0.037	1016.85	0.0339
		1017.2	0.0278	1016.75	0.03652
		1017.1	0.03163	1016.65	0.04784
		1017	0.03311	1016.55	0.05826
		1016.9	0.02868	1016.45	0.05372
		1016.8	0.03838	1016.35	0.05044
		1016.7	0.03515	1016.25	0.03761
		1016.6	0.0274	1016.15	0.04328
		1016.5	0.03084	1016.05	0.04451
		1016.4	0.03996	1015.95	0.03258
		1016.3	0.02576	1015.85	0.04619
		1016.2	0.02939	1015.75	0.02347
		1016.1	0.0305	1015.65	0.02614
		1016	0.02028	1015.55	0.02163
		1015.9	0.02491	1015.45	0.02586
		1015.8	0.03467	1015.35	0.03217
		1015.7	0.0221	1015.25	0.02335
		1015.6	0.0173	1015.15	0.03623
		1015.5	0.02554	1015.05	0.04513
		1015.4	0.02971	1014.95	0.04341
		1015.3	0.03956	1014.85	0.02802
		1015.2	0.02872	1014.75	0.03962
		1015.1	0.02704	1014.65	0.04436
		1015	0.03842	1014.55	0.04407
		1014.9	0.03491	1014.45	0.06722
		1014.8	0.03211	1014.35	0.04316
		1014.7	0.02979	1014.25	0.0281
		1014.6	0.02295	1014.15	0.0287
		1014.5	0.02106	1014.05	0.034
		1014.4	0.02181	1013.95	0.04583
		1014.3	0.01759	1013.85	0.0403
		1014.2	0.03106	1013.75	0.04231
		1014.1	0.02268	1013.65	0.03636
		1014	0.02354	1013.55	0.02885
		1013.9	0.0349	1013.45	0.0424
		1013.8	0.03419	1013.35	0.04698
		1013.7	0.0326	1013.25	0.03903
		1013.6	0.03447	1013.15	0.02067
		1013.5	0.03303	1013.05	0.03283
		1013.4	0.0193	1012.95	0.05454
		1013.3	0.02769	1012.85	0.03249
		1013.2	0.0322	1012.75	0.03809
		1013.1	0.04786	1012.65	0.02932
		1013	0.04202	1012.55	0.04501
		1012.9	0.03047	1012.45	0.05489
		1012.8	0.02634	1012.35	0.01914
		1012.7	0.02687	1012.25	0.01779
		1012.6	0.03227	1012.15	0.03477
		1012.5	0.03078	1012.05	0.03787
		1012.4	0.03167	1011.95	0.03519
		1012.3	0.02209	1011.85	0.0406
		1012.2	0.01104	1011.75	0.03532
		1012.1	0.01902	1011.65	0.03631
		1012	0.03903	1011.55	0.03077
		1011.9	0.03528	1011.45	0.02875
		1011.8	0.03291	1011.35	0.02351
		1011.7	0.02123	1011.25	0.02605
		1011.6	0.02712	1011.15	0.04485
		1011.5	0.01941	1011.05	0.03871
		1011.4	0.02291	1010.95	0.03023
		1011.3	0.02591	1010.85	0.03297
		1011.2	0.02212	1010.75	0.03351
		1011.1	0.03128	1010.65	0.03507
		1011	0.03198	1010.55	0.04142
		1010.9	0.01714	1010.45	0.0339
		1010.8	0.02248	1010.35	0.04018
		1010.7	0.02721	1010.25	0.05143
		1010.6	0.03726	1010.15	0.04036
		1010.5	0.03882	1010.05	0.01954
		1010.4	0.03349	1009.95	0.03738
		1010.3	0.03173	1009.85	0.04969
		1010.2	0.03672	1009.75	0.04655
		1010.1	0.03605	1009.65	0.03549
		1010	0.03209	1009.55	0.0328
		1009.9	0.02756	1009.45	0.02661
		1009.8	0.01843	1009.35	0.04254
		1009.7	0.01812	1009.25	0.03072
		1009.6	0.03306	1009.15	0.02481
		1009.5	0.02764	1009.05	0.03763
		1009.4	0.02251	1008.95	0.04374
		1009.3	0.02522	1008.85	0.04524
		1009.2	0.02795	1008.75	0.03893
		1009.1	0.03452	1008.65	0.02895
		1009	0.0274	1008.55	0.03626
		1008.9	0.01798	1008.45	0.04221
		1008.8	0.01629	1008.35	0.05925
		1008.7	0.03195	1008.25	0.03015
		1008.6	0.0414	1008.15	0.05558
		1008.5	0.02818	1008.05	0.05657
		1008.4	0.03705	1007.95	0.06936
		1008.3	0.02051	1007.85	0.0473
		1008.2	0.03344	1007.75	0.03685
		1008.1	0.04203	1007.65	0.04639
		1008	0.02871	1007.55	0.03882
		1007.9	0.02665	1007.45	0.04656
		1007.8	0.03068	1007.35	0.04372
		1007.7	0.03087	1007.25	0.02923
		1007.6	0.000994912	1007.15	2.51421e-05
		1007.5	3.51146e-05	1007.05	0.00791
