# Supplementary material for: Collective excitation of plasmon-coupled Au-nanochain boosts photocatalytic hydrogen evolution of semiconductor
Source: Nat Commun. 2019 Oct 29;10:4912. doi: 10.1038/s41467-019-12853-8 (PMC6820756; doi:10.1038/s41467-019-12853-8)
Supplement: Supplementary file 23 — Dataset S16 [file 41467_2019_12853_MOESM23_ESM.xlsx]

## Sheet: Zn0.67Cd0.33S
Zn0.67Cd0.33S
		Energy Binding (eV)	Raw Intensity	Peak Sum	Background	Peak 1	Peak 2	Peak 3	Peak 4
		414.6	7552.13	7562.43	7552.13	7562.43	7552.13	7552.13	7552.13
		414.55	7068.43	7565.79	7552.13	7565.79	7552.13	7552.13	7552.13
		414.5	7608.38	7570.78	7552.77	7570.78	7552.77	7552.77	7552.77
		414.45	7834.29	7576.31	7552.69	7576.31	7552.69	7552.69	7552.69
		414.4	7708.86	7583.1	7552.32	7583.1	7552.32	7552.32	7552.32
		414.35	8008.18	7591.99	7552.12	7591.99	7552.12	7552.12	7552.12
		414.3	7680.27	7602.86	7551.52	7602.86	7551.52	7551.52	7551.52
		414.25	7737.66	7617.07	7551.35	7617.07	7551.35	7551.35	7551.35
		414.2	7792.18	7634.74	7551.1	7634.74	7551.1	7551.1	7551.1
		414.15	7874.54	7656.58	7550.79	7656.58	7550.79	7550.79	7550.79
		414.1	7868.56	7683.38	7550.36	7683.38	7550.36	7550.36	7550.36
		414.05	7644.78	7716.22	7549.94	7716.22	7549.94	7549.94	7549.94
		414	7813.26	7756.42	7549.82	7756.42	7549.82	7549.82	7549.82
		413.95	7922.52	7804.68	7549.47	7804.68	7549.47	7549.47	7549.47
		413.9	8103.4	7862.32	7548.98	7862.32	7548.98	7548.98	7548.98
		413.85	7887.77	7930.69	7548.25	7930.69	7548.25	7548.26	7548.25
		413.8	7917.74	8011.87	7547.81	8011.86	7547.81	7547.82	7547.81
		413.75	8031.92	8107.02	7547.32	8107	7547.32	7547.34	7547.32
		413.7	8539.92	8217.8	7546.69	8217.78	7546.69	7546.71	7546.69
		413.65	8227.28	8345.23	7545.38	8345.19	7545.38	7545.42	7545.38
		413.6	8295.06	8492.13	7544.48	8492.06	7544.48	7544.55	7544.48
		413.55	8770.13	8659.7	7543.5	8659.59	7543.5	7543.6	7543.5
		413.5	8887.07	8848.71	7541.89	8848.54	7541.89	7542.06	7541.89
		413.45	9021.98	9061.2	7540.12	9060.93	7540.12	7540.39	7540.12
		413.4	9366.59	9298.01	7538.17	9297.58	7538.17	7538.61	7538.17
		413.35	9559.62	9559.82	7535.77	9559.14	7535.77	7536.45	7535.77
		413.3	9637.58	9847.48	7533.11	9846.43	7533.11	7534.16	7533.11
		413.25	10175.7	10160.9	7530.35	10159.3	7530.35	7531.94	7530.35
		413.2	10550.2	10499.4	7526.87	10497	7526.87	7529.28	7526.87
		413.15	10740.8	10861.9	7522.9	10858.3	7522.9	7526.48	7522.9
		413.1	11509.9	11247.3	7518.67	11242	7518.67	7523.94	7518.67
		413.05	11529.2	11653.2	7513.43	11645.5	7513.43	7521.09	7513.43
		413	11955	12077.4	7508.15	12066.4	7508.15	7519.15	7508.15
		412.95	12386.4	12516.7	7502.31	12501.1	7502.31	7517.91	7502.31
		412.9	13238.9	12966.8	7495.9	12945	7495.9	7517.75	7495.9
		412.85	13898.6	13423.3	7488.35	13393	7488.35	7518.6	7488.35
		412.8	14097.2	13882.1	7479.93	13840.7	7479.93	7521.29	7479.93
		412.75	14184.6	14338.2	7471.24	14282.4	7471.24	7527.09	7471.24
		412.7	14231.8	14787.3	7462.42	14712.8	7462.42	7536.93	7462.42
		412.65	15253.5	15223.6	7453.52	15125.4	7453.52	7551.72	7453.52
		412.6	15568.5	15640.9	7443.28	15513.1	7443.28	7571.1	7443.28
		412.55	15885.8	16035.2	7432.6	15870.8	7432.6	7597	7432.6
		412.5	16429.6	16401.2	7421.5	16192.3	7421.5	7630.33	7421.5
		412.45	16787.5	16734.5	7409.66	16472.4	7409.66	7671.76	7409.66
		412.4	16944.9	17030.8	7397.34	16705.9	7397.34	7722.23	7397.34
		412.35	17322.2	17287.1	7384.8	16889.2	7384.8	7782.64	7384.8
		412.3	17568.9	17500	7371.74	17018.7	7371.74	7853.04	7371.74
		412.25	17505.5	17666.9	7358.35	17091.8	7358.35	7933.47	7358.35
		412.2	17618.3	17786.4	7345.02	17107.5	7345.02	8023.96	7345.02
		412.15	17866.7	17856.7	7331.52	17065	7331.52	8123.2	7331.52
		412.1	17713.7	17876.6	7317.68	16964.7	7317.68	8229.6	7317.68
		412.05	17850.4	17846.3	7304.02	16808.6	7304.02	8341.75	7304.02
		412	18188.2	17765.3	7290.17	16598.9	7290.17	8456.62	7290.17
		411.95	18003.8	17633.9	7275.85	16338.6	7275.85	8571.13	7275.85
		411.9	17550.1	17453.5	7261.76	16032.8	7261.76	8682.51	7261.76
		411.85	17317.2	17226.1	7248.24	15686.6	7248.24	8787.69	7248.24
		411.8	16778.9	16952.9	7235.01	15305	7235.01	8882.86	7235.01
		411.75	16693	16637	7222.47	14894.6	7222.47	8964.83	7222.47
		411.7	16523.4	16280.4	7210.03	14460.4	7210.03	9029.97	7210.03
		411.65	16223	15887	7197.8	14009.2	7197.8	9075.61	7197.8
		411.6	14851.1	15461	7185.94	13547	7185.94	9099.91	7185.94
		411.55	14805	15008	7175.87	13080.9	7175.87	9102.99	7175.87
		411.5	14535.9	14532	7165.85	12615.2	7165.85	9082.61	7165.85
		411.45	13875.4	14038.2	7156.16	12154.9	7156.16	9039.42	7156.16
		411.4	13474.2	13533.7	7147.34	11705.9	7147.34	8975.2	7147.34
		411.35	12513.9	13023.9	7139.02	11271.4	7139.02	8891.56	7139.02
		411.3	12583.5	12515.4	7131.96	10855.6	7131.96	8791.79	7131.96
		411.25	12011.9	12013.4	7124.8	10460.4	7124.8	8677.76	7124.8
		411.2	12056.2	11523.7	7118.38	10088.5	7118.38	8553.62	7118.38
		411.15	11436.3	11051.4	7111.89	9741.02	7111.89	8422.27	7111.89
		411.1	10523	10601.6	7106.21	9419.72	7106.21	8288.05	7106.21
		411.05	10090.1	10178.1	7101.73	9125.26	7101.73	8154.6	7101.73
		411	9687.22	9784	7097.8	8857.36	7097.8	8024.44	7097.8
		410.95	9468.6	9420.77	7094.4	8615.2	7094.4	7899.96	7094.4
		410.9	9477.87	9089.9	7091.28	8398.05	7091.28	7783.12	7091.28
		410.85	9077.54	8791.31	7088.14	8204.34	7088.14	7675.1	7088.14
		410.8	8635.72	8525.07	7085.53	8033.2	7085.53	7577.4	7085.53
		410.75	7977.26	8290.61	7083.49	7883.39	7083.49	7490.71	7083.49
		410.7	7931.92	8086.4	7082.32	7753.41	7082.32	7415.31	7082.32
		410.65	7839.59	7909.97	7081.2	7640.95	7081.2	7350.22	7081.2
		410.6	7510.51	7759.01	7080.2	7544.31	7080.2	7294.9	7080.2
		410.55	7323.21	7631.35	7079.64	7462.12	7079.64	7248.87	7079.64
		410.5	7283.31	7524.49	7079.32	7392.7	7079.32	7211.11	7079.32
		410.45	7648.1	7435.63	7079.05	7334.26	7079.05	7180.43	7079.05
		410.4	7476.23	7361.97	7078.31	7284.93	7078.31	7155.35	7078.31
		410.35	7392.49	7301.92	7077.78	7244.08	7077.78	7135.62	7077.78
		410.3	7413.99	7253.28	7077.37	7210.4	7077.37	7120.25	7077.37
		410.25	7129.09	7214.15	7076.93	7182.73	7076.93	7108.34	7076.93
		410.2	6774.3	7183.22	7076.86	7160.49	7076.86	7099.59	7076.86
		410.15	7162.59	7159.23	7077.26	7142.99	7077.26	7093.5	7077.26
		410.1	7358.52	7139.97	7077.14	7128.5	7077.14	7088.62	7077.14
		410.05	6994.57	7124.65	7076.77	7116.65	7076.77	7084.78	7076.77
		410	6726.24	7113.18	7076.88	7107.67	7076.88	7082.4	7076.88
		409.95	6990.73	7104.72	7077.34	7100.96	7077.34	7081.1	7077.34
		409.9	6926.86	7098	7077.46	7095.48	7077.46	7079.98	7077.46
		409.85	6892.04	7093	7077.65	7091.32	7077.65	7079.33	7077.65
		409.8	6800.33	7089.3	7077.9	7088.2	7077.9	7079	7077.9
		409.75	7123.49	7086.69	7078.26	7085.98	7078.26	7078.98	7078.26
		409.7	6884.65	7084.41	7078.2	7083.95	7078.2	7078.66	7078.2
		409.65	6745.35	7083	7078.46	7082.72	7078.46	7078.75	7078.46
		409.6	6972.8	7082.21	7078.9	7082.03	7078.9	7079.07	7078.9
		409.55	7029.76	7081.44	7079.03	7081.33	7079.03	7079.15	7079.03
		409.5	7066.08	7080.83	7079.1	7080.77	7079.1	7079.17	7079.1
		409.45	6885.87	7080.36	7079.12	7080.32	7079.12	7079.16	7079.12
		409.4	6961.22	7080.26	7079.37	7080.24	7079.37	7079.39	7079.37
		409.35	6801.92	7080.16	7079.52	7080.15	7079.52	7079.54	7079.52
		409.3	7069.69	7080.34	7079.89	7080.33	7079.89	7079.9	7079.89
		409.25	6850.14	7080.22	7079.9	7080.21	7079.9	7079.91	7079.9
		409.2	6659.3	7080.43	7080.2	7080.42	7080.21	7080.21	7080.2
		409.15	6706.6	7080.91	7080.76	7080.91	7080.76	7080.76	7080.76
		409.1	6682.85	7081.36	7081.25	7081.35	7081.25	7081.25	7081.25
		409.05	6751.18	7081.85	7081.77	7081.85	7081.77	7081.77	7081.77
		409	6806.15	7082.26	7082.21	7082.26	7082.21	7082.21	7082.21
		408.95	6737.28	7082.61	7082.57	7082.6	7082.58	7082.57	7082.57
		408.9	6591.25	7083.06	7083.02	7083.05	7083.03	7083.02	7083.02
		408.85	6702.52	7083.7	7083.67	7083.69	7083.68	7083.67	7083.67
		408.8	6756.45	7084.2	7084.17	7084.18	7084.19	7084.17	7084.17
		408.75	6325.98	7084.64	7084.6	7084.61	7084.63	7084.6	7084.6
		408.7	6561.34	7085.65	7085.6	7085.6	7085.64	7085.6	7085.6
		408.65	6861.6	7086.36	7086.29	7086.29	7086.35	7086.29	7086.29
		408.6	6994.86	7086.69	7086.58	7086.58	7086.68	7086.58	7086.59
		408.55	6977.84	7086.86	7086.7	7086.7	7086.85	7086.7	7086.71
		408.5	7033.45	7087.07	7086.85	7086.85	7087.05	7086.85	7086.86
		408.45	7157.52	7087.23	7086.91	7086.91	7087.21	7086.91	7086.94
		408.4	6911.32	7087.27	7086.82	7086.82	7087.24	7086.82	7086.85
		408.35	6767.99	7087.69	7087.05	7087.05	7087.65	7087.05	7087.09
		408.3	6744.1	7088.36	7087.47	7087.47	7088.31	7087.47	7087.52
		408.25	6662.3	7089.16	7087.92	7087.92	7089.09	7087.92	7087.99
		408.2	6891.88	7090.2	7088.48	7088.48	7090.11	7088.48	7088.57
		408.15	6856.65	7091.11	7088.74	7088.74	7090.99	7088.74	7088.86
		408.1	6700.8	7092.29	7089.05	7089.05	7092.13	7089.05	7089.2
		408.05	6984.55	7093.97	7089.56	7089.56	7093.77	7089.56	7089.75
		408	6682.43	7095.68	7089.69	7089.69	7095.42	7089.69	7089.95
		407.95	6743.2	7098.29	7090.23	7090.23	7097.96	7090.23	7090.56
		407.9	6788.28	7101.48	7090.68	7090.68	7101.06	7090.68	7091.1
		407.85	6753.85	7105.46	7091.08	7091.08	7104.93	7091.08	7091.61
		407.8	6940.24	7110.57	7091.52	7091.52	7109.89	7091.52	7092.2
		407.75	6838.9	7116.81	7091.72	7091.72	7115.95	7091.72	7092.58
		407.7	7156.98	7124.9	7092.06	7092.06	7123.82	7092.06	7093.14
		407.65	6999.87	7134.73	7091.97	7091.97	7133.38	7091.97	7093.33
		407.6	7250.42	7147.44	7092.09	7092.09	7145.75	7092.09	7093.79
		407.55	7247.01	7163.14	7091.88	7091.88	7161.02	7091.88	7094
		407.5	7296.07	7182.86	7091.68	7091.68	7180.24	7091.68	7094.3
		407.45	6682.55	7207.45	7091.41	7091.41	7204.21	7091.41	7094.66
		407.4	6833.41	7238.75	7091.95	7091.95	7234.75	7091.95	7095.94
		407.35	7183.3	7276.94	7092.29	7092.29	7272.04	7092.29	7097.19
		407.3	7166.96	7323.14	7092.17	7092.17	7317.14	7092.17	7098.17
		407.25	7306.52	7379.27	7092.07	7092.07	7371.96	7092.07	7099.38
		407.2	7514.55	7446.89	7091.79	7091.79	7438.03	7091.79	7100.65
		407.15	7635.2	7527.73	7091.23	7091.23	7517.01	7091.23	7101.95
		407.1	7620.29	7623.97	7090.52	7090.52	7611.06	7090.52	7103.42
		407.05	7842.11	7738.09	7089.82	7089.82	7722.6	7089.82	7105.31
		407	7875.68	7872	7088.83	7088.83	7853.5	7088.83	7107.34
		406.95	8021.33	8028.6	7087.8	7087.8	8006.56	7087.8	7109.84
		406.9	8196.09	8210.1	7086.57	7086.57	8183.96	7086.57	7112.71
		406.85	8769.88	8419.13	7085.12	7085.12	8388.24	7085.12	7116
		406.8	9105.28	8657.87	7082.9	7082.9	8621.51	7082.9	7119.27
		406.75	9241.36	8928.79	7080.25	7080.25	8886.15	7080.25	7122.89
		406.7	9280.58	9234.76	7077.41	7077.41	9184.93	7077.41	7127.24
		406.65	9701.55	9577.51	7074.51	7074.51	9519.51	7074.51	7132.51
		406.6	9933.27	9958.37	7071.06	7071.06	9891.11	7071.06	7138.32
		406.55	10034.8	10379	7067.3	7067.3	10301.3	7067.3	7145
		406.5	11023.9	10839.7	7063.4	7063.4	10750.3	7063.4	7152.82
		406.45	11371.7	11339.8	7058.2	7058.2	11237.3	7058.2	7160.73
		406.4	11702.6	11878.8	7052.53	7052.53	11761.7	7052.53	7169.63
		406.35	12204	12455.2	7046.42	7046.42	12322	7046.42	7179.67
		406.3	12833.5	13066.9	7039.65	7039.65	12915.9	7039.65	7190.7
		406.25	13601.8	13709.4	7032.04	7032.04	13538.9	7032.04	7202.61
		406.2	14219.3	14379	7023.4	7023.4	14187	7023.4	7215.32
		406.15	15365.3	15069.5	7013.95	7013.95	14854.5	7013.95	7229.05
		406.1	15779.8	15774.6	7002.98	7002.98	15534.5	7002.98	7243.14
		406.05	16204.8	16488.5	6991.45	6991.45	16221.4	6991.45	7258.61
		406	16819.1	17202.4	6979.35	6979.35	16906.3	6979.35	7275.39
		405.95	18137	17908.5	6966.42	6966.42	17581.6	6966.42	7293.26
		405.9	18600.7	18595.9	6951.74	6951.74	18236.4	6951.74	7311.2
		405.85	19751.5	19257	6936.44	6936.44	18863.2	6936.44	7330.27
		405.8	20003.4	19882	6919.6	6919.6	19452.1	6919.6	7349.5
		405.75	19949.9	20462	6902.41	6902.41	19994.5	6902.41	7369.87
		405.7	20384.9	20989.3	6885.27	6885.27	20482.9	6885.27	7391.69
		405.65	21231	21454.4	6867.54	6867.54	20907.8	6867.54	7414.06
		405.6	21270.7	21849.4	6848.67	6848.67	21261.9	6848.67	7436.24
		405.55	22064.5	22169.3	6829.72	6829.72	21540	6829.72	7459.08
		405.5	22173.9	22407.3	6809.71	6809.71	21735.7	6809.71	7481.25
		405.45	22106.4	22560.5	6789.52	6789.52	21846.6	6789.52	7503.4
		405.4	22344.7	22626.4	6769.4	6769.4	21870.4	6769.4	7525.38
		405.35	21733.9	22603.6	6748.94	6748.94	21806	6748.94	7546.49
		405.3	22413.6	22493.5	6729.25	6729.25	21655.3	6729.25	7567.52
		405.25	22493.5	22296.6	6708.65	6708.65	21418.9	6708.65	7586.35
		405.2	22099.3	22016.7	6687.91	6687.91	21101.1	6687.91	7603.46
		405.15	21287.5	21659.4	6667.66	6667.66	20708	6667.66	7619.06
		405.1	21184.1	21231	6648.46	6648.46	20246.1	6648.46	7633.39
		405.05	21245.4	20737.3	6629.36	6629.36	19721.5	6629.36	7645.17
		405	20460.5	20186.3	6610.16	6610.16	19142.7	6610.16	7653.84
		404.95	20312.9	19587	6591.96	6591.96	18518.7	6591.96	7660.25
		404.9	19481.4	18948	6573.94	6573.94	17858.6	6573.94	7663.28
		404.85	18378.5	18278.8	6556.98	6556.98	17172.2	6556.98	7663.59
		404.8	18377.7	17588.4	6541.45	6541.45	16468.5	6541.45	7661.37
		404.75	17683.3	16884.9	6525.9	6525.9	15755.8	6525.9	7655.01
		404.7	16605.9	16176.8	6511.24	6511.24	15042.7	6511.24	7645.32
		404.65	15984.6	15473.2	6497.98	6497.98	14338.5	6497.98	7632.75
		404.6	15430.6	14780.3	6485.52	6485.52	13649.2	6485.52	7616.7
		404.55	14454.8	14103.9	6473.77	6473.77	12980.6	6473.77	7597.1
		404.5	13708	13450.9	6463.28	6463.28	12339.5	6463.28	7574.63
		404.45	12819.8	12824.7	6453.76	6453.76	11729.3	6453.76	7549.09
		404.4	12109.3	12230	6445.4	6445.4	11154.5	6445.4	7520.87
		404.35	11727.6	11669	6437.96	6437.96	10617	6437.96	7489.96
		404.3	11065.4	11143	6431.01	6431.01	10117.9	6431.01	7456.14
		404.25	10415.1	10654.1	6424.92	6424.92	9658.93	6424.92	7420.12
		404.2	9577.6	10202.2	6419.68	6419.68	9239.73	6419.68	7382.16
		404.15	9442.32	9787.87	6415.53	6415.53	8860.53	6415.53	7342.87
		404.1	9019.99	9409.19	6411.55	6411.55	8519.07	6411.55	7301.66
		404.05	8967.79	9065.16	6408.13	6408.13	8214.03	6408.13	7259.26
		404	8355.09	8754.18	6404.76	6404.76	7943.37	6404.76	7215.57
		403.95	8122.5	8474.78	6402.2	6402.2	7705.33	6402.2	7171.66
		403.9	7912.97	8224.81	6399.94	6399.94	7497.33	6399.94	7127.43
		403.85	7755.48	8001.92	6397.95	6397.95	7316.72	6397.95	7083.16
		403.8	7390.85	7803.76	6396.17	6396.17	7160.83	6396.17	7039.09
		403.75	7589.89	7628.64	6394.86	6394.86	7027.65	6394.86	6995.86
		403.7	7576.39	7473.5	6393.29	6393.29	6913.84	6393.29	6952.95
		403.65	7280.33	7336.74	6391.74	6391.74	6817.52	6391.74	6910.96
		403.6	7322.69	7216.7	6390.57	6390.57	6736.81	6390.57	6870.46
		403.55	7148.65	7111.08	6389.35	6389.35	6669.24	6389.35	6831.19
		403.5	6871.04	7018.61	6388.35	6388.35	6613.32	6388.35	6793.65
		403.45	7037.82	6937.81	6387.72	6387.72	6567.47	6387.72	6758.06
		403.4	7225.61	6866.82	6386.86	6386.86	6529.67	6386.86	6724.02
		403.35	7157.18	6804.34	6385.76	6385.76	6498.56	6385.76	6691.54
		403.3	6655.38	6749.57	6384.75	6384.75	6473.31	6384.75	6661.01
		403.25	6645.6	6702.2	6384.39	6384.39	6453.53	6384.39	6633.06
		403.2	6930.19	6660.67	6384.05	6384.05	6437.7	6384.05	6607.02
		403.15	6840.8	6623.92	6383.33	6383.33	6424.73	6383.33	6582.52
		403.1	6970.99	6591.76	6382.73	6382.73	6414.49	6382.73	6560
		403.05	6771.78	6563.33	6381.96	6381.96	6406.18	6381.96	6539.11
		403	6622.58	6538.62	6381.44	6381.44	6399.81	6381.44	6520.25
		402.95	6768.64	6517.1	6381.13	6381.13	6394.97	6381.13	6503.26
		402.9	6694.45	6498.06	6380.62	6380.62	6391	6380.62	6487.68
		402.85	6910.14	6481.44	6380.21	6380.21	6387.94	6380.21	6473.7
		402.8	6598.15	6466.57	6379.51	6379.51	6385.24	6379.51	6460.84
		402.75	6651.03	6453.94	6379.22	6379.22	6383.44	6379.22	6449.72
		402.7	6807.95	6442.82	6378.87	6378.87	6381.95	6378.87	6439.73
		402.65	6541.2	6432.9	6378.3	6378.3	6380.55	6378.3	6430.65
		402.6	6603.01	6424.58	6378.09	6378.09	6379.72	6378.09	6422.95
		402.55	6539.38	6417.26	6377.79	6377.79	6378.96	6377.79	6416.09
		402.5	6712.15	6410.99	6377.58	6377.58	6378.42	6377.58	6410.15
		402.45	6545.43	6405.33	6377.14	6377.14	6377.74	6377.14	6404.73
		402.4	6376.92	6400.63	6376.92	6376.92	6377.34	6376.92	6400.21

## Sheet: Au-surf@Zn0.67Cd0.33S
Au-surf@Zn0.67Cd0.33S
			Energy Binding (eV)	Raw Intensity	Peak Sum	Background	Peak 1	Peak 2	Peak 3	Peak 4
			416.7	7855.26	7855.26	7855.26	7855.26	7855.26	7855.26	7855.26
			416.65	7966.63	7855.26	7855.26	7855.26	7855.26	7855.26	7855.26
			416.6	7864.53	7855.06	7855.06	7855.06	7855.06	7855.06	7855.06
			416.55	7690.61	7855.05	7855.05	7855.05	7855.05	7855.05	7855.05
			416.5	8150.91	7855.34	7855.34	7855.34	7855.34	7855.34	7855.34
			416.45	8240.64	7854.82	7854.82	7854.82	7854.82	7854.82	7854.82
			416.4	7978.07	7854.14	7854.14	7854.14	7854.14	7854.14	7854.14
			416.35	7726.88	7853.92	7853.92	7853.92	7853.92	7853.92	7853.92
			416.3	7934.08	7854.15	7854.15	7854.15	7854.15	7854.15	7854.15
			416.25	7870.19	7854.01	7854.01	7854.01	7854.01	7854.01	7854.01
			416.2	7570.56	7853.98	7853.98	7853.98	7853.98	7853.98	7853.98
			416.15	7666.12	7854.48	7854.48	7854.48	7854.48	7854.48	7854.48
			416.1	7636.67	7854.81	7854.81	7854.81	7854.81	7854.81	7854.81
			416.05	8135.93	7855.19	7855.19	7855.19	7855.19	7855.19	7855.19
			416	8059.24	7854.7	7854.7	7854.7	7854.7	7854.7	7854.7
			415.95	7888.2	7854.34	7854.34	7854.34	7854.34	7854.34	7854.34
			415.9	7541.07	7854.28	7854.28	7854.28	7854.28	7854.28	7854.28
			415.85	7315.91	7854.83	7854.83	7854.83	7854.83	7854.83	7854.83
			415.8	7624.18	7855.77	7855.77	7855.77	7855.77	7855.77	7855.77
			415.75	7535.2	7856.18	7856.18	7856.18	7856.18	7856.18	7856.18
			415.7	7611.43	7856.74	7856.74	7856.74	7856.74	7856.74	7856.74
			415.65	7961.48	7857.17	7857.17	7857.17	7857.17	7857.17	7857.17
			415.6	7485.62	7856.99	7856.99	7856.99	7856.99	7856.99	7856.99
			415.55	7537.47	7857.64	7857.64	7857.64	7857.64	7857.64	7857.64
			415.5	7799.32	7858.2	7858.2	7858.2	7858.2	7858.2	7858.2
			415.45	7644.5	7858.3	7858.3	7858.3	7858.3	7858.3	7858.3
			415.4	7613.85	7858.68	7858.68	7858.68	7858.68	7858.68	7858.68
			415.35	7596.35	7859.11	7859.11	7859.11	7859.11	7859.11	7859.11
			415.3	7775.15	7859.57	7859.57	7859.57	7859.57	7859.57	7859.57
			415.25	7808.86	7859.72	7859.72	7859.72	7859.72	7859.72	7859.72
			415.2	7469.8	7859.81	7859.81	7859.81	7859.81	7859.81	7859.81
			415.15	7695.62	7860.49	7860.49	7860.49	7860.49	7860.49	7860.49
			415.1	7422.38	7860.78	7860.78	7860.78	7860.78	7860.78	7860.78
			415.05	7690.89	7861.55	7861.55	7861.55	7861.55	7861.55	7861.55
			415	7753.45	7861.85	7861.85	7861.85	7861.85	7861.85	7861.85
			414.95	7753.01	7862.04	7862.04	7862.04	7862.04	7862.04	7862.04
			414.9	7480.29	7862.23	7862.23	7862.23	7862.23	7862.23	7862.23
			414.85	7145.43	7862.9	7862.9	7862.9	7862.9	7862.9	7862.9
			414.8	7646.82	7864.16	7864.16	7864.16	7864.16	7864.16	7864.16
			414.75	7335.44	7864.54	7864.54	7864.54	7864.54	7864.54	7864.54
			414.7	7768.73	7865.47	7865.47	7865.47	7865.47	7865.47	7865.47
			414.65	7206.94	7865.65	7865.64	7865.65	7865.64	7865.64	7865.64
			414.6	7461	7866.81	7866.79	7866.81	7866.79	7866.79	7866.79
			414.55	7593.73	7867.54	7867.5	7867.54	7867.5	7867.5	7867.5
			414.5	7863.03	7868.05	7867.98	7868.05	7867.98	7867.98	7867.98
			414.45	8005	7868.1	7867.99	7868.1	7867.99	7867.99	7867.99
			414.4	7814.47	7867.93	7867.75	7867.93	7867.75	7867.75	7867.75
			414.35	7353.15	7868.13	7867.84	7868.13	7867.84	7867.84	7867.84
			414.3	7822.73	7869.21	7868.75	7869.21	7868.75	7868.75	7868.75
			414.25	7690.81	7869.58	7868.83	7869.58	7868.83	7868.83	7868.83
			414.2	8251.26	7870.33	7869.14	7870.33	7869.14	7869.14	7869.14
			414.15	7688.93	7870.35	7868.47	7870.35	7868.47	7868.47	7868.47
			414.1	7394.56	7871.7	7868.78	7871.7	7868.78	7868.78	7868.78
			414.05	7717.65	7874.09	7869.62	7874.09	7869.62	7869.62	7869.62
			414	7494.76	7876.68	7869.88	7876.68	7869.88	7869.88	7869.88
			413.95	7538.84	7880.74	7870.54	7880.74	7870.54	7870.54	7870.54
			413.9	7676.43	7886.27	7871.12	7886.27	7871.12	7871.12	7871.12
			413.85	7672.9	7893.69	7871.46	7893.68	7871.46	7871.46	7871.46
			413.8	7726.34	7904.05	7871.81	7904.05	7871.81	7871.81	7871.81
			413.75	7740.03	7918.29	7872.07	7918.29	7872.07	7872.07	7872.07
			413.7	7780.03	7937.83	7872.3	7937.82	7872.3	7872.3	7872.3
			413.65	7845.14	7964.32	7872.46	7964.31	7872.46	7872.46	7872.46
			413.6	7842.28	7999.78	7872.51	7999.77	7872.51	7872.52	7872.51
			413.55	7962.75	8046.93	7872.56	8046.92	7872.56	7872.57	7872.56
			413.5	7980.5	8108.54	7872.4	8108.51	7872.4	7872.43	7872.4
			413.45	8255.68	8188.35	7872.21	8188.31	7872.21	7872.26	7872.21
			413.4	8098.03	8290.06	7871.54	8289.98	7871.54	7871.62	7871.54
			413.35	8374.3	8418.8	7871.14	8418.67	7871.14	7871.28	7871.14
			413.3	8616.57	8578.87	7870.26	8578.65	7870.26	7870.49	7870.26
			413.25	9172.3	8775.27	7868.95	8774.89	7868.95	7869.33	7868.95
			413.2	9465.56	9012.71	7866.67	9012.08	7866.67	7867.3	7866.67
			413.15	9461.53	9296.8	7863.86	9295.77	7863.86	7864.9	7863.86
			413.1	9587.78	9632.18	7861.06	9630.52	7861.06	7862.73	7861.06
			413.05	10265.4	10022.6	7858.03	10020	7858.03	7860.69	7858.03
			413	10443.9	10469.1	7853.81	10465	7853.81	7857.98	7853.81
			412.95	10897.6	10973.6	7849.27	10967.1	7849.27	7855.74	7849.27
			412.9	11706.2	11534.6	7843.92	11524.7	7843.92	7853.82	7843.92
			412.85	12020.4	12147.7	7837.15	12132.8	7837.15	7852.08	7837.15
			412.8	12513	12808.5	7829.81	12786.3	7829.81	7852.03	7829.81
			412.75	13317.8	13507.6	7821.6	13475	7821.6	7854.21	7821.6
			412.7	13922.5	14234.3	7811.97	14187	7811.97	7859.18	7811.97
			412.65	15239.9	14976.2	7801.25	14908.8	7801.25	7868.7	7801.25
			412.6	15611.5	15716.7	7788.2	15621.7	7788.2	7883.25	7788.2
			412.55	16560.5	16442.4	7774.49	16310.2	7774.49	7906.61	7774.49
			412.5	16792.9	17135	7759.08	16953.8	7759.08	7940.23	7759.08
			412.45	17916.6	17780.1	7743.24	17535.1	7743.24	7988.24	7743.24
			412.4	18383.3	18361.9	7725.4	18035	7725.4	8052.32	7725.4
			412.35	19016.4	18867.7	7706.71	18437.5	7706.71	8136.95	7706.71
			412.3	19451.7	19287.8	7686.88	18729.2	7686.88	8245.51	7686.88
			412.25	19135.2	19615	7666.24	18899.6	7666.24	8381.64	7666.24
			412.2	19725.7	19847.7	7646.13	18943.9	7646.13	8549.86	7646.13
			412.15	19683.4	19984.6	7624.95	18858.2	7624.95	8751.26	7624.95
			412.1	20567.6	20030.4	7603.8	18645.9	7603.8	8988.31	7603.8
			412.05	20316.4	19990.6	7581.07	18311.6	7581.07	9260.09	7581.07
			412	19919.6	19876.3	7558.74	17868	7558.74	9567.07	7558.74
			411.95	19804.1	19698.7	7537.06	17329	7537.06	9906.75	7537.06
			411.9	19659.4	19468.3	7515.55	16709.9	7515.55	10274	7515.55
			411.85	19150.3	19196.7	7494.26	16029.6	7494.26	10661.3	7494.26
			411.8	18611.1	18894.1	7473.81	15306.8	7473.81	11061.1	7473.81
			411.75	18621.8	18569.2	7454.28	14561.4	7454.28	11462.1	7454.28
			411.7	18341.5	18226.8	7434.7	13809.8	7434.7	11851.7	7434.7
			411.65	17939.1	17870.8	7415.58	13068.6	7415.58	12217.8	7415.58
			411.6	17554.5	17503.1	7397.12	12353.2	7397.12	12547.1	7397.12
			411.55	17162.6	17122.7	7379.31	11674.5	7379.31	12827.5	7379.31
			411.5	16612.4	16728	7362.15	11042.6	7362.15	13047.6	7362.15
			411.45	16460.9	16316.3	7345.93	10463.8	7345.93	13198.5	7345.93
			411.4	15809.2	15883.8	7329.95	9940.82	7329.95	13272.9	7329.95
			411.35	15262.8	15429.7	7315.08	9476.78	7315.08	13268	7315.08
			411.3	14658.2	14952.4	7301.14	9070.38	7301.14	13183.2	7301.14
			411.25	14258.2	14453.2	7288.24	8719.96	7288.24	13021.5	7288.24
			411.2	13795.3	13933.9	7276.02	8421.43	7276.02	12788.5	7276.02
			411.15	13411.8	13398.6	7264.59	8170.4	7264.59	12492.8	7264.59
			411.1	12865.5	12853.6	7253.81	7962.08	7253.81	12145.3	7253.81
			411.05	12554.2	12305.6	7243.97	7791.4	7243.97	11758.2	7243.97
			411	11951.1	11762.8	7234.65	7653.02	7234.65	11344.4	7234.65
			410.95	11378.5	11233.3	7226.38	7542.48	7226.38	10917.2	7226.38
			410.9	10887.4	10724.6	7219.1	7455.17	7219.1	10488.6	7219.1
			410.85	10386.9	10244.1	7212.67	7386.99	7212.67	10069.8	7212.67
			410.8	9760.84	9797.09	7207.1	7334.34	7207.1	9669.85	7207.1
			410.75	9376.4	9388.67	7202.62	7294.46	7202.62	9296.83	7202.62
			410.7	9180.66	9021.02	7198.81	7264.34	7198.81	8955.49	7198.81
			410.65	8518.99	8694.97	7195.34	7241.55	7195.34	8648.75	7195.34
			410.6	8182.34	8411.58	7193.02	7225.25	7193.02	8379.35	7193.02
			410.55	8416.41	8168.58	7191.28	7213.5	7191.28	8146.36	7191.28
			410.5	7970.51	7962.86	7189.13	7204.27	7189.13	7947.72	7189.13
			410.45	7718.82	7792.31	7187.76	7197.97	7187.76	7782.11	7187.76
			410.4	7382.14	7652.91	7186.83	7193.63	7186.83	7646.12	7186.83
			410.35	7783.05	7541.12	7186.49	7190.97	7186.49	7536.65	7186.49
			410.3	7337.92	7451.65	7185.44	7188.36	7185.44	7448.74	7185.44
			410.25	7299.04	7382.38	7185.18	7187.05	7185.18	7380.51	7185.18
			410.2	7105.16	7329.11	7184.98	7186.17	7184.98	7327.92	7184.98
			410.15	7000.77	7289.04	7185.12	7185.87	7185.12	7288.29	7185.12
			410.1	6857.96	7259.38	7185.44	7185.91	7185.44	7258.91	7185.44
			410.05	6808.99	7237.9	7186.01	7186.3	7186.01	7237.61	7186.01
			410	6893.98	7222.6	7186.67	7186.85	7186.67	7222.43	7186.67
			409.95	6991.12	7211.73	7187.19	7187.29	7187.19	7211.63	7187.19
			409.9	6816.46	7204.07	7187.53	7187.59	7187.53	7204.01	7187.53
			409.85	6764.21	7199.18	7188.18	7188.22	7188.18	7199.14	7188.18
			409.8	6823.05	7196.14	7188.93	7188.95	7188.93	7196.11	7188.93
			409.75	6704.95	7194.23	7189.57	7189.58	7189.57	7194.22	7189.57
			409.7	6652.7	7193.39	7190.42	7190.42	7190.42	7193.39	7190.42
			409.65	6771.27	7193.23	7191.36	7191.36	7191.36	7193.23	7191.36
			409.6	6826.16	7193.26	7192.1	7192.1	7192.1	7193.26	7192.1
			409.55	6654.45	7193.45	7192.74	7192.74	7192.74	7193.45	7192.74
			409.5	6693.09	7194.11	7193.68	7193.68	7193.68	7194.11	7193.68
			409.45	6566.92	7194.82	7194.56	7194.56	7194.56	7194.82	7194.56
			409.4	6687.11	7195.81	7195.66	7195.66	7195.66	7195.81	7195.66
			409.35	6696.25	7196.64	7196.55	7196.55	7196.55	7196.64	7196.55
			409.3	6689.76	7197.48	7197.43	7197.43	7197.43	7197.48	7197.43
			409.25	6816.29	7198.35	7198.32	7198.32	7198.32	7198.35	7198.32
			409.2	6679.82	7199.01	7198.99	7198.99	7198.99	7199.01	7198.99
			409.15	6763.04	7199.91	7199.9	7199.9	7199.9	7199.91	7199.9
			409.1	6319.49	7200.67	7200.67	7200.67	7200.67	7200.67	7200.67
			409.05	6473.35	7202.21	7202.21	7202.21	7202.21	7202.21	7202.21
			409	6433.88	7203.49	7203.49	7203.49	7203.49	7203.49	7203.49
			408.95	6656.5	7204.84	7204.84	7204.84	7204.84	7204.84	7204.84
			408.9	6473	7205.8	7205.8	7205.8	7205.8	7205.8	7205.8
			408.85	6588.7	7207.09	7207.09	7207.09	7207.09	7207.09	7207.09
			408.8	6533.33	7208.17	7208.17	7208.17	7208.17	7208.17	7208.17
			408.75	6634.39	7209.35	7209.35	7209.35	7209.35	7209.35	7209.35
			408.7	6881.67	7210.36	7210.36	7210.36	7210.36	7210.36	7210.36
			408.65	6640.42	7210.94	7210.94	7210.94	7210.94	7210.94	7210.94
			408.6	6627.77	7211.94	7211.94	7211.94	7211.94	7211.94	7211.94
			408.55	6729.47	7212.96	7212.96	7212.96	7212.96	7212.96	7212.96
			408.5	6961.26	7213.81	7213.81	7213.81	7213.81	7213.81	7213.81
			408.45	6743.99	7214.25	7214.25	7214.25	7214.25	7214.25	7214.25
			408.4	6773.96	7215.08	7215.08	7215.08	7215.08	7215.08	7215.08
			408.35	6878	7215.85	7215.85	7215.85	7215.85	7215.85	7215.85
			408.3	6761.04	7216.44	7216.44	7216.44	7216.44	7216.44	7216.44
			408.25	6551.67	7217.24	7217.24	7217.24	7217.24	7217.24	7217.24
			408.2	6573.7	7218.41	7218.41	7218.41	7218.41	7218.41	7218.41
			408.15	6698.2	7219.55	7219.54	7219.54	7219.55	7219.54	7219.54
			408.1	6597.08	7220.46	7220.46	7220.46	7220.46	7220.46	7220.46
			408.05	6498.44	7221.56	7221.55	7221.55	7221.56	7221.55	7221.55
			408	6484.95	7222.84	7222.82	7222.82	7222.84	7222.82	7222.82
			407.95	6552.3	7224.14	7224.11	7224.11	7224.14	7224.11	7224.11
			407.9	6603.89	7225.34	7225.29	7225.29	7225.34	7225.29	7225.29
			407.85	6337.43	7226.47	7226.38	7226.38	7226.47	7226.38	7226.38
			407.8	6433.39	7228.08	7227.94	7227.94	7228.08	7227.94	7227.94
			407.75	6602.64	7229.56	7229.33	7229.33	7229.56	7229.33	7229.33
			407.7	6230.03	7230.8	7230.43	7230.43	7230.8	7230.43	7230.43
			407.65	6254.28	7232.78	7232.18	7232.18	7232.78	7232.18	7232.18
			407.6	6721.24	7234.83	7233.9	7233.9	7234.83	7233.9	7233.9
			407.55	6551.49	7236.25	7234.8	7234.8	7236.25	7234.8	7234.8
			407.5	6454.85	7238.23	7236	7236	7238.23	7236	7236
			407.45	6633.61	7240.77	7237.37	7237.37	7240.77	7237.37	7237.37
			407.4	6444.56	7243.56	7238.43	7238.43	7243.56	7238.43	7238.43
			407.35	6524.89	7247.49	7239.82	7239.82	7247.49	7239.82	7239.82
			407.3	6903.44	7252.42	7241.07	7241.07	7252.42	7241.07	7241.07
			407.25	6985.81	7258.26	7241.66	7241.66	7258.26	7241.66	7241.66
			407.2	6652.77	7266.15	7242.11	7242.11	7266.15	7242.11	7242.11
			407.15	6260.46	7277.62	7243.15	7243.15	7277.62	7243.15	7243.15
			407.1	6512.89	7293.79	7244.87	7244.87	7293.79	7244.87	7244.87
			407.05	6503.77	7314.9	7246.15	7246.15	7314.9	7246.15	7246.16
			407	6714.58	7343.06	7247.45	7247.45	7343.06	7247.45	7247.46
			406.95	6935.49	7380.01	7248.39	7248.39	7380	7248.39	7248.4
			406.9	7150.41	7428.35	7248.94	7248.94	7428.32	7248.94	7248.96
			406.85	7427.44	7491.14	7249.11	7249.11	7491.09	7249.11	7249.15
			406.8	7648.83	7572.06	7248.8	7248.8	7571.99	7248.8	7248.87
			406.75	7464.11	7675.44	7248.1	7248.1	7675.32	7248.1	7248.21
			406.7	7597.16	7806.94	7247.72	7247.72	7806.75	7247.72	7247.91
			406.65	7881.67	7971.66	7247.1	7247.1	7971.35	7247.1	7247.42
			406.6	8095.48	8175.15	7245.99	7245.99	8174.65	7245.99	7246.5
			406.55	8485.86	8424.22	7244.5	7244.5	8423.41	7244.5	7245.31
			406.5	8478.11	8724.88	7242.32	7242.32	8723.6	7242.32	7243.6
			406.45	8949.65	9084.55	7240.16	7240.16	9082.57	7240.16	7242.13
			406.4	9564.4	9508.94	7237.16	7237.16	9505.91	7237.16	7240.19
			406.35	10157.5	10002.9	7233.08	7233.08	9998.25	7233.08	7237.69
			406.3	10802.1	10571.4	7227.95	7227.95	10564.5	7227.95	7234.87
			406.25	11745	11216.9	7221.68	7221.68	11206.6	7221.68	7231.95
			406.2	12268.2	11940.1	7213.75	7213.75	11925	7213.75	7228.81
			406.15	12445.1	12741	7204.89	7204.89	12719.1	7204.89	7226.73
			406.1	13254.7	13615.4	7195.7	7195.7	13584	7195.7	7227.01
			406.05	14455	14556.3	7185.07	7185.07	14511.9	7185.07	7229.46
			406	15587.3	15552.2	7172.32	7172.32	15490	7172.32	7234.52
			405.95	16741.4	16591	7157.57	7157.57	16504.9	7157.57	7243.73
			405.9	17316.4	17657.7	7140.76	7140.76	17539.7	7140.76	7258.77
			405.85	18990.3	18734	7122.92	7122.92	18574.2	7122.92	7282.67
			405.8	20126.4	19799.4	7102.11	7102.11	19585.6	7102.11	7315.95
			405.75	20925.1	20832.8	7079.27	7079.27	20549.9	7079.27	7362.2
			405.7	21711.3	21814.2	7054.99	7054.99	21444.1	7054.99	7425.06
			405.65	23057	22723.5	7029.29	7029.29	22244.8	7029.29	7507.89
			405.6	23536.2	23539.5	7001.18	7001.18	22927.7	7001.18	7612.99
			405.55	24985.7	24248.1	6972.18	6972.18	23474.8	6972.18	7745.48
			405.5	24747.4	24833.3	6940.6	6940.6	23867.2	6940.6	7906.7
			405.45	24890.5	25288.9	6909.37	6909.37	24095.7	6909.37	8102.61
			405.4	25310.5	25608.8	6877.84	6877.84	24151.6	6877.84	8334.99
			405.35	25648.7	25790.8	6845.51	6845.51	24031.9	6845.51	8604.43
			405.3	25775.8	25838.4	6812.54	6812.54	23739.2	6812.54	8911.73
			405.25	25642.1	25758.4	6779.29	6779.29	23281.9	6779.29	9255.75
			405.2	25289	25561.3	6746.21	6746.21	22673.1	6746.21	9634.44
			405.15	25263.1	25259.6	6713.69	6713.69	21929.2	6713.69	10044
			405.1	24703.7	24866.8	6681.16	6681.16	21070.8	6681.16	10477.2
			405.05	24730.9	24398	6649.56	6649.56	20120.2	6649.56	10927.3
			405	24051.9	23866.7	6617.85	6617.85	19101.3	6617.85	11383.2
			404.95	22874.2	23287.2	6587.28	6587.28	18039.2	6587.28	11835.3
			404.9	21856.9	22671.5	6558.72	6558.72	16957.6	6558.72	12272.6
			404.85	22212	22029.7	6531.89	6531.89	15879.8	6531.89	12681.8
			404.8	21387	21366.1	6504.4	6504.4	14822.1	6504.4	13048.4
			404.75	20766.2	20688.8	6478.3	6478.3	13805.2	6478.3	13361.9
			404.7	20147	20000.5	6453.24	6453.24	12842.1	6453.24	13611.6
			404.65	19455.4	19302.8	6429.23	6429.23	11943.5	6429.23	13788.5
			404.6	18713.6	18597.5	6406.39	6406.39	11118.1	6406.39	13885.8
			404.55	18096.4	17884.7	6384.81	6384.81	10369.7	6384.81	13899.7
			404.5	17506.3	17165.3	6364.27	6364.27	9700.84	6364.27	13828.7
			404.45	16841.5	16440	6344.73	6344.73	9110.22	6344.73	13674.5
			404.4	15959.9	15710.4	6326.32	6326.32	8595.07	6326.32	13441.6
			404.35	15000.8	14980.6	6309.43	6309.43	8152.09	6309.43	13138
			404.3	14054.5	14253.8	6294.19	6294.19	7775.47	6294.19	12772.5
			404.25	13624.8	13535.7	6280.58	6280.58	7459.49	6280.58	12356.8
			404.2	12620	12830.6	6267.7	6267.7	7196.49	6267.7	11901.8
			404.15	12215.3	12145.1	6256.56	6256.56	6980.81	6256.56	11420.9
			404.1	11435.4	11485.2	6246.11	6246.11	6805.24	6246.11	10926.1
			404.05	10796.1	10856.6	6237.01	6237.01	6664.23	6237.01	10429.4
			404	9911.03	10265.2	6229.02	6229.02	6552.21	6229.02	9942.05
			403.95	9305.32	9715.59	6222.56	6222.56	6464.59	6222.56	9473.57
			403.9	8950.97	9210.3	6217.15	6217.15	6396.54	6217.15	9030.92
			403.85	8516.75	8751.76	6212.36	6212.36	6344	6212.36	8620.13
			403.8	7929.51	8340.57	6208.32	6208.32	6303.92	6208.32	8244.97
			403.75	7904.58	7977.31	6205.3	6205.3	6274.05	6205.3	7908.57
			403.7	7953.14	7659.47	6202.32	6202.32	6251.26	6202.32	7610.53
			403.65	7660	7384.58	6199.25	6199.25	6233.72	6199.25	7350.1
			403.6	7469.68	7150.65	6196.69	6196.69	6220.73	6196.69	7126.61
			403.55	7154.86	6953.78	6194.46	6194.46	6211.06	6194.46	6937.19
			403.5	6792.85	6790.65	6192.77	6192.77	6204.12	6192.77	6779.31
			403.45	7138.24	6657.3	6191.72	6191.72	6199.4	6191.72	6649.63
			403.4	6915.91	6548.56	6190.06	6190.06	6195.2	6190.06	6543.42
			403.35	7003.37	6461.81	6188.79	6188.79	6192.2	6188.79	6458.4
			403.3	6644.43	6392.93	6187.36	6187.36	6189.6	6187.36	6390.69
			403.25	6787.09	6339.63	6186.56	6186.56	6188.01	6186.56	6338.18
			403.2	6764.55	6298.21	6185.51	6185.51	6186.44	6185.51	6297.28
			403.15	6491.76	6266.53	6184.49	6184.49	6185.08	6184.49	6265.93
			403.1	6694.5	6243	6183.95	6183.95	6184.33	6183.95	6242.63
			403.05	6319.67	6225.08	6183.06	6183.06	6183.29	6183.06	6224.84
			403	6499.49	6212.38	6182.82	6182.82	6182.96	6182.82	6212.24
			402.95	6489.97	6202.83	6182.26	6182.26	6182.35	6182.26	6202.74
			402.9	6352.57	6195.87	6181.72	6181.72	6181.77	6181.72	6195.81
			402.85	6588.04	6191.04	6181.42	6181.42	6181.45	6181.42	6191.01
			402.8	6381.09	6187.17	6180.71	6180.71	6180.73	6180.71	6187.15
			402.75	6329.48	6184.65	6180.36	6180.36	6180.37	6180.36	6184.64
			402.7	6491.65	6182.92	6180.1	6180.1	6180.1	6180.1	6182.91
			402.65	6428.4	6181.38	6179.55	6179.55	6179.55	6179.55	6181.38
			402.6	6238.8	6180.29	6179.11	6179.11	6179.11	6179.11	6180.29
			402.55	6332.73	6179.76	6179.01	6179.01	6179.01	6179.01	6179.76
			402.5	6086.05	6179.21	6178.74	6178.74	6178.74	6178.74	6179.21
			402.45	6249.31	6179.19	6178.9	6178.9	6178.9	6178.9	6179.19
			402.4	6073.52	6178.96	6178.78	6178.78	6178.78	6178.78	6178.96
			402.35	6270.92	6179.07	6178.96	6178.96	6178.96	6178.96	6179.07
			402.3	6354.24	6178.87	6178.8	6178.8	6178.8	6178.8	6178.87
			402.25	6077.74	6178.53	6178.49	6178.49	6178.49	6178.49	6178.53
			402.2	6213.33	6178.69	6178.67	6178.67	6178.67	6178.67	6178.69
			402.15	6460.65	6178.62	6178.61	6178.61	6178.61	6178.61	6178.62
			402.1	6280.46	6178.12	6178.11	6178.11	6178.11	6178.11	6178.12
			402.05	6427.18	6177.94	6177.94	6177.94	6177.94	6177.94	6177.94
			402	6226.85	6177.5	6177.5	6177.5	6177.5	6177.5	6177.5
			401.95	6144.95	6177.41	6177.41	6177.41	6177.41	6177.41	6177.41
			401.9	6431.35	6177.47	6177.47	6177.47	6177.47	6177.47	6177.47
			401.85	6331.15	6177.02	6177.02	6177.02	6177.02	6177.02	6177.02
			401.8	6199.55	6176.75	6176.75	6176.75	6176.75	6176.75	6176.75
			401.75	6117.19	6176.71	6176.71	6176.71	6176.71	6176.71	6176.71
			401.7	6445.47	6176.82	6176.82	6176.82	6176.82	6176.82	6176.82
			401.65	6510.24	6176.35	6176.35	6176.35	6176.35	6176.35	6176.35
			401.6	6521.1	6175.76	6175.76	6175.76	6175.76	6175.76	6175.76
			401.55	6236.08	6175.15	6175.15	6175.15	6175.15	6175.15	6175.15
			401.5	6259.05	6175.05	6175.05	6175.05	6175.05	6175.05	6175.05
			401.45	6369.96	6174.9	6174.9	6174.9	6174.9	6174.9	6174.9
			401.4	6423.21	6174.56	6174.56	6174.56	6174.56	6174.56	6174.56
			401.35	6107.18	6174.12	6174.12	6174.12	6174.12	6174.12	6174.12
			401.3	6553.93	6174.24	6174.24	6174.24	6174.24	6174.24	6174.24
			401.25	6550.98	6173.57	6173.57	6173.57	6173.57	6173.57	6173.57
			401.2	6446.63	6172.91	6172.91	6172.91	6172.91	6172.91	6172.91
			401.15	6634.95	6172.43	6172.43	6172.43	6172.43	6172.43	6172.43
			401.1	6602.05	6171.62	6171.62	6171.62	6171.62	6171.62	6171.62
			401.05	6556.88	6170.87	6170.87	6170.87	6170.87	6170.87	6170.87
			401	6170.19	6170.19	6170.19	6170.19	6170.19	6170.19	6170.19

## Sheet: Au-iso@Zn0.67Cd0.33S
Au-iso@Zn0.67Cd0.33S
			Energy Binding (eV)	Raw Intensity	Peak Sum	Background	Peak 1	Peak 2	Peak 3	Peak 4
			416.7	10545.1	10545.1	10545.1	10545.1	10545.1	10545.1	10545.1
			416.65	11197.2	10545.1	10545.1	10545.1	10545.1	10545.1	10545.1
			416.6	10989.8	10544.3	10544.3	10544.3	10544.3	10544.3	10544.3
			416.55	10712.9	10543.8	10543.8	10543.8	10543.8	10543.8	10543.8
			416.5	10917.5	10543.6	10543.6	10543.6	10543.6	10543.6	10543.6
			416.45	10922.6	10543.2	10543.2	10543.2	10543.2	10543.2	10543.2
			416.4	10967.6	10542.8	10542.8	10542.8	10542.8	10542.8	10542.8
			416.35	10850.2	10542.2	10542.2	10542.2	10542.2	10542.2	10542.2
			416.3	10468.4	10541.9	10541.9	10541.9	10541.9	10541.9	10541.9
			416.25	10765	10542	10542	10542	10542	10542	10542
			416.2	10780	10541.7	10541.7	10541.7	10541.7	10541.7	10541.7
			416.15	10659.7	10541.4	10541.4	10541.4	10541.4	10541.4	10541.4
			416.1	10966.8	10541.3	10541.3	10541.3	10541.3	10541.3	10541.3
			416.05	10595.7	10540.8	10540.8	10540.8	10540.8	10540.8	10540.8
			416	10764.9	10540.7	10540.7	10540.7	10540.7	10540.7	10540.7
			415.95	10736.4	10540.5	10540.5	10540.5	10540.5	10540.5	10540.5
			415.9	10997.9	10540.2	10540.2	10540.2	10540.2	10540.2	10540.2
			415.85	11053.2	10539.7	10539.7	10539.7	10539.7	10539.7	10539.7
			415.8	10784.4	10539.1	10539.1	10539.1	10539.1	10539.1	10539.1
			415.75	10866.3	10538.8	10538.8	10538.8	10538.8	10538.8	10538.8
			415.7	11054.7	10538.5	10538.5	10538.5	10538.5	10538.5	10538.5
			415.65	10886.1	10537.9	10537.9	10537.9	10537.9	10537.9	10537.9
			415.6	10744.4	10537.5	10537.5	10537.5	10537.5	10537.5	10537.5
			415.55	10981.7	10537.2	10537.2	10537.2	10537.2	10537.2	10537.2
			415.5	10728.3	10536.7	10536.7	10536.7	10536.7	10536.7	10536.7
			415.45	10420.7	10536.5	10536.5	10536.5	10536.5	10536.5	10536.5
			415.4	10299.4	10536.6	10536.6	10536.6	10536.6	10536.6	10536.6
			415.35	10571.3	10536.9	10536.9	10536.9	10536.9	10536.9	10536.9
			415.3	10638.3	10536.9	10536.8	10536.9	10536.8	10536.8	10536.8
			415.25	10820.4	10536.8	10536.7	10536.8	10536.7	10536.7	10536.7
			415.2	10518.2	10536.4	10536.4	10536.4	10536.4	10536.4	10536.4
			415.15	10515.4	10536.5	10536.4	10536.5	10536.4	10536.4	10536.4
			415.1	10704.2	10536.5	10536.4	10536.5	10536.4	10536.4	10536.4
			415.05	10616.9	10536.4	10536.2	10536.4	10536.2	10536.2	10536.2
			415	10806.2	10536.4	10536.1	10536.4	10536.1	10536.1	10536.1
			414.95	10727.1	10536.2	10535.8	10536.2	10535.8	10535.8	10535.8
			414.9	10466.7	10536.1	10535.6	10536.1	10535.6	10535.6	10535.6
			414.85	10519	10536.5	10535.7	10536.5	10535.7	10535.7	10535.7
			414.8	10670.1	10536.8	10535.7	10536.8	10535.7	10535.7	10535.7
			414.75	10416.3	10537.1	10535.5	10537.1	10535.5	10535.5	10535.5
			414.7	10461.2	10537.9	10535.7	10537.9	10535.7	10535.7	10535.7
			414.65	10701.3	10538.9	10535.8	10538.9	10535.8	10535.8	10535.8
			414.6	11081.6	10539.9	10535.6	10539.9	10535.6	10535.6	10535.6
			414.55	10694.8	10541	10535	10541	10535	10535	10535
			414.5	10835	10543	10534.8	10543	10534.8	10534.8	10534.8
			414.45	10947.5	10545.7	10534.4	10545.7	10534.4	10534.4	10534.4
			414.4	10722.3	10549.2	10533.9	10549.2	10533.9	10533.9	10533.9
			414.35	10559.2	10554.2	10533.7	10554.2	10533.7	10533.7	10533.7
			414.3	10232.8	10561.1	10533.7	10561.1	10533.7	10533.7	10533.7
			414.25	10311.5	10570.4	10534	10570.4	10534	10534	10534
			414.2	10613.8	10582.2	10534.3	10582.2	10534.3	10534.3	10534.3
			414.15	10671.7	10596.9	10534.2	10596.9	10534.2	10534.2	10534.2
			414.1	10808.3	10615.5	10534	10615.5	10534	10534	10534
			414.05	10688.7	10638.9	10533.7	10638.9	10533.7	10533.7	10533.7
			414	10785	10668.4	10533.5	10668.4	10533.5	10533.5	10533.5
			413.95	10969.1	10705	10533.2	10705	10533.2	10533.3	10533.2
			413.9	10884.2	10750	10532.7	10750	10532.7	10532.8	10532.7
			413.85	10451	10805.3	10532.3	10805.3	10532.3	10532.4	10532.3
			413.8	10488.9	10873.1	10532.4	10873	10532.4	10532.5	10532.4
			413.75	10812.4	10954.7	10532.5	10954.6	10532.5	10532.6	10532.5
			413.7	11428.1	11051.9	10532.1	11051.7	10532.1	10532.4	10532.1
			413.65	11209.7	11166.6	10531.1	11166.3	10531.1	10531.4	10531.1
			413.6	11336.2	11302	10530.3	11301.6	10530.3	10530.8	10530.3
			413.55	11595.8	11460.3	10529.4	11459.6	10529.4	10530.1	10529.4
			413.5	11964.3	11643.4	10528.1	11642.4	10528.1	10529.1	10528.1
			413.45	11827.8	11853.5	10526.5	11852	10526.5	10528	10526.5
			413.4	11990.8	12093.5	10525	12091.3	10525	10527.1	10525
			413.35	12273.7	12364.6	10523.2	12361.5	10523.2	10526.4	10523.2
			413.3	12715.2	12668.5	10521.2	12664	10521.2	10525.7	10521.2
			413.25	12804.1	13005.7	10518.6	12999.3	10518.6	10525	10518.6
			413.2	13517.7	13377.3	10516	13368.3	10516	10525	10516
			413.15	13850.5	13782.7	10512.5	13770.2	10512.5	10525	10512.5
			413.1	14430.6	14220.9	10508.6	14203.7	10508.6	10525.8	10508.6
			413.05	14653.4	14690.5	10504	14667.1	10504	10527.4	10504
			413	14815.6	15188.9	10499.2	15157.3	10499.2	10530.7	10499.2
			412.95	15349.9	15713	10494.2	15670.9	10494.2	10536.2	10494.2
			412.9	16282.8	16258.5	10488.5	16202.9	10488.5	10544.1	10488.5
			412.85	16977.8	16819.1	10481.8	16746.4	10481.8	10554.5	10481.8
			412.8	17670.7	17390.1	10474.2	17295.8	10474.2	10568.5	10474.2
			412.75	17878.4	17964.1	10465.8	17843.1	10465.8	10586.8	10465.8
			412.7	18435.4	18535	10457.2	18381.3	10457.2	10610.8	10457.2
			412.65	19694.7	19095.2	10447.9	18902	10447.9	10641.2	10447.9
			412.6	19651.2	19635.7	10437.1	19395	10437.1	10677.8	10437.1
			412.55	20089.8	20150.8	10426.4	19854	10426.4	10723.3	10426.4
			412.5	20111.7	20631.8	10415.1	20269.4	10415.1	10777.6	10415.1
			412.45	20950.6	21072.4	10403.8	20634.2	10403.8	10842.1	10403.8
			412.4	21765.8	21465.1	10391.5	20940.4	10391.5	10916.2	10391.5
			412.35	21343.2	21803.5	10378.3	21181.6	10378.3	11000.2	10378.3
			412.3	22253.6	22084.3	10365.5	21354.5	10365.5	11095.4	10365.5
			412.25	22233.8	22301.6	10351.7	21453.4	10351.7	11199.9	10351.7
			412.2	22655	22453.3	10337.9	21477.4	10337.9	11313.8	10337.9
			412.15	22386.2	22537.1	10323.5	21425.2	10323.5	11435.4	10323.5
			412.1	22091.2	22552.6	10309.5	21298.3	10309.5	11563.8	10309.5
			412.05	22373.4	22500	10295.7	21098.9	10295.7	11696.8	10295.7
			412	22781.1	22379.9	10281.7	20830.4	10281.7	11831.2	10281.7
			411.95	22366.8	22194.2	10267.1	20497.4	10267.1	11963.9	10267.1
			411.9	22287.4	21946.9	10253	20107	10253	12092.9	10253
			411.85	21704.9	21641.5	10239	19666.3	10239	12214.3	10239
			411.8	21235.4	21283	10225.6	19183.2	10225.6	12325.5	10225.6
			411.75	21161.8	20876.7	10212.8	18666.6	10212.8	12423	10212.8
			411.7	20339.5	20427.6	10200.1	18124.2	10200.1	12503.4	10200.1
			411.65	19924.2	19942.1	10188.2	17565.2	10188.2	12565.2	10188.2
			411.6	19472.1	19426.8	10176.9	16998.2	10176.9	12605.5	10176.9
			411.55	18906.8	18887.4	10166.1	16430.4	10166.1	12623.1	10166.1
			411.5	18575.8	18331.2	10155.9	15869.9	10155.9	12617.2	10155.9
			411.45	17782.9	17764.1	10146.1	15322.8	10146.1	12587.3	10146.1
			411.4	16881.6	17192.5	10137.2	14795	10137.2	12534.7	10137.2
			411.35	16339.4	16623.5	10129.4	14292.1	10129.4	12460.7	10129.4
			411.3	15551.5	16061.6	10122.1	13816.9	10122.1	12366.8	10122.1
			411.25	15669.3	15513.2	10115.8	13373.2	10115.8	12255.8	10115.8
			411.2	14986.2	14981.7	10109.3	12961.7	10109.3	12129.4	10109.3
			411.15	14255.8	14472.1	10103.6	12584.1	10103.6	11991.7	10103.6
			411.1	14124.7	13988.7	10098.8	12241.4	10098.8	11846.1	10098.8
			411.05	13820.2	13533.2	10094.1	11932.2	10094.1	11695.2	10094.1
			411	12963.4	13108.7	10089.8	11656	10089.8	11542.5	10089.8
			410.95	12550.7	12717	10086.4	11412	10086.4	11391.5	10086.4
			410.9	12804.3	12358.5	10083.6	11197.7	10083.6	11244.4	10083.6
			410.85	12475.9	12033	10080.4	11010.5	10080.4	11102.8	10080.4
			410.8	11421.3	11740.4	10077.6	10848.8	10077.6	10969.2	10077.6
			410.75	11592.2	11481.1	10076	10711.2	10076	10846	10076
			410.7	11497.7	11252.1	10074.3	10593.8	10074.3	10732.6	10074.3
			410.65	11335.5	11051.9	10072.6	10494.6	10072.6	10629.9	10072.6
			410.6	10873.7	10878.8	10071.1	10411.7	10071.1	10538.2	10071.1
			410.55	10693.7	10730.8	10070.2	10343.1	10070.2	10457.9	10070.2
			410.5	10474.1	10605.3	10069.5	10286.7	10069.5	10388.1	10069.5
			410.45	10305.6	10500	10069	10240.8	10069	10328.2	10069
			410.4	10509.4	10412.4	10068.7	10203.6	10068.7	10277.6	10068.7
			410.35	10074	10340	10068.2	10173.4	10068.2	10234.8	10068.2
			410.3	10170.5	10281.3	10068.2	10149.7	10068.2	10199.8	10068.2
			410.25	9986.02	10233.7	10068.1	10130.8	10068.1	10171	10068.1
			410.2	9985.31	10195.8	10068.2	10116.1	10068.2	10147.9	10068.2
			410.15	10258.1	10165.7	10068.3	10104.6	10068.3	10129.4	10068.3
			410.1	9835.48	10141.9	10068.1	10095.5	10068.1	10114.5	10068.1
			410.05	9986.02	10123.7	10068.3	10088.8	10068.3	10103.2	10068.3
			410	10084.8	10109.6	10068.4	10083.7	10068.4	10094.4	10068.4
			409.95	10010	10098.8	10068.4	10079.7	10068.4	10087.5	10068.4
			409.9	9859.72	10090.7	10068.5	10076.7	10068.5	10082.4	10068.5
			409.85	9869.77	10084.8	10068.7	10074.7	10068.7	10078.8	10068.7
			409.8	9900.07	10080.5	10069	10073.3	10069	10076.2	10069
			409.75	9390.98	10077.4	10069.1	10072.3	10069.1	10074.3	10069.1
			409.7	9605.56	10075.8	10069.9	10072.2	10069.9	10073.5	10069.9
			409.65	9798.05	10074.6	10070.5	10072.1	10070.5	10073	10070.5
			409.6	9925.81	10073.6	10070.8	10071.9	10070.8	10072.5	10070.8
			409.55	9935.48	10072.9	10071	10071.8	10071	10072.1	10071
			409.5	9646.97	10072.5	10071.1	10071.7	10071.1	10071.9	10071.1
			409.45	9814.39	10072.5	10071.6	10072	10071.6	10072.1	10071.6
			409.4	9502.87	10072.5	10071.9	10072.2	10071.9	10072.3	10071.9
			409.35	9797.64	10073	10072.6	10072.8	10072.6	10072.8	10072.6
			409.3	9864.39	10073.2	10072.9	10073	10072.9	10073	10072.9
			409.25	9819.35	10073.3	10073.1	10073.2	10073.1	10073.2	10073.1
			409.2	9682.77	10073.5	10073.4	10073.5	10073.4	10073.5	10073.4
			409.15	9562.79	10074	10073.9	10073.9	10073.9	10073.9	10073.9
			409.1	9471.5	10074.5	10074.5	10074.5	10074.5	10074.5	10074.5
			409.05	9489.28	10075.2	10075.2	10075.2	10075.2	10075.2	10075.2
			409	9950.01	10075.9	10075.9	10075.9	10075.9	10075.9	10075.9
			408.95	9940.78	10076	10076	10076	10076	10076	10076
			408.9	9581.87	10076.2	10076.2	10076.2	10076.2	10076.2	10076.2
			408.85	9386.35	10076.8	10076.8	10076.8	10076.8	10076.8	10076.8
			408.8	9802.29	10077.6	10077.6	10077.6	10077.6	10077.6	10077.6
			408.75	9787.6	10077.9	10077.9	10077.9	10077.9	10077.9	10077.9
			408.7	9798.76	10078.2	10078.2	10078.2	10078.2	10078.2	10078.2
			408.65	9274.68	10078.5	10078.5	10078.5	10078.5	10078.5	10078.5
			408.6	9703.15	10079.5	10079.5	10079.5	10079.5	10079.5	10079.5
			408.55	9348.38	10079.9	10079.9	10079.9	10079.9	10079.9	10079.9
			408.5	9764.08	10080.8	10080.8	10080.8	10080.8	10080.8	10080.8
			408.45	9926.4	10081.2	10081.1	10081.1	10081.2	10081.1	10081.1
			408.4	9238.8	10081.4	10081.3	10081.3	10081.4	10081.3	10081.3
			408.35	9430.75	10082.4	10082.3	10082.3	10082.4	10082.3	10082.3
			408.3	9777.19	10083.2	10083.1	10083.1	10083.2	10083.1	10083.1
			408.25	9317.55	10083.6	10083.4	10083.4	10083.6	10083.4	10083.4
			408.2	9783.37	10084.6	10084.3	10084.3	10084.6	10084.3	10084.3
			408.15	9880.3	10085.2	10084.7	10084.7	10085.2	10084.7	10084.7
			408.1	9930.4	10085.6	10084.9	10084.9	10085.6	10084.9	10084.9
			408.05	9248.33	10086.1	10085.1	10085.1	10086.1	10085.1	10085.1
			408	9403.99	10087.6	10086	10086	10087.6	10086	10086
			407.95	9323.6	10089	10086.9	10086.9	10089	10086.9	10086.9
			407.9	9464.43	10090.8	10087.7	10087.7	10090.8	10087.7	10087.7
			407.85	9777.11	10092.8	10088.5	10088.5	10092.8	10088.5	10088.5
			407.8	9498.09	10094.9	10088.8	10088.8	10094.9	10088.8	10088.8
			407.75	9617.5	10097.9	10089.5	10089.5	10097.9	10089.5	10089.5
			407.7	9732.65	10101.6	10090.1	10090.1	10101.6	10090.1	10090.1
			407.65	9383.27	10106.3	10090.5	10090.5	10106.3	10090.5	10090.5
			407.6	9490.28	10112.9	10091.3	10091.3	10112.9	10091.3	10091.3
			407.55	9524.56	10121.1	10092	10092	10121.1	10092	10092
			407.5	9573.39	10131.8	10092.7	10092.7	10131.8	10092.7	10092.7
			407.45	9972.7	10145.4	10093.3	10093.3	10145.4	10093.3	10093.3
			407.4	10063.4	10162.4	10093.4	10093.4	10162.4	10093.4	10093.4
			407.35	9758.13	10184.2	10093.4	10093.4	10184.2	10093.4	10093.4
			407.3	9709.84	10212.3	10093.8	10093.8	10212.3	10093.8	10093.8
			407.25	9784.47	10247.9	10094.3	10094.3	10247.9	10094.3	10094.3
			407.2	10123.1	10292.4	10094.6	10094.6	10292.4	10094.6	10094.6
			407.15	10291.7	10347.6	10094.6	10094.6	10347.6	10094.6	10094.6
			407.1	10338.9	10415.6	10094.4	10094.4	10415.6	10094.4	10094.4
			407.05	10195.3	10499.3	10094.1	10094.1	10499.3	10094.1	10094.1
			407	10447.2	10601.5	10094	10094	10601.5	10094	10094
			406.95	10372	10724.9	10093.6	10093.6	10724.9	10093.6	10093.6
			406.9	10528.8	10873.2	10093.2	10093.2	10873.2	10093.2	10093.3
			406.85	11121.2	11049.5	10092.7	10092.7	11049.5	10092.7	10092.8
			406.8	11144	11257.3	10091.5	10091.5	11257.3	10091.5	10091.6
			406.75	11424.8	11500.8	10090.3	10090.3	11500.6	10090.3	10090.4
			406.7	11389.7	11783.4	10088.8	10088.8	11783.3	10088.8	10088.9
			406.65	12338.3	12109.6	10087.2	10087.2	12109.4	10087.2	10087.5
			406.6	12639.5	12481.1	10084.6	10084.6	12480.8	10084.6	10085
			406.55	13079	12902.2	10081.6	10081.6	12901.7	10081.6	10082.2
			406.5	13565	13374.6	10078.1	10078.1	13373.8	10078.1	10078.9
			406.45	13685.3	13900.1	10074.1	10074.1	13899	10074.1	10075.2
			406.4	14151.4	14480.5	10069.9	10069.9	14478.8	10069.9	10071.5
			406.35	14801.2	15114.1	10065.1	10065.1	15111.7	10065.1	10067.5
			406.3	16150.5	15800	10059.6	10059.6	15796.6	10059.6	10063
			406.25	16347.7	16533.6	10052.5	10052.5	16528.9	10052.5	10057.3
			406.2	17481.6	17312.3	10045.2	10045.2	17305.7	10045.2	10051.8
			406.15	17896.5	18129.7	10036.5	10036.5	18120.5	10036.5	10045.7
			406.1	19273.6	18978.1	10027.4	10027.4	18965.5	10027.4	10039.9
			406.05	20219.4	19848.5	10016.6	10016.6	19831.5	10016.6	10033.6
			406	21002.9	20730.2	10004.7	10004.7	20707.4	10004.7	10027.6
			405.95	22403	21612.5	9991.91	9991.91	21582	9991.91	10022.4
			405.9	23021.9	22482.7	9977.45	9977.45	22442.5	9977.45	10017.6
			405.85	23375.6	23327.7	9962.26	9962.26	23275.2	9962.26	10014.7
			405.8	23787.3	24135.5	9946.64	9946.64	24067.5	9946.64	10014.5
			405.75	25191.2	24891.5	9930.51	9930.51	24804.4	9930.51	10017.6
			405.7	25430.6	25582.3	9912.74	9912.74	25471.7	9912.74	10023.4
			405.65	26161.6	26197.5	9894.67	9894.67	26058.2	9894.67	10033.9
			405.6	26522.3	26724.7	9875.72	9875.72	26551.1	9875.72	10049.4
			405.55	26921.4	27155.7	9856.33	9856.33	26941.2	9856.33	10070.9
			405.5	27373.4	27482.3	9836.45	9836.45	27219.7	9836.45	10099
			405.45	27360.1	27699.2	9816.03	9816.03	27380.9	9816.03	10134.3
			405.4	27534.1	27803.9	9795.59	9795.59	27421.5	9795.59	10178
			405.35	27908.7	27794.9	9774.93	9774.93	27339.9	9774.93	10230
			405.3	27505.3	27673.6	9753.81	9753.81	27137.1	9753.81	10290.4
			405.25	27139.2	27444.6	9733.13	9733.13	26818	9733.13	10359.8
			405.2	26988	27113.6	9712.86	9712.86	26388.5	9712.86	10438
			405.15	26542.8	26687.6	9692.74	9692.74	25856.3	9692.74	10524.1
			405.1	25819.8	26176.6	9673.11	9673.11	25232.5	9673.11	10617.3
			405.05	25600.2	25590.6	9654.31	9654.31	24528.2	9654.31	10716.7
			405	25457.6	24940.8	9635.73	9635.73	23756.6	9635.73	10820
			404.95	24381.2	24238.5	9617.31	9617.31	22930.8	9617.31	10925.1
			404.9	23157.7	23496	9600.11	9600.11	22065.2	9600.11	11030.9
			404.85	23020.8	22725.8	9584.32	9584.32	21175	9584.32	11135.2
			404.8	22296.2	21936.7	9568.67	9568.67	20271.3	9568.67	11234.1
			404.75	21326	21140.5	9553.84	9553.84	19368.8	9553.84	11325.5
			404.7	20215.3	20346.1	9540.13	9540.13	18478.8	9540.13	11407.4
			404.65	19278.2	19561.4	9527.7	9527.7	17611.7	9527.7	11477.4
			404.6	18708.5	18794.2	9516.34	9516.34	16777.4	9516.34	11533.2
			404.55	18346.2	18048.9	9505.63	9505.63	15982	9505.63	11572.5
			404.5	17438.6	17330.8	9495.34	9495.34	15232.3	9495.34	11593.8
			404.45	16763.5	16643.8	9486.08	9486.08	14533	9486.08	11596.8
			404.4	16061.1	15989.8	9477.61	9477.61	13886.5	9477.61	11580.9
			404.35	15752.9	15371.6	9469.94	9469.94	13295.2	9469.94	11546.4
			404.3	14770.3	14789.1	9462.62	9462.62	12758.3	9462.62	11493.5
			404.25	14051.4	14244.3	9456.44	9456.44	12276.5	9456.44	11424.2
			404.2	13344.6	13736.5	9451.09	9451.09	11847.5	9451.09	11340.1
			404.15	13168.6	13265.1	9446.55	9446.55	11468.7	9446.55	11243
			404.1	12371.4	12829.5	9442.22	9442.22	11136.9	9442.22	11134.8
			404.05	12537.1	12428.9	9438.81	9438.81	10849.1	9438.81	11018.6
			404	12310.1	12061.8	9435.2	9435.2	10600.9	9435.2	10896.1
			403.95	11993.8	11727.1	9431.85	9431.85	10388.7	9431.85	10770.2
			403.9	11413	11423.5	9428.86	9428.86	10208.8	9428.86	10643.5
			403.85	11144.4	11150.2	9426.55	9426.55	10058	9426.55	10518.8
			403.8	11055	10905	9424.55	9424.55	9932.1	9424.55	10397.5
			403.75	10327.6	10686.5	9422.65	9422.65	9827.89	9422.65	10281.3
			403.7	10211.4	10493.7	9421.6	9421.6	9742.91	9421.6	10172.4
			403.65	10289.9	10323.9	9420.68	9420.68	9673.66	9420.68	10070.9
			403.6	10248.5	10175.5	9419.67	9419.67	9617.49	9419.67	9977.69
			403.55	10174	10046.7	9418.7	9418.7	9572.31	9418.7	9893.07
			403.5	10225.8	9935.84	9417.82	9417.82	9536.29	9417.82	9817.37
			403.45	9816.65	9841.02	9416.88	9416.88	9507.62	9416.88	9750.29
			403.4	9828.34	9761.01	9416.42	9416.42	9485.42	9416.42	9692
			403.35	9592.81	9693.77	9415.94	9415.94	9468.06	9415.94	9641.65
			403.3	9440.75	9637.94	9415.73	9415.73	9454.82	9415.73	9598.84
			403.25	9670.8	9592.02	9415.7	9415.7	9444.83	9415.7	9562.9
			403.2	9967.07	9554.17	9415.4	9415.4	9436.95	9415.4	9532.62
			403.15	9884.91	9523.06	9414.76	9414.76	9430.59	9414.76	9507.23
			403.1	9566.05	9498.04	9414.21	9414.21	9425.76	9414.21	9486.49
			403.05	9521.41	9478.36	9414.04	9414.04	9422.4	9414.04	9470
			403	9672.56	9462.86	9413.91	9413.91	9419.93	9413.91	9456.84
			402.95	9817.35	9450.54	9413.61	9413.61	9417.91	9413.61	9446.24
			402.9	9212.19	9440.76	9413.14	9413.14	9416.19	9413.14	9437.7
			402.85	9354.65	9433.85	9413.37	9413.37	9415.53	9413.37	9431.7
			402.8	9640.74	9428.49	9413.44	9413.44	9414.95	9413.44	9426.98
			402.75	9507.74	9424.14	9413.18	9413.18	9414.23	9413.18	9423.09
			402.7	9573.84	9420.98	9413.07	9413.07	9413.79	9413.07	9420.26
			402.65	9759.57	9418.54	9412.88	9412.88	9413.38	9412.88	9418.05
			402.6	9512.99	9416.49	9412.48	9412.48	9412.81	9412.48	9416.15
			402.55	9197.01	9415.18	9412.36	9412.36	9412.59	9412.36	9414.95
			402.5	9464.41	9414.58	9412.61	9412.61	9412.76	9412.61	9414.42
			402.45	9532.79	9413.91	9412.55	9412.55	9412.65	9412.55	9413.81
			402.4	9477.63	9413.34	9412.41	9412.41	9412.48	9412.41	9413.27
			402.35	8964.89	9412.96	9412.33	9412.33	9412.38	9412.33	9412.92
			402.3	9752.86	9413.28	9412.85	9412.85	9412.89	9412.85	9413.25
			402.25	9579.15	9412.74	9412.46	9412.46	9412.48	9412.46	9412.72
			402.2	9472.88	9412.45	9412.27	9412.27	9412.28	9412.27	9412.44
			402.15	9539.64	9412.32	9412.19	9412.19	9412.2	9412.19	9412.31
			402.1	9368.2	9412.12	9412.05	9412.05	9412.05	9412.05	9412.12
			402.05	9270.31	9412.15	9412.1	9412.1	9412.1	9412.1	9412.15
			402	9429.89	9412.3	9412.26	9412.26	9412.26	9412.26	9412.29
			401.95	9256.68	9412.26	9412.24	9412.24	9412.24	9412.24	9412.26
			401.9	9677.68	9412.44	9412.42	9412.42	9412.42	9412.42	9412.43
			401.85	9658.3	9412.12	9412.11	9412.11	9412.11	9412.11	9412.12
			401.8	9571.56	9411.83	9411.83	9411.83	9411.83	9411.83	9411.83
			401.75	9273.52	9411.65	9411.64	9411.64	9411.64	9411.64	9411.65
			401.7	9214.81	9411.8	9411.8	9411.8	9411.8	9411.8	9411.8
			401.65	9838.88	9412.03	9412.03	9412.03	9412.03	9412.03	9412.03
			401.6	9686.11	9411.53	9411.53	9411.53	9411.53	9411.53	9411.53
			401.55	9650.65	9411.22	9411.22	9411.22	9411.22	9411.22	9411.22
			401.5	9498.27	9410.94	9410.94	9410.94	9410.94	9410.94	9410.94
			401.45	9517.25	9410.83	9410.83	9410.83	9410.83	9410.83	9410.83
			401.4	9285.73	9410.71	9410.71	9410.71	9410.71	9410.71	9410.71
			401.35	9635.07	9410.85	9410.85	9410.85	9410.85	9410.85	9410.85
			401.3	9580.14	9410.59	9410.59	9410.59	9410.59	9410.59	9410.59
			401.25	9460.62	9410.4	9410.4	9410.4	9410.4	9410.4	9410.4
			401.2	9303.65	9410.34	9410.34	9410.34	9410.34	9410.34	9410.34
			401.15	9298.61	9410.46	9410.46	9410.46	9410.46	9410.46	9410.46
			401.1	9704.6	9410.59	9410.59	9410.59	9410.59	9410.59	9410.59
			401.05	9628.09	9410.25	9410.25	9410.25	9410.25	9410.25	9410.25
			401	9116.42	9410	9410	9410	9410	9410	9410
			400.95	9393.84	9410.34	9410.34	9410.34	9410.34	9410.34	9410.34
			400.9	9489	9410.36	9410.36	9410.36	9410.36	9410.36	9410.36
			400.85	9675.15	9410.27	9410.27	9410.27	9410.27	9410.27	9410.27
			400.8	9755.5	9409.96	9409.96	9409.96	9409.96	9409.96	9409.96
			400.75	9501.84	9409.56	9409.56	9409.56	9409.56	9409.56	9409.56
			400.7	9709.34	9409.45	9409.45	9409.45	9409.45	9409.45	9409.45
			400.65	9654.74	9409.1	9409.1	9409.1	9409.1	9409.1	9409.1
			400.6	9487.03	9408.81	9408.81	9408.81	9408.81	9408.81	9408.81
			400.55	9424.97	9408.72	9408.72	9408.72	9408.72	9408.72	9408.72
			400.5	9633.96	9408.7	9408.7	9408.7	9408.7	9408.7	9408.7
			400.45	9687.39	9408.44	9408.44	9408.44	9408.44	9408.44	9408.44
			400.4	9853.46	9408.11	9408.11	9408.11	9408.11	9408.11	9408.11
			400.35	9649.95	9407.6	9407.6	9407.6	9407.6	9407.6	9407.6
			400.3	9496.47	9407.31	9407.31	9407.31	9407.31	9407.31	9407.31
			400.25	9209.72	9407.21	9407.21	9407.21	9407.21	9407.21	9407.21
			400.2	9407.44	9407.44	9407.44	9407.44	9407.44	9407.44	9407.44

## Sheet: Au-chain@Zn0.67Cd0.33S
Au-chain@Zn0.67Cd0.33S
				Energy Binding (eV)	Raw Intensity	Peak Sum	Background	Peak 1	Peak 2	Peak 3	Peak 4
				417.9	11853.2	11858.3	11853.2	11853.2	11853.2	11853.2	11858.3
				417.85	11968.1	11858.3	11853.2	11853.2	11853.2	11853.2	11858.3
				417.8	12465.2	11858.2	11853	11853	11853	11853	11858.2
				417.75	12926.4	11857.3	11852.1	11852.1	11852.1	11852.1	11857.3
				417.7	12567.9	11855.7	11850.5	11850.5	11850.5	11850.5	11855.7
				417.65	12673.7	11854.6	11849.4	11849.4	11849.4	11849.4	11854.6
				417.6	12289.6	11853.4	11848.1	11848.1	11848.1	11848.1	11853.4
				417.55	12499.6	11852.8	11847.4	11847.4	11847.4	11847.4	11852.8
				417.5	12448.7	11851.8	11846.4	11846.4	11846.4	11846.4	11851.8
				417.45	12465.8	11851	11845.5	11845.5	11845.5	11845.5	11851
				417.4	12583.3	11850.1	11844.6	11844.6	11844.6	11844.6	11850.1
				417.35	12583.1	11849	11843.4	11843.4	11843.4	11843.4	11849
				417.3	12556.4	11847.9	11842.3	11842.3	11842.3	11842.3	11847.9
				417.25	12215.4	11846.8	11841.2	11841.2	11841.2	11841.2	11846.8
				417.2	12331.5	11846.3	11840.6	11840.6	11840.6	11840.6	11846.3
				417.15	11814	11845.6	11839.9	11839.9	11839.9	11839.9	11845.6
				417.1	12199.5	11845.7	11839.9	11839.9	11839.9	11839.9	11845.7
				417.05	12215.4	11845.2	11839.4	11839.4	11839.4	11839.4	11845.2
				417	12654.8	11844.7	11838.8	11838.8	11838.8	11838.8	11844.7
				416.95	12364.2	11843.5	11837.6	11837.6	11837.6	11837.6	11843.5
				416.9	12226.7	11842.7	11836.8	11836.8	11836.8	11836.8	11842.7
				416.85	12072.4	11842.2	11836.2	11836.2	11836.2	11836.2	11842.2
				416.8	12388.4	11841.9	11835.8	11835.8	11835.8	11835.8	11841.9
				416.75	12098.6	11841.1	11835	11835	11835	11835	11841.1
				416.7	11861.3	11840.7	11834.6	11834.6	11834.6	11834.6	11840.7
				416.65	12101.3	11840.7	11834.5	11834.5	11834.5	11834.5	11840.7
				416.6	11997.3	11840.4	11834.1	11834.1	11834.1	11834.1	11840.4
				416.55	12279.4	11840.2	11833.9	11833.9	11833.9	11833.9	11840.2
				416.5	12436.3	11839.5	11833.2	11833.2	11833.2	11833.2	11839.5
				416.45	12153.9	11838.7	11832.3	11832.3	11832.3	11832.3	11838.7
				416.4	11738.5	11838.2	11831.8	11831.8	11831.8	11831.8	11838.2
				416.35	12161.3	11838.4	11831.9	11831.9	11831.9	11831.9	11838.4
				416.3	12297.4	11838	11831.4	11831.4	11831.4	11831.4	11838
				416.25	11838.9	11837.3	11830.7	11830.7	11830.7	11830.7	11837.3
				416.2	11691.2	11837.4	11830.7	11830.7	11830.7	11830.7	11837.4
				416.15	12093.9	11837.6	11830.9	11830.9	11830.9	11830.9	11837.6
				416.1	11707.7	11837.3	11830.5	11830.5	11830.5	11830.5	11837.3
				416.05	11873.7	11837.5	11830.7	11830.7	11830.7	11830.7	11837.5
				416	12342.3	11837.5	11830.6	11830.6	11830.6	11830.6	11837.5
				415.95	12121.7	11836.8	11829.9	11829.9	11829.9	11829.9	11836.8
				415.9	12040.5	11836.4	11829.4	11829.4	11829.4	11829.4	11836.4
				415.85	12249.4	11836.2	11829.1	11829.1	11829.1	11829.1	11836.2
				415.8	12141.9	11835.6	11828.5	11828.5	11828.5	11828.5	11835.6
				415.75	12157.5	11835.2	11828	11828	11828	11828	11835.2
				415.7	12183.1	11834.7	11827.5	11827.5	11827.5	11827.5	11834.7
				415.65	12398.8	11834.2	11826.9	11826.9	11826.9	11826.9	11834.2
				415.6	11831.4	11833.4	11826	11826	11826	11826	11833.4
				415.55	11756	11833.5	11826	11826	11826	11826	11833.5
				415.5	11891.2	11833.7	11826.1	11826.1	11826.1	11826.1	11833.7
				415.45	12193.2	11833.6	11826	11826	11826	11826	11833.6
				415.4	12411	11833.1	11825.5	11825.5	11825.5	11825.5	11833.1
				415.35	12472.1	11832.3	11824.6	11824.6	11824.6	11824.6	11832.3
				415.3	12586.5	11831.4	11823.6	11823.6	11823.6	11823.6	11831.4
				415.25	11805.2	11830.3	11822.4	11822.5	11822.4	11822.4	11830.3
				415.2	12012.5	11830.4	11822.5	11822.5	11822.5	11822.5	11830.4
				415.15	12104.8	11830.2	11822.2	11822.2	11822.2	11822.2	11830.2
				415.1	11902.8	11829.9	11821.8	11821.8	11821.8	11821.8	11829.9
				415.05	11538.4	11829.8	11821.6	11821.6	11821.6	11821.6	11829.8
				415	11457.7	11830.4	11822.1	11822.1	11822.1	11822.1	11830.3
				414.95	12017	11831	11822.6	11822.7	11822.6	11822.6	11830.9
				414.9	11411.8	11830.8	11822.3	11822.4	11822.3	11822.3	11830.7
				414.85	11600.2	11831.6	11822.9	11823.1	11822.9	11822.9	11831.4
				414.8	11739.1	11832.1	11823.3	11823.5	11823.3	11823.3	11831.9
				414.75	11821.6	11832.4	11823.4	11823.8	11823.4	11823.4	11832.1
				414.7	11791.3	11832.7	11823.4	11824	11823.4	11823.4	11832.1
				414.65	11332.5	11833.1	11823.5	11824.3	11823.5	11823.5	11832.3
				414.6	11815.7	11834.3	11824.2	11825.4	11824.2	11824.2	11833.1
				414.55	12046.4	11835	11824.2	11826	11824.2	11824.2	11833.2
				414.5	11579.8	11835.5	11823.9	11826.4	11823.9	11823.9	11833
				414.45	11511.6	11837	11824.3	11827.9	11824.3	11824.3	11833.4
				414.4	11655.7	11839.1	11824.7	11829.9	11824.7	11824.7	11834
				414.35	11534	11841.6	11825	11832.2	11825	11825	11834.4
				414.3	11129.4	11845	11825.4	11835.6	11825.4	11825.4	11834.9
				414.25	11963.7	11850.2	11826.5	11840.6	11826.5	11826.5	11836
				414.2	12035.5	11855.4	11826.3	11845.8	11826.3	11826.3	11835.9
				414.15	11493.6	11862.3	11826	11852.6	11826	11826	11835.7
				414.1	11655.1	11872.4	11826.5	11862.6	11826.5	11826.5	11836.3
				414.05	11697.7	11885.3	11826.7	11875.4	11826.7	11826.7	11836.7
				414	11642.9	11901.9	11826.9	11891.9	11826.9	11826.9	11837
				413.95	11898	11923.4	11827.2	11913.2	11827.2	11827.2	11837.4
				413.9	12043.4	11950.4	11827.1	11940.2	11827.1	11827.1	11837.4
				413.85	12515.5	11984.6	11826.8	11974.2	11826.8	11826.8	11837.1
				413.8	12122.3	12027	11825.7	12016.5	11825.7	11825.7	11836.2
				413.75	11920.2	12080.8	11825.3	12070.2	11825.3	11825.3	11835.9
				413.7	11994	12147.7	11825.1	12137	11825.1	11825.1	11835.8
				413.65	12242.9	12229.8	11824.9	12218.9	11824.9	11824.9	11835.7
				413.6	12423.4	12329.1	11824.2	12318.1	11824.2	11824.3	11835.2
				413.55	12342.6	12448.7	11823.3	12437.6	11823.3	11823.4	11834.4
				413.5	12292.9	12591.6	11822.5	12580.3	11822.5	11822.6	11833.7
				413.45	13157.6	12760.8	11821.8	12749.3	11821.8	11822	11833.1
				413.4	13019.6	12957.8	11819.8	12946.2	11819.8	11820	11831.2
				413.35	13497.4	13186.8	11817.9	13174.9	11817.9	11818.3	11829.5
				413.3	13814.1	13449.6	11815.4	13437.4	11815.4	11815.9	11827.1
				413.25	14039	13748.3	11812.3	13735.6	11812.3	11813.2	11824.1
				413.2	13653.3	14084.8	11808.9	14071.5	11808.9	11810.2	11820.9
				413.15	14169.5	14461.1	11806.1	14447	11806.1	11808.1	11818.2
				413.1	14664.8	14875.6	11802.5	14860.4	11802.5	11805.5	11814.7
				413.05	15259.8	15328	11798.1	15311.3	11798.1	11802.5	11810.5
				413	16291.2	15815.6	11792.9	15796.7	11792.9	11799.3	11805.4
				412.95	16670.1	16335	11786	16313.2	11786	11795.2	11798.7
				412.9	17072.2	16883.4	11778.6	16857.3	11778.6	11791.8	11791.4
				412.85	17502.5	17454.4	11770.5	17422.8	11770.5	11789.2	11783.4
				412.8	17845.7	18042.2	11761.7	18003	11761.7	11787.9	11774.8
				412.75	18269.5	18638.7	11752.5	18589.2	11752.5	11788.7	11765.7
				412.7	18772.5	19235.6	11742.5	19172.5	11742.5	11792.3	11755.9
				412.65	19547.6	19824.1	11731.8	19743.1	11731.8	11799.3	11745.4
				412.6	20179.4	20393.7	11719.9	20289.4	11719.9	11810.5	11733.6
				412.55	20769.6	20935.8	11707	20801.5	11707	11827.3	11720.9
				412.5	21603.3	21440.7	11693.1	21268.4	11693.1	11851.3	11707.2
				412.45	21988.3	21899.9	11678	21679.9	11678	11883.8	11692.3
				412.4	22878.4	22306.8	11662.3	22027.5	11662.3	11927.1	11676.7
				412.35	22879.6	22653.8	11645.2	22301.9	11645.2	11982.4	11659.8
				412.3	23141.5	22937.9	11628	22498.1	11628	12053	11642.8
				412.25	23186.6	23155.4	11610.5	22610.5	11610.5	12140.4	11625.5
				412.2	23261.7	23305.5	11592.8	22636.5	11592.8	12246.6	11608
				412.15	23170.1	23388.7	11575	22575	11575	12373.3	11590.4
				412.1	23394.4	23407.3	11557.3	22427.3	11557.3	12521.7	11572.9
				412.05	23253.8	23364.6	11539.3	22195.8	11539.3	12692.2	11555
				412	23439.7	23266.2	11521.4	21886.4	11521.4	12885.2	11537.4
				411.95	23494.5	23117.5	11503.2	21505.1	11503.2	13099.5	11519.4
				411.9	22961.1	22925.2	11484.9	21060	11484.9	13333.8	11501.3
				411.85	22453.7	22697.2	11467.4	20561.7	11467.4	13586.3	11484
				411.8	22284.7	22439.7	11450.7	20019.8	11450.7	13853.6	11467.5
				411.75	21517	22158.5	11434.1	19445	11434.1	14130.5	11451.2
				411.7	22021.7	21860	11418.8	18848.7	11418.8	14412.7	11436.1
				411.65	21700.6	21546.2	11402.6	18238.9	11402.6	14692.2	11420.1
				411.6	21668	21222	11386.9	17627.7	11386.9	14963.3	11404.6
				411.55	20935.6	20888.8	11371.2	17023.1	11371.2	15218.8	11389.2
				411.5	20295.9	20549.2	11356.6	16435	11356.6	15452.4	11374.9
				411.45	20111	20203	11343	15870.1	11343	15657.2	11361.5
				411.4	19691.1	19848.8	11329.6	15333.1	11329.6	15826.4	11348.4
				411.35	19713.3	19486.6	11316.8	14829.6	11316.8	15954.7	11335.9
				411.3	19367	19114.2	11304	14361.7	11304	16037.2	11323.4
				411.25	18758.4	18731.8	11291.7	13932.4	11291.7	16071.5	11311.4
				411.2	18276.3	18339	11280.3	13542.9	11280.3	16056.6	11300.2
				411.15	17818.2	17935.5	11269.6	13192.8	11269.6	15992.2	11289.9
				411.1	17432.7	17522.6	11259.7	12881.5	11259.7	15880.3	11280.2
				411.05	16969	17101.2	11250.2	12607	11250.2	15723.6	11271.1
				411	16841.7	16674.3	11241.5	12367.8	11241.5	15526.9	11262.6
				410.95	16248	16244.3	11233	12160.5	11233	15295.3	11254.4
				410.9	16010.9	15815.1	11225.3	11983	11225.3	15035.7	11247.1
				410.85	15201.6	15391	11218	11832.2	11218	14754.7	11240.1
				410.8	15056.3	14976.2	11211.9	11705.8	11211.9	14459.9	11234.4
				410.75	14734.6	14574.7	11206.1	11600.1	11206.1	14157.9	11228.9
				410.7	13951.1	14190.2	11200.7	11512.6	11200.7	13855.2	11223.9
				410.65	13841.1	13826.8	11196.5	11441.4	11196.5	13558.4	11220
				410.6	13505.7	13486.8	11192.5	11383.2	11192.5	13272.1	11216.4
				410.55	12953.2	13172.5	11188.9	11336.4	11188.9	13000.8	11213.2
				410.5	12664.1	12886	11186.2	11299.3	11186.2	12748.3	11211
				410.45	12621	12627.7	11184	11270	11184	12516.6	11209.1
				410.4	12771.1	12397	11181.8	11246.7	11181.8	12306.6	11207.3
				410.35	12152.9	12193.5	11179.4	11228	11179.4	12118.9	11205.3
				410.3	12276.7	12016.9	11177.9	11214	11177.9	11954.4	11204.3
				410.25	12252.3	11864.7	11176.2	11202.8	11176.2	11811.3	11203
				410.2	11907.2	11735.3	11174.6	11194	11174.6	11688.5	11201.9
				410.15	11617.6	11626.9	11173.5	11187.6	11173.5	11585	11201.2
				410.1	11200.8	11537.3	11172.8	11182.9	11172.8	11498.9	11201
				410.05	11151.1	11464.4	11172.7	11180	11172.7	11428.4	11201.5
				410	11320.5	11405.5	11172.8	11177.9	11172.8	11371.1	11202
				409.95	11283.5	11358.2	11172.5	11176.1	11172.5	11324.8	11202.3
				409.9	11440.4	11320.9	11172.4	11174.9	11172.4	11288	11202.7
				409.85	11103	11291.5	11172	11173.7	11172	11258.9	11202.8
				409.8	11447.7	11269.4	11172.1	11173.3	11172.1	11236.7	11203.5
				409.75	11185	11252.1	11171.6	11172.5	11171.6	11219.2	11203.6
				409.7	11024.3	11239.4	11171.6	11172.2	11171.6	11206.3	11204.2
				409.65	11007.4	11230.4	11171.9	11172.2	11171.9	11196.8	11205.1
				409.6	11070.1	11224	11172.1	11172.4	11172.1	11189.9	11206
				409.55	11120.3	11219.5	11172.3	11172.4	11172.3	11184.8	11206.8
				409.5	11048	11216.4	11172.3	11172.4	11172.3	11181.1	11207.5
				409.45	10821.6	11214.5	11172.5	11172.6	11172.5	11178.6	11208.4
				409.4	10980.3	11213.8	11173.1	11173.1	11173.1	11177.2	11209.6
				409.35	10962.4	11213.5	11173.4	11173.4	11173.4	11176.2	11210.6
				409.3	11203.9	11213.6	11173.7	11173.7	11173.7	11175.5	11211.7
				409.25	10834.9	11213.7	11173.6	11173.6	11173.6	11174.9	11212.5
				409.2	11207.1	11214.6	11174.1	11174.2	11174.1	11175	11213.8
				409.15	10681.8	11215.1	11174.1	11174.1	11174.1	11174.6	11214.5
				409.1	10702.4	11216.5	11174.9	11174.9	11174.9	11175.2	11216.1
				409.05	10816.8	11218	11175.6	11175.6	11175.6	11175.8	11217.7
				409	11093.3	11219.3	11176.1	11176.1	11176.1	11176.2	11219.2
				408.95	11009.3	11220.3	11176.2	11176.2	11176.2	11176.3	11220.2
				408.9	11265.3	11221.5	11176.5	11176.5	11176.5	11176.5	11221.5
				408.85	11070.6	11222.4	11176.4	11176.4	11176.4	11176.4	11222.3
				408.8	10543.8	11223.5	11176.5	11176.5	11176.5	11176.5	11223.5
				408.75	10963.8	11225.5	11177.5	11177.5	11177.5	11177.5	11225.5
				408.7	10610	11227	11177.8	11177.8	11177.8	11177.8	11227
				408.65	10937.2	11229	11178.7	11178.7	11178.7	11178.7	11229
				408.6	11043.4	11230.5	11179	11179	11179	11179	11230.5
				408.55	10899	11231.9	11179.3	11179.3	11179.3	11179.3	11231.9
				408.5	10752	11233.6	11179.7	11179.7	11179.7	11179.7	11233.6
				408.45	10639.3	11235.6	11180.3	11180.3	11180.3	11180.3	11235.6
				408.4	10747	11237.8	11181.2	11181.2	11181.2	11181.2	11237.8
				408.35	10710.1	11239.9	11181.8	11181.8	11181.8	11181.8	11239.8
				408.3	10582.6	11242	11182.5	11182.5	11182.6	11182.5	11242
				408.25	10562.8	11244.5	11183.5	11183.5	11183.5	11183.5	11244.4
				408.2	10427.1	11247	11184.4	11184.4	11184.5	11184.4	11247
				408.15	10716.7	11249.9	11185.6	11185.6	11185.7	11185.6	11249.7
				408.1	10926.3	11252.3	11186.3	11186.3	11186.5	11186.3	11252.1
				408.05	10493.7	11254.6	11186.7	11186.7	11187	11186.7	11254.3
				408	10684	11257.6	11187.7	11187.7	11188.1	11187.7	11257.2
				407.95	10766.5	11260.5	11188.5	11188.5	11189.1	11188.5	11259.9
				407.9	10516.7	11263.4	11189.1	11189.1	11190.1	11189.1	11262.5
				407.85	10699.5	11267	11190.2	11190.2	11191.5	11190.2	11265.6
				407.8	10728.2	11270.5	11190.9	11190.9	11192.9	11190.9	11268.5
				407.75	10372.9	11274.4	11191.6	11191.6	11194.5	11191.6	11271.5
				407.7	10719.6	11279.2	11192.9	11192.9	11197	11192.9	11275.1
				407.65	11106.5	11284.2	11193.6	11193.6	11199.5	11193.6	11278.3
				407.6	11265.9	11289.4	11193.7	11193.7	11202.1	11193.7	11281
				407.55	10953.8	11295.3	11193.6	11193.6	11205.4	11193.6	11283.5
				407.5	10723.2	11303.2	11194	11194	11210.5	11194	11286.7
				407.45	10728	11313.2	11194.7	11194.7	11217.5	11194.7	11290.4
				407.4	10992.5	11325.5	11195.4	11195.4	11226.8	11195.4	11294.2
				407.35	10774.4	11340.4	11195.7	11195.7	11238.4	11195.7	11297.7
				407.3	11048.9	11359.5	11196.4	11196.4	11254.2	11196.4	11301.8
				407.25	11024.2	11383.1	11196.6	11196.6	11274.1	11196.6	11305.5
				407.2	10474.1	11412.8	11196.9	11196.9	11300.1	11196.9	11309.5
				407.15	11132.8	11451	11198	11198	11334.4	11198	11314.6
				407.1	11272.6	11497.7	11198	11198	11376.9	11198	11318.8
				407.05	11183.1	11555.8	11197.9	11197.9	11430.6	11197.9	11323.1
				407	11170.2	11628	11198	11198	11498.2	11198	11327.7
				406.95	11433.3	11717.1	11198	11198	11582.5	11198	11332.6
				406.9	11458	11825.8	11197.6	11197.6	11686.1	11197.6	11337.4
				406.85	11696.6	11958.1	11197.2	11197.2	11813	11197.2	11342.4
				406.8	12045.3	12117.5	11196.5	11196.5	11966.6	11196.5	11347.4
				406.75	12177.9	12307.7	11195.2	11195.2	12150.7	11195.2	11352.1
				406.7	12727.3	12533.5	11193.7	11193.7	12370	11193.7	11357.1
				406.65	12465.5	12798.7	11191.4	11191.4	12628.4	11191.4	11361.6
				406.6	13403	13108.6	11189.4	11189.4	12931	11189.4	11367
				406.55	13447.6	13465.9	11186	11186	13280.5	11186	11371.5
				406.5	13504.1	13875.2	11182.6	11182.6	13681.4	11182.6	11376.4
				406.45	14870.1	14339.8	11179	11179	14137	11179	11381.8
				406.4	14707.1	14860.3	11173.4	11173.4	14647.9	11173.4	11385.8
				406.35	15490.1	15439.8	11168	11168	15216.9	11168	11390.9
				406.3	16266.6	16077.4	11161.4	11161.4	15843.2	11161.4	11395.6
				406.25	17170.1	16771	11153.6	11153.6	16524.4	11153.6	11400.2
				406.2	17559.9	17517.8	11144.5	11144.5	17257.5	11144.5	11404.7
				406.15	18091.3	18314.1	11134.7	11134.7	18038.8	11134.7	11410
				406.1	18930.2	19152.2	11124.1	11124.1	18860	11124.1	11416.3
				406.05	19875.9	20024.2	11112.1	11112.1	19713	11112.1	11423.4
				406	21050.2	20918.6	11098.8	11098.8	20585.8	11098.8	11431.6
				405.95	21929	21823.9	11083.6	11083.6	21466.5	11083.6	11441
				405.9	22766.8	22727.9	11067.1	11067.1	22342	11067.1	11452.9
				405.85	23984.6	23615.5	11049.2	11049.2	23196.7	11049.2	11468
				405.8	24460.3	24472.5	11029.5	11029.5	24015.2	11029.5	11486.8
				405.75	25570.3	25284.2	11009	11009	24781.8	11009	11511.4
				405.7	26512.1	26035.5	10986.8	10986.8	25480.2	10986.8	11542.1
				405.65	26990.4	26713.6	10963.1	10963.1	26096	10963.1	11580.7
				405.6	27990	27306.2	10938.6	10938.6	26615.4	10938.6	11629.5
				405.55	27721.7	27802.8	10912.6	10912.6	27026.1	10912.6	11689.4
				405.5	27511.7	28196.7	10887	10887	27319.6	10887	11764.1
				405.45	27817.8	28482.8	10861.6	10861.6	27488.8	10861.6	11855.6
				405.4	28687.4	28657.6	10835.8	10835.8	27528.3	10835.8	11965
				405.35	28670.4	28720.6	10808.5	10808.5	27435.8	10808.5	12093.3
				405.3	29056.8	28676.3	10781.3	10781.3	27213.9	10781.3	12243.7
				405.25	28357.5	28530.3	10753.4	10753.4	26866.8	10753.4	12416.9
				405.2	27395.3	28292.7	10726.5	10726.5	26403.6	10726.5	12615.6
				405.15	27733.4	27974.1	10701.1	10701.1	25834	10701.1	12841.2
				405.1	27263	27585.1	10675.1	10675.1	25168.9	10675.1	13091.3
				405.05	27731.6	27139.7	10649.8	10649.8	24422.6	10649.8	13366.9
				405	26695.3	26650.4	10623.8	10623.8	23609.5	10623.8	13664.7
				404.95	25932.9	26132.6	10599.2	10599.2	22747.2	10599.2	13984.6
				404.9	25217.1	25598	10575.9	10575.9	21850.8	10575.9	14323
				404.85	25421.3	25058	10553.5	10553.5	20936.9	10553.5	14674.6
				404.8	24452.7	24519.6	10530.8	10530.8	20017.9	10530.8	15032.6
				404.75	24027.6	23991.5	10509.6	10509.6	19110.4	10509.6	15390.7
				404.7	23425.4	23475.8	10489	10489	18225.4	10489	15739.4
				404.65	23417.3	22972.8	10469.2	10469.2	17373.3	10469.2	16068.7
				404.6	22956.3	22479.1	10449.5	10449.5	16563	10449.5	16365.5
				404.55	22091.9	21989.3	10430.4	10430.4	15801.2	10430.4	16618.5
				404.5	21824	21497.2	10412.6	10412.6	15094.4	10412.6	16815.4
				404.45	20931.7	20993.9	10395.2	10395.2	14444.5	10395.2	16944.6
				404.4	20198	20473.4	10379.1	10379.1	13853.6	10379.1	16998.9
				404.35	20191.3	19932.1	10364.2	10364.2	13322.5	10364.2	16973.8
				404.3	19289.9	19367.6	10349.2	10349.2	12848	10349.2	16868.8
				404.25	18250.8	18785	10335.5	10335.5	12430	10335.5	16690.6
				404.2	18284	18190.2	10323.5	10323.5	12065.3	10323.5	16448.4
				404.15	17579.6	17588.9	10311.3	10311.3	11748.4	10311.3	16151.8
				404.1	16758.5	16991.4	10300.2	10300.2	11476.7	10300.2	15814.9
				404.05	16358.5	16405.3	10290.4	10290.4	11245.9	10290.4	15449.8
				404	15976.2	15837.9	10281.1	10281.1	11051.2	10281.1	15067.8
				403.95	15358.3	15294.5	10272.4	10272.4	10888.2	10272.4	14678.7
				403.9	14780.8	14779.8	10264.7	10264.7	10753.1	10264.7	14291.3
				403.85	14261.5	14297.6	10257.8	10257.8	10642.3	10257.8	13913
				403.8	13727.4	13849.3	10251.7	10251.7	10552	10251.7	13549
				403.75	13094.4	13436.9	10246.4	10246.4	10479.1	10246.4	13204.2
				403.7	12849.5	13060.5	10242	10242	10420.9	10242	12881.6
				403.65	12582.3	12719.3	10238	10238	10374.5	10238	12582.8
				403.6	12914.3	12412.7	10234.5	10234.5	10337.8	10234.5	12309.4
				403.55	12520.5	12138.2	10230.4	10230.4	10307.9	10230.4	12060.6
				403.5	11851.8	11895.6	10226.9	10226.9	10284.7	10226.9	11837.8
				403.45	11620.7	11683	10224.4	10224.4	10267.1	10224.4	11640.3
				403.4	11447.6	11497.5	10222.3	10222.3	10253.6	10222.3	11466.1
				403.35	11486.7	11336.8	10220.4	10220.4	10243.2	10220.4	11314
				403.3	11183.4	11198	10218.5	10218.5	10234.9	10218.5	11181.5
				403.25	11234.8	11079.3	10217	10217	10228.8	10217	11067.5
				403.2	11411.9	10977.8	10215.5	10215.5	10223.8	10215.5	10969.4
				403.15	11147.5	10890.9	10213.6	10213.6	10219.5	10213.6	10885
				403.1	10692.1	10817.4	10212.2	10212.2	10216.3	10212.2	10813.3
				403.05	10588.4	10755.6	10211.5	10211.5	10214.3	10211.5	10752.7
				403	10661.4	10703.3	10210.9	10210.9	10212.9	10210.9	10701.3
				402.95	10818	10658.7	10210.2	10210.2	10211.6	10210.2	10657.3
				402.9	10629.4	10620.3	10209.3	10209.3	10210.2	10209.3	10619.4
				402.85	10641.8	10587.6	10208.6	10208.6	10209.2	10208.6	10587
				402.8	10599.6	10559.3	10208	10208	10208.4	10208	10558.9
				402.75	10591.1	10534.8	10207.4	10207.4	10207.6	10207.4	10534.5
				402.7	10658.7	10513.2	10206.8	10206.8	10207	10206.8	10513
				402.65	10431	10494	10206.1	10206.1	10206.2	10206.1	10493.9
				402.6	10853	10477.3	10205.8	10205.8	10205.8	10205.8	10477.2
				402.55	10725.3	10461.5	10204.8	10204.8	10204.8	10204.8	10461.5
				402.5	10549.3	10447.4	10204	10204	10204	10204	10447.4
				402.45	11113.4	10434.7	10203.5	10203.5	10203.5	10203.5	10434.7
				402.4	10972.8	10422.2	10202.1	10202.1	10202.1	10202.1	10422.2
				402.35	10523	10410.8	10200.9	10200.9	10200.9	10200.9	10410.8
				402.3	10802.5	10400.8	10200.4	10200.4	10200.4	10200.4	10400.8
				402.25	10423.2	10391.1	10199.5	10199.5	10199.5	10199.5	10391.1
				402.2	10390	10382.5	10199.1	10199.1	10199.1	10199.1	10382.5
				402.15	10204.3	10374.6	10198.9	10198.9	10198.9	10198.9	10374.6
				402.1	10101.2	10367.4	10198.8	10198.8	10198.8	10198.8	10367.4
				402.05	10353.1	10360.8	10199	10199	10199	10199	10360.8
				402	10619.6	10354.1	10198.8	10198.8	10198.8	10198.8	10354.1
				401.95	10672.7	10347.5	10198.1	10198.1	10198.1	10198.1	10347.5
				401.9	10743.1	10341.1	10197.4	10197.4	10197.4	10197.4	10341.1
				401.85	10411.6	10335	10196.5	10196.5	10196.5	10196.5	10335
				401.8	10311.5	10329.6	10196.2	10196.2	10196.2	10196.2	10329.6
				401.75	10419.4	10324.6	10196	10196	10196	10196	10324.6
				401.7	10479.6	10319.7	10195.7	10195.7	10195.7	10195.7	10319.7
				401.65	10265.7	10315	10195.3	10195.3	10195.3	10195.3	10315
				401.6	10144.6	10310.8	10195.2	10195.2	10195.2	10195.2	10310.8
				401.55	10759.1	10307	10195.2	10195.2	10195.2	10195.2	10307
				401.5	10942.6	10302.4	10194.4	10194.4	10194.4	10194.4	10302.4
				401.45	10823.1	10297.8	10193.2	10193.2	10193.2	10193.2	10297.8
				401.4	10358.6	10293.5	10192.3	10192.3	10192.3	10192.3	10293.5
				401.35	10073.6	10290	10192	10192	10192	10192	10290
				401.3	10371.9	10287.1	10192.2	10192.2	10192.2	10192.2	10287.1
				401.25	10307.8	10284	10191.9	10191.9	10191.9	10191.9	10284
				401.2	10181.2	10281	10191.8	10191.8	10191.8	10191.8	10281
				401.15	10495.9	10278.4	10191.8	10191.8	10191.8	10191.8	10278.4
				401.1	10529.6	10275.4	10191.3	10191.3	10191.3	10191.3	10275.4
				401.05	10659.8	10272.4	10190.8	10190.8	10190.8	10190.8	10272.4
				401	10285	10269.4	10190.1	10190.1	10190.1	10190.1	10269.4
				400.95	10589.5	10267	10189.9	10189.9	10189.9	10189.9	10267
				400.9	10596.9	10264.2	10189.3	10189.3	10189.3	10189.3	10264.2
				400.85	10378.2	10261.6	10188.7	10188.7	10188.7	10188.7	10261.6
				400.8	10937.7	10259.3	10188.4	10188.4	10188.4	10188.4	10259.3
				400.75	10280.5	10256.3	10187.3	10187.3	10187.3	10187.3	10256.3
				400.7	10257.8	10254.3	10187.1	10187.1	10187.1	10187.1	10254.3
				400.65	10299.2	10252.5	10187	10187	10187	10187	10252.5
				400.6	10591.9	10250.6	10186.9	10186.9	10186.9	10186.9	10250.6
				400.55	10745.8	10248.4	10186.2	10186.2	10186.2	10186.2	10248.4
				400.5	11040.9	10246	10185.4	10185.4	10185.4	10185.4	10246
				400.45	10999.5	10243.2	10184.1	10184.1	10184.1	10184.1	10243.2
				400.4	10438.2	10240.5	10182.8	10182.8	10182.8	10182.8	10240.5
				400.35	10277.9	10238.7	10182.4	10182.4	10182.4	10182.4	10238.7
				400.3	10497	10237.2	10182.3	10182.3	10182.3	10182.3	10237.2
				400.25	10889.5	10235.4	10181.8	10181.8	10181.8	10181.8	10235.4
				400.2	11042.5	10233.1	10180.7	10180.7	10180.7	10180.7	10233.1
				400.15	10817.7	10230.6	10179.4	10179.4	10179.4	10179.4	10230.6
				400.1	10702.5	10228.4	10178.5	10178.5	10178.5	10178.5	10228.4
				400.05	10586.2	10226.5	10177.6	10177.6	10177.6	10177.6	10226.5
				400	10492	10224.8	10177	10177	10177	10177	10224.8
				399.95	10008.7	10223.3	10176.5	10176.5	10176.5	10176.5	10223.3
				399.9	10176.8	10222.5	10176.8	10176.8	10176.8	10176.8	10222.5
