# Supplementary material for: Collective excitation of plasmon-coupled Au-nanochain boosts photocatalytic hydrogen evolution of semiconductor
Source: Nat Commun. 2019 Oct 29;10:4912. doi: 10.1038/s41467-019-12853-8 (PMC6820756; doi:10.1038/s41467-019-12853-8)
Supplement: Supplementary file 24 — Dataset S17 [file 41467_2019_12853_MOESM24_ESM.xlsx]

## Sheet: L-Cysteine
L-Cysteine
		Wavenumber cm-1	Transmittance
		399.212	12.999
		401.141	12.5595
		403.07	12.475
		404.998	12.4823
		406.927	12.6005
		408.855	12.6436
		410.784	12.7218
		412.712	12.7792
		414.641	12.9024
		416.569	13.1122
		418.498	13.598
		420.426	13.2963
		422.355	13.0601
		424.284	12.9523
		426.212	12.8239
		428.141	12.6644
		430.069	12.6319
		431.998	12.5786
		433.926	12.4901
		435.855	12.2747
		437.784	11.9266
		439.712	11.5512
		441.641	11.22
		443.569	10.7466
		445.498	10.4448
		447.426	10.3166
		449.355	10.374
		451.284	10.6561
		453.212	11.0812
		455.141	11.4363
		457.069	11.8884
		458.998	12.1029
		460.926	12.1653
		462.855	12.2386
		464.783	12.2957
		466.712	12.375
		468.641	12.4497
		470.569	12.5499
		472.498	12.7003
		474.426	12.6417
		476.355	12.64
		478.283	12.6784
		480.212	12.7467
		482.14	12.8368
		484.069	12.9492
		485.998	12.963
		487.926	12.9709
		489.855	13.0218
		491.783	13.0936
		493.712	13.074
		495.64	13.0549
		497.569	13.0506
		499.498	13.0884
		501.426	13.1721
		503.355	13.1537
		505.283	13.1064
		507.212	13.106
		509.14	13.0324
		511.069	12.9825
		512.997	12.9385
		514.926	12.9582
		516.855	13.0063
		518.783	12.9567
		520.712	12.8065
		522.64	12.6884
		524.569	12.6242
		526.497	12.452
		528.426	12.0902
		530.355	11.6288
		532.283	10.9528
		534.212	10.1096
		536.14	9.36499
		538.069	9.09132
		539.997	9.30612
		541.926	9.81591
		543.855	10.4589
		545.783	11.1673
		547.712	11.7811
		549.64	12.2446
		551.569	12.5429
		553.497	12.7435
		555.426	12.8607
		557.354	12.9358
		559.283	12.9785
		561.212	13.0114
		563.14	13.0288
		565.069	13.0573
		566.997	13.104
		568.926	13.1545
		570.854	13.1697
		572.783	13.1959
		574.712	13.2527
		576.64	13.2901
		578.569	13.2779
		580.497	13.2949
		582.426	13.2529
		584.354	13.2196
		586.283	13.1762
		588.211	13.1481
		590.14	13.1631
		592.068	13.1959
		593.997	13.1689
		595.926	13.176
		597.854	13.2009
		599.783	13.2449
		601.711	13.2329
		603.64	13.2141
		605.568	13.178
		607.497	13.1422
		609.426	13.0916
		611.354	13.0512
		613.283	13.0115
		615.211	13.0003
		617.14	12.9719
		619.068	12.9581
		620.997	12.9392
		622.926	12.9009
		624.854	12.8186
		626.783	12.6436
		628.711	12.3612
		630.64	11.9802
		632.568	11.46
		634.497	10.8665
		636.426	10.3259
		638.354	10.1413
		640.283	10.5002
		642.211	11.2482
		644.14	11.9572
		646.068	12.4449
		647.997	12.7297
		649.925	12.9166
		651.854	13.0307
		653.783	13.1003
		655.711	13.1317
		657.64	13.1538
		659.568	13.1502
		661.497	13.1411
		663.425	13.1363
		665.354	13.1438
		667.283	13.0877
		669.211	13.0652
		671.14	13.1485
		673.068	13.1824
		674.997	13.1769
		676.925	13.1676
		678.854	13.1361
		680.782	13.0748
		682.711	12.9611
		684.639	12.7939
		686.568	12.5723
		688.497	12.3021
		690.425	12.0205
		692.354	11.8423
		694.282	11.8641
		696.211	12.1049
		698.139	12.4472
		700.068	12.7386
		701.997	12.9421
		703.925	13.078
		705.854	13.1516
		707.782	13.1901
		709.711	13.2083
		711.639	13.2234
		713.568	13.2328
		715.496	13.2444
		717.425	13.253
		719.354	13.2622
		721.282	13.2757
		723.211	13.2954
		725.139	13.3038
		727.068	13.3156
		728.996	13.3164
		730.925	13.3168
		732.854	13.3123
		734.782	13.3069
		736.711	13.292
		738.639	13.2831
		740.568	13.2667
		742.496	13.2438
		744.425	13.198
		746.354	13.1212
		748.282	12.9979
		750.211	12.8511
		752.139	12.7285
		754.068	12.7153
		755.996	12.8142
		757.925	12.959
		759.853	13.0668
		761.782	13.1168
		763.711	13.101
		765.639	13.0336
		767.568	12.9333
		769.496	12.8661
		771.425	12.8736
		773.353	12.9491
		775.282	13.0257
		777.21	13.077
		779.139	13.1007
		781.068	13.1276
		782.996	13.1539
		784.925	13.1814
		786.853	13.1968
		788.782	13.2057
		790.71	13.1873
		792.639	13.1547
		794.568	13.0953
		796.496	13.0083
		798.425	12.872
		800.353	12.6847
		802.282	12.4379
		804.21	12.1776
		806.139	12.0165
		808.067	12.0902
		809.996	12.3394
		811.925	12.5837
		813.853	12.7035
		815.782	12.689
		817.71	12.5114
		819.639	12.1492
		821.567	11.6839
		823.496	11.4782
		825.424	11.7964
		827.353	12.338
		829.282	12.7079
		831.21	12.898
		833.139	12.9962
		835.067	13.0616
		836.996	13.0984
		838.924	13.1188
		840.853	13.1056
		842.782	13.0699
		844.71	13.0052
		846.639	12.9256
		848.567	12.8478
		850.496	12.7891
		852.424	12.7212
		854.353	12.6334
		856.282	12.5003
		858.21	12.3002
		860.139	11.9798
		862.067	11.5078
		863.996	10.9134
		865.924	10.4206
		867.853	10.3276
		869.781	10.6951
		871.71	11.2648
		873.639	11.7677
		875.567	12.0992
		877.496	12.3231
		879.424	12.5112
		881.353	12.6968
		883.281	12.8694
		885.21	13.0304
		887.139	13.1495
		889.067	13.2301
		890.996	13.2739
		892.924	13.2994
		894.853	13.3011
		896.781	13.2895
		898.71	13.2627
		900.638	13.2394
		902.567	13.2163
		904.495	13.2076
		906.424	13.2001
		908.353	13.204
		910.281	13.2127
		912.21	13.2256
		914.138	13.2271
		916.067	13.2253
		917.995	13.2104
		919.924	13.1882
		921.853	13.1494
		923.781	13.1059
		925.71	13.0524
		927.638	12.9957
		929.567	12.9182
		931.495	12.8209
		933.424	12.6747
		935.352	12.4513
		937.281	12.1009
		939.21	11.6588
		941.138	11.3584
		943.067	11.4427
		944.995	11.7184
		946.924	11.9334
		948.852	12.1805
		950.781	12.5364
		952.71	12.8277
		954.638	12.9911
		956.567	13.0709
		958.495	13.1187
		960.424	13.1411
		962.352	13.1594
		964.281	13.1715
		966.21	13.1855
		968.138	13.1934
		970.067	13.2007
		971.995	13.2001
		973.924	13.2018
		975.852	13.1973
		977.781	13.1966
		979.71	13.1882
		981.638	13.181
		983.567	13.1696
		985.495	13.1555
		987.424	13.1299
		989.352	13.1009
		991.281	13.0597
		993.209	13.0279
		995.138	13.0077
		997.067	13.0033
		998.995	12.9947
		1000.92	12.9833
		1002.85	12.9668
		1004.78	12.9665
		1006.71	12.9817
		1008.64	13.0186
		1010.57	13.0531
		1012.5	13.0819
		1014.42	13.0907
		1016.35	13.0928
		1018.28	13.0881
		1020.21	13.0884
		1022.14	13.081
		1024.07	13.0794
		1025.99	13.0779
		1027.92	13.0815
		1029.85	13.0752
		1031.78	13.0688
		1033.71	13.0512
		1035.64	13.0309
		1037.57	12.9933
		1039.49	12.9499
		1041.42	12.8935
		1043.35	12.8344
		1045.28	12.7619
		1047.21	12.6813
		1049.14	12.5705
		1051.07	12.4205
		1052.99	12.2025
		1054.92	11.9115
		1056.85	11.5473
		1058.78	11.1398
		1060.71	10.701
		1062.64	10.3105
		1064.57	10.1256
		1066.49	10.2989
		1068.42	10.7868
		1070.35	11.3846
		1072.28	11.8775
		1074.21	12.2151
		1076.14	12.4242
		1078.07	12.5647
		1079.99	12.6576
		1081.92	12.7275
		1083.85	12.77
		1085.78	12.7981
		1087.71	12.7963
		1089.64	12.7836
		1091.57	12.7485
		1093.49	12.7004
		1095.42	12.6252
		1097.35	12.5356
		1099.28	12.4239
		1101.21	12.3174
		1103.14	12.2459
		1105.07	12.264
		1106.99	12.3573
		1108.92	12.481
		1110.85	12.5768
		1112.78	12.6425
		1114.71	12.6723
		1116.64	12.6805
		1118.57	12.6591
		1120.49	12.6255
		1122.42	12.5724
		1124.35	12.5064
		1126.28	12.4122
		1128.21	12.2955
		1130.14	12.1295
		1132.07	11.9137
		1133.99	11.6412
		1135.92	11.3445
		1137.85	11.0653
		1139.78	10.8787
		1141.71	10.8308
		1143.64	10.9574
		1145.57	11.2186
		1147.49	11.5473
		1149.42	11.857
		1151.35	12.1091
		1153.28	12.2866
		1155.21	12.4139
		1157.14	12.4959
		1159.07	12.553
		1160.99	12.5813
		1162.92	12.598
		1164.85	12.5974
		1166.78	12.593
		1168.71	12.5792
		1170.64	12.5719
		1172.57	12.5644
		1174.49	12.565
		1176.42	12.5568
		1178.35	12.556
		1180.28	12.5464
		1182.21	12.5288
		1184.14	12.4861
		1186.07	12.4158
		1187.99	12.2761
		1189.92	12.0518
		1191.85	11.727
		1193.78	11.3825
		1195.71	11.1616
		1197.64	11.1375
		1199.57	11.216
		1201.49	11.3111
		1203.42	11.4343
		1205.35	11.6567
		1207.28	11.9427
		1209.21	12.2234
		1211.14	12.4345
		1213.07	12.5673
		1214.99	12.6351
		1216.92	12.6771
		1218.85	12.6915
		1220.78	12.6994
		1222.71	12.7001
		1224.64	12.7091
		1226.57	12.7044
		1228.49	12.7001
		1230.42	12.6894
		1232.35	12.678
		1234.28	12.6576
		1236.21	12.6438
		1238.14	12.6255
		1240.07	12.6106
		1241.99	12.5913
		1243.92	12.5788
		1245.85	12.5506
		1247.78	12.5237
		1249.71	12.4849
		1251.64	12.4413
		1253.57	12.3773
		1255.49	12.298
		1257.42	12.1912
		1259.35	12.0652
		1261.28	11.8904
		1263.21	11.724
		1265.14	11.6023
		1267.07	11.5349
		1268.99	11.5082
		1270.92	11.5321
		1272.85	11.5938
		1274.78	11.6992
		1276.71	11.7987
		1278.64	11.8461
		1280.57	11.8104
		1282.49	11.6948
		1284.42	11.4915
		1286.35	11.1898
		1288.28	10.6913
		1290.21	9.87843
		1292.14	8.68434
		1294.07	7.3564
		1295.99	6.46524
		1297.92	6.4671
		1299.85	7.20686
		1301.78	8.26576
		1303.71	9.45637
		1305.64	10.5207
		1307.57	11.1565
		1309.49	11.452
		1311.42	11.5987
		1313.35	11.6733
		1315.28	11.668
		1317.21	11.679
		1319.14	11.6517
		1321.07	11.5682
		1322.99	11.4889
		1324.92	11.4247
		1326.85	11.3385
		1328.78	11.2318
		1330.71	11.0754
		1332.64	10.8647
		1334.57	10.5942
		1336.49	10.2671
		1338.42	9.77809
		1340.35	8.85345
		1342.28	7.68915
		1344.21	6.51989
		1346.14	5.53925
		1348.07	5.25548
		1349.99	5.95667
		1351.92	7.38705
		1353.85	8.93958
		1355.78	10.1388
		1357.71	10.8177
		1359.64	11.2364
		1361.57	11.5382
		1363.49	11.5875
		1365.42	11.4483
		1367.35	11.4239
		1369.28	11.3154
		1371.21	11.1741
		1373.14	11.0546
		1375.07	10.7033
		1376.99	10.2029
		1378.92	9.72701
		1380.85	9.16053
		1382.78	8.56252
		1384.71	7.98074
		1386.64	7.35402
		1388.57	6.48844
		1390.49	5.81564
		1392.42	5.37545
		1394.35	5.17976
		1396.28	5.2265
		1398.21	5.66706
		1400.14	6.52661
		1402.07	7.38215
		1403.99	8.34854
		1405.92	9.11543
		1407.85	9.46109
		1409.78	9.60478
		1411.71	9.49358
		1413.64	9.04751
		1415.56	8.37624
		1417.49	7.51109
		1419.42	6.26809
		1421.35	5.52322
		1423.28	5.3062
		1425.21	5.12438
		1427.14	5.16196
		1429.06	5.87663
		1430.99	7.29889
		1432.92	8.58538
		1434.85	9.59455
		1436.78	10.43
		1438.71	10.6997
		1440.64	10.8461
		1442.56	11.0339
		1444.49	11.215
		1446.42	11.4442
		1448.35	11.5854
		1450.28	11.5877
		1452.21	11.6691
		1454.14	11.8503
		1456.06	12.2856
		1457.99	12.2165
		1459.92	11.7376
		1461.85	11.571
		1463.78	11.6768
		1465.71	11.5938
		1467.64	11.4292
		1469.56	11.4579
		1471.49	11.7479
		1473.42	11.7011
		1475.35	11.4035
		1477.28	11.1182
		1479.21	10.9732
		1481.14	10.9156
		1483.06	10.8009
		1484.99	10.7971
		1486.92	10.9476
		1488.85	11.0839
		1490.78	10.8345
		1492.71	10.5246
		1494.63	10.5505
		1496.56	10.64
		1498.49	10.4896
		1500.42	10.2541
		1502.35	10.1323
		1504.28	10.2381
		1506.21	10.7099
		1508.13	10.2553
		1510.06	9.69442
		1511.99	9.3059
		1513.92	9.06785
		1515.85	8.94359
		1517.78	8.53083
		1519.71	8.26099
		1521.63	7.91989
		1523.56	7.41561
		1525.49	7.25675
		1527.42	7.17424
		1529.35	7.15787
		1531.28	7.23935
		1533.21	7.34056
		1535.13	7.04735
		1537.06	6.91655
		1538.99	6.90959
		1540.92	6.49261
		1542.85	6.02417
		1544.78	5.72534
		1546.71	5.57866
		1548.63	5.71616
		1550.56	6.03998
		1552.49	6.29049
		1554.42	6.62816
		1556.35	6.89146
		1558.28	7.29146
		1560.21	6.89147
		1562.13	6.52521
		1564.06	6.28387
		1565.99	5.89581
		1567.92	5.58108
		1569.85	4.99749
		1571.78	4.38062
		1573.71	3.98603
		1575.63	3.58367
		1577.56	3.0009
		1579.49	2.65761
		1581.42	2.36623
		1583.35	2.16997
		1585.28	2.04217
		1587.21	2.02325
		1589.13	2.08091
		1591.06	2.22456
		1592.99	2.38368
		1594.92	2.53862
		1596.85	2.62558
		1598.78	2.65947
		1600.71	2.66181
		1602.63	2.6414
		1604.56	2.60603
		1606.49	2.59351
		1608.42	2.61613
		1610.35	2.65867
		1612.28	2.75393
		1614.21	2.91554
		1616.13	3.25393
		1618.06	3.58905
		1619.99	3.77289
		1621.92	4.06378
		1623.85	4.49705
		1625.78	4.80815
		1627.71	5.25968
		1629.63	5.70749
		1631.56	6.12005
		1633.49	6.56965
		1635.42	7.2664
		1637.35	7.56473
		1639.28	7.63521
		1641.21	7.78452
		1643.13	8.00567
		1645.06	8.3377
		1646.99	8.79473
		1648.92	8.77195
		1650.85	8.95565
		1652.78	9.68234
		1654.71	9.94071
		1656.63	9.8852
		1658.56	10.0877
		1660.49	10.3942
		1662.42	10.756
		1664.35	10.8176
		1666.28	10.9702
		1668.21	11.3375
		1670.13	11.5992
		1672.06	11.5153
		1673.99	11.6276
		1675.92	11.6442
		1677.85	11.6364
		1679.78	11.8024
		1681.71	12.0625
		1683.63	12.4805
		1685.56	12.1925
		1687.49	12.0327
		1689.42	12.0413
		1691.35	11.9649
		1693.28	12.089
		1695.21	12.4548
		1697.13	12.6635
		1699.06	12.7457
		1700.99	12.5965
		1702.92	12.4667
		1704.85	12.6004
		1706.78	12.4883
		1708.71	12.3748
		1710.63	12.3722
		1712.56	12.5092
		1714.49	12.827
		1716.42	13.1301
		1718.35	12.8891
		1720.28	12.5413
		1722.21	12.5072
		1724.13	12.5084
		1726.06	12.475
		1727.99	12.582
		1729.92	12.7574
		1731.85	12.9634
		1733.78	13.1633
		1735.71	12.8049
		1737.63	12.7555
		1739.56	12.8429
		1741.49	12.799
		1743.42	12.848
		1745.35	12.8686
		1747.28	13.0368
		1749.21	13.1186
		1751.13	12.9738
		1753.06	12.7291
		1754.99	12.7481
		1756.92	12.8122
		1758.85	12.7858
		1760.78	12.8706
		1762.71	12.8191
		1764.63	12.7052
		1766.56	12.8006
		1768.49	12.9052
		1770.42	13.1071
		1772.35	13.2024
		1774.28	12.955
		1776.21	12.8256
		1778.13	12.8274
		1780.06	12.9021
		1781.99	12.8527
		1783.92	12.8425
		1785.85	12.8117
		1787.78	12.7927
		1789.7	12.9627
		1791.63	13.1617
		1793.56	13.0331
		1795.49	12.9295
		1797.42	12.9184
		1799.35	12.9766
		1801.28	12.9765
		1803.2	12.8539
		1805.13	12.8061
		1807.06	12.8311
		1808.99	12.9023
		1810.92	12.924
		1812.85	12.8258
		1814.78	12.7652
		1816.7	12.779
		1818.63	12.7539
		1820.56	12.7494
		1822.49	12.8065
		1824.42	12.9046
		1826.35	12.8736
		1828.28	12.9859
		1830.2	12.9933
		1832.13	12.8003
		1834.06	12.762
		1835.99	12.7975
		1837.92	12.7947
		1839.85	12.7794
		1841.78	12.9015
		1843.7	13.0554
		1845.63	12.9516
		1847.56	12.8542
		1849.49	12.7718
		1851.42	12.7341
		1853.35	12.7294
		1855.28	12.7312
		1857.2	12.7427
		1859.13	12.7492
		1861.06	12.7354
		1862.99	12.7217
		1864.92	12.7768
		1866.85	12.9492
		1868.78	12.9892
		1870.7	12.7723
		1872.63	12.6525
		1874.56	12.6282
		1876.49	12.6216
		1878.42	12.6229
		1880.35	12.6157
		1882.28	12.6188
		1884.2	12.6288
		1886.13	12.6331
		1888.06	12.7008
		1889.99	12.7093
		1891.92	12.6254
		1893.85	12.6493
		1895.78	12.6379
		1897.7	12.5884
		1899.63	12.5739
		1901.56	12.5804
		1903.49	12.583
		1905.42	12.5998
		1907.35	12.6436
		1909.28	12.6761
		1911.2	12.6193
		1913.13	12.5802
		1915.06	12.6012
		1916.99	12.6867
		1918.92	12.6486
		1920.85	12.6364
		1922.78	12.6626
		1924.7	12.5613
		1926.63	12.5075
		1928.56	12.4977
		1930.49	12.4924
		1932.42	12.494
		1934.35	12.4857
		1936.28	12.4787
		1938.2	12.4779
		1940.13	12.5288
		1942.06	12.602
		1943.99	12.5463
		1945.92	12.49
		1947.85	12.4529
		1949.78	12.4311
		1951.7	12.4251
		1953.63	12.43
		1955.56	12.425
		1957.49	12.4035
		1959.42	12.3952
		1961.35	12.3825
		1963.28	12.3701
		1965.2	12.3982
		1967.13	12.4088
		1969.06	12.3344
		1970.99	12.2929
		1972.92	12.2749
		1974.85	12.2649
		1976.78	12.2506
		1978.7	12.2412
		1980.63	12.2275
		1982.56	12.2179
		1984.49	12.2055
		1986.42	12.2143
		1988.35	12.2207
		1990.28	12.2444
		1992.2	12.2509
		1994.13	12.1839
		1996.06	12.1508
		1997.99	12.1467
		1999.92	12.1365
		2001.85	12.1227
		2003.78	12.1109
		2005.7	12.1025
		2007.63	12.0911
		2009.56	12.0727
		2011.49	12.0505
		2013.42	12.036
		2015.35	12.0444
		2017.28	12.0375
		2019.2	11.9806
		2021.13	11.9385
		2023.06	11.9084
		2024.99	11.8817
		2026.92	11.8529
		2028.85	11.8222
		2030.78	11.787
		2032.7	11.7533
		2034.63	11.7129
		2036.56	11.6712
		2038.49	11.6303
		2040.42	11.6003
		2042.35	11.5469
		2044.28	11.4882
		2046.2	11.4361
		2048.13	11.3879
		2050.06	11.3387
		2051.99	11.2932
		2053.92	11.2455
		2055.85	11.2018
		2057.78	11.1564
		2059.7	11.1134
		2061.63	11.0668
		2063.56	11.0369
		2065.49	10.9936
		2067.42	10.9342
		2069.35	10.8866
		2071.28	10.8509
		2073.2	10.8211
		2075.13	10.7971
		2077.06	10.7776
		2078.99	10.7667
		2080.92	10.7594
		2082.85	10.7612
		2084.78	10.7699
		2086.7	10.7855
		2088.63	10.8056
		2090.56	10.8252
		2092.49	10.841
		2094.42	10.8691
		2096.35	10.9011
		2098.28	10.9392
		2100.2	10.9795
		2102.13	11.0252
		2104.06	11.0721
		2105.99	11.123
		2107.92	11.1708
		2109.85	11.2206
		2111.78	11.2688
		2113.7	11.3213
		2115.63	11.369
		2117.56	11.4164
		2119.49	11.465
		2121.42	11.5178
		2123.35	11.571
		2125.28	11.6239
		2127.2	11.6719
		2129.13	11.7188
		2131.06	11.7592
		2132.99	11.7951
		2134.92	11.8266
		2136.85	11.8522
		2138.78	11.8665
		2140.7	11.8781
		2142.63	11.8855
		2144.56	11.8949
		2146.49	11.902
		2148.42	11.9107
		2150.35	11.9191
		2152.28	11.9323
		2154.2	11.9444
		2156.13	11.9561
		2158.06	11.9631
		2159.99	11.972
		2161.92	11.9751
		2163.85	11.9742
		2165.78	11.9701
		2167.7	11.9656
		2169.63	11.9608
		2171.56	11.9622
		2173.49	11.963
		2175.42	11.9657
		2177.35	11.9669
		2179.28	11.9699
		2181.2	11.9697
		2183.13	11.9694
		2185.06	11.9662
		2186.99	11.9619
		2188.92	11.9516
		2190.85	11.9413
		2192.78	11.9282
		2194.7	11.9149
		2196.63	11.9002
		2198.56	11.8901
		2200.49	11.8809
		2202.42	11.876
		2204.35	11.8709
		2206.28	11.8671
		2208.2	11.861
		2210.13	11.8553
		2212.06	11.8453
		2213.99	11.8365
		2215.92	11.8256
		2217.85	11.8168
		2219.78	11.808
		2221.7	11.8026
		2223.63	11.796
		2225.56	11.7918
		2227.49	11.787
		2229.42	11.7841
		2231.35	11.7777
		2233.28	11.7701
		2235.2	11.7586
		2237.13	11.7467
		2239.06	11.7304
		2240.99	11.7133
		2242.92	11.6949
		2244.85	11.6779
		2246.78	11.6577
		2248.7	11.6379
		2250.63	11.6157
		2252.56	11.5968
		2254.49	11.5747
		2256.42	11.5531
		2258.35	11.5295
		2260.28	11.5076
		2262.2	11.4834
		2264.13	11.4596
		2266.06	11.4319
		2267.99	11.4069
		2269.92	11.383
		2271.85	11.364
		2273.77	11.3466
		2275.7	11.3351
		2277.63	11.326
		2279.56	11.3212
		2281.49	11.3153
		2283.42	11.3109
		2285.35	11.3032
		2287.27	11.2977
		2289.2	11.2904
		2291.13	11.2835
		2293.06	11.2733
		2294.99	11.2628
		2296.92	11.2496
		2298.85	11.2385
		2300.77	11.2243
		2302.7	11.2113
		2304.63	11.1948
		2306.56	11.1786
		2308.49	11.1603
		2310.42	11.1431
		2312.35	11.1211
		2314.27	11.1031
		2316.2	11.0813
		2318.13	11.0519
		2320.06	11.0137
		2321.99	10.9801
		2323.92	10.9487
		2325.85	10.9268
		2327.77	10.895
		2329.7	10.858
		2331.63	10.8243
		2333.56	10.8052
		2335.49	10.7783
		2337.42	10.7492
		2339.35	10.7164
		2341.27	10.6847
		2343.2	10.6517
		2345.13	10.6286
		2347.06	10.6355
		2348.99	10.6487
		2350.92	10.6114
		2352.84	10.5486
		2354.77	10.4859
		2356.7	10.4357
		2358.63	10.3893
		2360.56	10.3527
		2362.49	10.3238
		2364.42	10.3067
		2366.34	10.2871
		2368.27	10.2722
		2370.2	10.2567
		2372.13	10.2432
		2374.06	10.2256
		2375.99	10.2088
		2377.92	10.1874
		2379.84	10.1663
		2381.77	10.1426
		2383.7	10.1157
		2385.63	10.0819
		2387.56	10.0453
		2389.49	10.0076
		2391.42	9.97386
		2393.34	9.94321
		2395.27	9.91835
		2397.2	9.89541
		2399.13	9.87827
		2401.06	9.86231
		2402.99	9.84965
		2404.92	9.83885
		2406.84	9.8297
		2408.77	9.81957
		2410.7	9.81134
		2412.63	9.79972
		2414.56	9.78708
		2416.49	9.76958
		2418.42	9.75033
		2420.34	9.727
		2422.27	9.70052
		2424.2	9.6687
		2426.13	9.63624
		2428.06	9.60048
		2429.99	9.56384
		2431.92	9.52395
		2433.84	9.48393
		2435.77	9.44246
		2437.7	9.40037
		2439.63	9.35296
		2441.56	9.30481
		2443.49	9.25498
		2445.42	9.20554
		2447.34	9.15519
		2449.27	9.10582
		2451.2	9.05404
		2453.13	9.00524
		2455.06	8.95965
		2456.99	8.91832
		2458.92	8.87783
		2460.84	8.84228
		2462.77	8.80706
		2464.7	8.77314
		2466.63	8.73689
		2468.56	8.69944
		2470.49	8.65854
		2472.42	8.61767
		2474.34	8.57457
		2476.27	8.53294
		2478.2	8.49088
		2480.13	8.45122
		2482.06	8.41083
		2483.99	8.37261
		2485.92	8.33486
		2487.84	8.29926
		2489.77	8.26264
		2491.7	8.22642
		2493.63	8.18734
		2495.56	8.14749
		2497.49	8.10618
		2499.42	8.06824
		2501.34	8.03096
		2503.27	8.00088
		2505.2	7.97735
		2507.13	7.96464
		2509.06	7.96464
		2510.99	7.97986
		2512.92	8.00625
		2514.84	8.04518
		2516.77	8.09093
		2518.7	8.14117
		2520.63	8.18763
		2522.56	8.22768
		2524.49	8.25276
		2526.42	8.26025
		2528.34	8.24278
		2530.27	8.19921
		2532.2	8.1241
		2534.13	8.0221
		2536.06	7.90055
		2537.99	7.7755
		2539.92	7.65856
		2541.84	7.55967
		2543.77	7.47377
		2545.7	7.40043
		2547.63	7.33332
		2549.56	7.26635
		2551.49	7.21372
		2553.42	7.22565
		2555.34	7.289
		2557.27	7.371
		2559.2	7.49275
		2561.13	7.64062
		2563.06	7.76938
		2564.99	7.85095
		2566.92	7.88113
		2568.84	7.88762
		2570.77	7.88635
		2572.7	7.88678
		2574.63	7.88849
		2576.56	7.89465
		2578.49	7.89977
		2580.42	7.90434
		2582.34	7.90373
		2584.27	7.89913
		2586.2	7.89002
		2588.13	7.87906
		2590.06	7.86637
		2591.99	7.85693
		2593.92	7.85069
		2595.84	7.85149
		2597.77	7.85695
		2599.7	7.86929
		2601.63	7.88542
		2603.56	7.90824
		2605.49	7.9339
		2607.42	7.96014
		2609.34	7.98325
		2611.27	8.00431
		2613.2	8.02136
		2615.13	8.03382
		2617.06	8.03792
		2618.99	8.0367
		2620.92	8.0262
		2622.84	8.00912
		2624.77	7.98368
		2626.7	7.9547
		2628.63	7.92258
		2630.56	7.89186
		2632.49	7.86256
		2634.42	7.84162
		2636.34	7.82911
		2638.27	7.82747
		2640.2	7.83572
		2642.13	7.85681
		2644.06	7.88737
		2645.99	7.92899
		2647.92	7.97736
		2649.84	8.03092
		2651.77	8.08445
		2653.7	8.13794
		2655.63	8.18619
		2657.56	8.22924
		2659.49	8.26333
		2661.42	8.29043
		2663.34	8.30859
		2665.27	8.32027
		2667.2	8.32328
		2669.13	8.32236
		2671.06	8.31741
		2672.99	8.30813
		2674.92	8.29346
		2676.84	8.28053
		2678.77	8.26625
		2680.7	8.25396
		2682.63	8.24213
		2684.56	8.234
		2686.49	8.22632
		2688.41	8.22056
		2690.34	8.21366
		2692.27	8.20762
		2694.2	8.19863
		2696.13	8.18909
		2698.06	8.1786
		2699.99	8.17059
		2701.91	8.16345
		2703.84	8.15875
		2705.77	8.15469
		2707.7	8.15299
		2709.63	8.15281
		2711.56	8.15786
		2713.49	8.16426
		2715.41	8.17523
		2717.34	8.18689
		2719.27	8.2005
		2721.2	8.21438
		2723.13	8.22765
		2725.06	8.2411
		2726.99	8.25605
		2728.91	8.26872
		2730.84	8.28546
		2732.77	8.30197
		2734.7	8.3175
		2736.63	8.33193
		2738.56	8.34674
		2740.49	8.35612
		2742.41	8.36278
		2744.34	8.36279
		2746.27	8.35721
		2748.2	8.34367
		2750.13	8.32129
		2752.06	8.29044
		2753.99	8.2546
		2755.91	8.21128
		2757.84	8.16339
		2759.77	8.10956
		2761.7	8.05293
		2763.63	7.99267
		2765.56	7.9311
		2767.49	7.86648
		2769.41	7.80359
		2771.34	7.74194
		2773.27	7.68597
		2775.2	7.63547
		2777.13	7.59435
		2779.06	7.56227
		2780.99	7.54267
		2782.91	7.53284
		2784.84	7.53221
		2786.77	7.53787
		2788.7	7.55009
		2790.63	7.56563
		2792.56	7.58472
		2794.49	7.60172
		2796.41	7.61939
		2798.34	7.63457
		2800.27	7.64909
		2802.2	7.66058
		2804.13	7.66982
		2806.06	7.67603
		2807.99	7.68238
		2809.91	7.686
		2811.84	7.69146
		2813.77	7.69663
		2815.7	7.70191
		2817.63	7.70616
		2819.56	7.71387
		2821.49	7.7209
		2823.41	7.72825
		2825.34	7.73458
		2827.27	7.74115
		2829.2	7.74393
		2831.13	7.74529
		2833.06	7.74323
		2834.99	7.73939
		2836.91	7.73158
		2838.84	7.72458
		2840.77	7.71613
		2842.7	7.70654
		2844.63	7.69438
		2846.56	7.68109
		2848.49	7.66397
		2850.41	7.64665
		2852.34	7.62679
		2854.27	7.6051
		2856.2	7.58192
		2858.13	7.55897
		2860.06	7.53381
		2861.99	7.50947
		2863.91	7.4843
		2865.84	7.46177
		2867.77	7.43715
		2869.7	7.41765
		2871.63	7.39781
		2873.56	7.37537
		2875.49	7.3494
		2877.41	7.32301
		2879.34	7.29159
		2881.27	7.25659
		2883.2	7.21864
		2885.13	7.18014
		2887.06	7.13736
		2888.99	7.09502
		2890.91	7.05223
		2892.84	7.0117
		2894.77	6.97035
		2896.7	6.92995
		2898.63	6.89021
		2900.56	6.85675
		2902.49	6.82741
		2904.41	6.80576
		2906.34	6.78872
		2908.27	6.77728
		2910.2	6.76565
		2912.13	6.7517
		2914.06	6.73026
		2915.99	6.70356
		2917.91	6.67061
		2919.84	6.63522
		2921.77	6.59579
		2923.7	6.55454
		2925.63	6.51341
		2927.56	6.47806
		2929.49	6.44603
		2931.41	6.42056
		2933.34	6.40095
		2935.27	6.38774
		2937.2	6.37578
		2939.13	6.36602
		2941.06	6.35217
		2942.99	6.33392
		2944.91	6.30463
		2946.84	6.26679
		2948.77	6.21977
		2950.7	6.16677
		2952.63	6.10897
		2954.56	6.05256
		2956.49	6.00064
		2958.41	5.957
		2960.34	5.91752
		2962.27	5.88902
		2964.2	5.88282
		2966.13	5.90813
		2968.06	5.9523
		2969.99	5.99503
		2971.91	6.01471
		2973.84	6.0086
		2975.77	5.98424
		2977.7	5.96136
		2979.63	5.94712
		2981.56	5.94836
		2983.49	5.96258
		2985.41	5.9882
		2987.34	6.01976
		2989.27	6.05458
		2991.2	6.08347
		2993.13	6.1003
		2995.06	6.10246
		2996.99	6.11306
		2998.91	6.15065
		3000.84	6.22718
		3002.77	6.33371
		3004.7	6.45512
		3006.63	6.57304
		3008.56	6.69256
		3010.49	6.81122
		3012.41	6.92383
		3014.34	7.0234
		3016.27	7.1197
		3018.2	7.21232
		3020.13	7.30391
		3022.06	7.39016
		3023.99	7.47317
		3025.91	7.54951
		3027.84	7.62238
		3029.77	7.69595
		3031.7	7.7601
		3033.63	7.80853
		3035.56	7.85293
		3037.49	7.88996
		3039.41	7.92812
		3041.34	7.96119
		3043.27	7.99254
		3045.2	8.01897
		3047.13	8.04979
		3049.06	8.07283
		3050.99	8.08837
		3052.91	8.10434
		3054.84	8.12716
		3056.77	8.13986
		3058.7	8.14663
		3060.63	8.15723
		3062.56	8.17662
		3064.49	8.19478
		3066.41	8.20879
		3068.34	8.21954
		3070.27	8.23621
		3072.2	8.26205
		3074.13	8.29513
		3076.06	8.33228
		3077.99	8.37895
		3079.91	8.42258
		3081.84	8.46162
		3083.77	8.49802
		3085.7	8.53998
		3087.63	8.5802
		3089.56	8.61822
		3091.49	8.65626
		3093.41	8.69669
		3095.34	8.72989
		3097.27	8.75174
		3099.2	8.77584
		3101.13	8.79713
		3103.06	8.79987
		3104.99	8.80238
		3106.91	8.80884
		3108.84	8.81492
		3110.77	8.81837
		3112.7	8.82475
		3114.63	8.83215
		3116.56	8.83647
		3118.49	8.83262
		3120.41	8.83224
		3122.34	8.83266
		3124.27	8.82453
		3126.2	8.81338
		3128.13	8.79645
		3130.06	8.77653
		3131.99	8.75994
		3133.91	8.72627
		3135.84	8.68511
		3137.77	8.64316
		3139.7	8.59926
		3141.63	8.55108
		3143.56	8.50161
		3145.49	8.44728
		3147.41	8.39237
		3149.34	8.33439
		3151.27	8.27655
		3153.2	8.2163
		3155.13	8.16005
		3157.06	8.10503
		3158.98	8.05131
		3160.91	7.99619
		3162.84	7.9446
		3164.77	7.89522
		3166.7	7.85094
		3168.63	7.80855
		3170.56	7.76863
		3172.48	7.73301
		3174.41	7.70895
		3176.34	7.69486
		3178.27	7.68278
		3180.2	7.66937
		3182.13	7.67373
		3184.06	7.68879
		3185.98	7.70922
		3187.91	7.7352
		3189.84	7.77567
		3191.77	7.82536
		3193.7	7.89115
		3195.63	7.96927
		3197.56	8.05676
		3199.48	8.14238
		3201.41	8.239
		3203.34	8.34165
		3205.27	8.45096
		3207.2	8.56339
		3209.13	8.67797
		3211.06	8.77837
		3212.98	8.88199
		3214.91	8.97688
		3216.84	9.06634
		3218.77	9.1575
		3220.7	9.23612
		3222.63	9.30747
		3224.56	9.38379
		3226.48	9.45642
		3228.41	9.52604
		3230.34	9.58947
		3232.27	9.65224
		3234.2	9.7105
		3236.13	9.77091
		3238.05	9.82827
		3239.98	9.88892
		3241.91	9.95145
		3243.84	10.0236
		3245.77	10.0808
		3247.7	10.1328
		3249.63	10.1915
		3251.55	10.2583
		3253.48	10.3229
		3255.41	10.3728
		3257.34	10.4177
		3259.27	10.465
		3261.2	10.5102
		3263.13	10.5553
		3265.05	10.5982
		3266.98	10.6416
		3268.91	10.6867
		3270.84	10.7413
		3272.77	10.7984
		3274.7	10.8451
		3276.63	10.8798
		3278.55	10.9068
		3280.48	10.9327
		3282.41	10.9608
		3284.34	10.9793
		3286.27	10.9979
		3288.2	11.0194
		3290.13	11.0412
		3292.05	11.0577
		3293.98	11.0693
		3295.91	11.0842
		3297.84	11.0981
		3299.77	11.1072
		3301.7	11.1179
		3303.63	11.1234
		3305.55	11.13
		3307.48	11.141
		3309.41	11.1402
		3311.34	11.1324
		3313.27	11.1249
		3315.2	11.1114
		3317.13	11.1067
		3319.05	11.106
		3320.98	11.1077
		3322.91	11.11
		3324.84	11.1106
		3326.77	11.1042
		3328.7	11.0931
		3330.63	11.0776
		3332.55	11.0702
		3334.48	11.0664
		3336.41	11.0535
		3338.34	11.0267
		3340.27	11.0112
		3342.2	10.9979
		3344.13	10.9892
		3346.05	10.9814
		3347.98	10.973
		3349.91	10.9618
		3351.84	10.9525
		3353.77	10.9446
		3355.7	10.934
		3357.63	10.9094
		3359.55	10.8925
		3361.48	10.8799
		3363.41	10.8669
		3365.34	10.8515
		3367.27	10.8317
		3369.2	10.8111
		3371.13	10.7963
		3373.05	10.7874
		3374.98	10.7788
		3376.91	10.7645
		3378.84	10.7499
		3380.77	10.7348
		3382.7	10.7294
		3384.63	10.7156
		3386.55	10.6902
		3388.48	10.6692
		3390.41	10.6707
		3392.34	10.6724
		3394.27	10.6558
		3396.2	10.65
		3398.13	10.6382
		3400.05	10.6249
		3401.98	10.6191
		3403.91	10.6061
		3405.84	10.5897
		3407.77	10.572
		3409.7	10.5601
		3411.63	10.5492
		3413.55	10.5401
		3415.48	10.5305
		3417.41	10.5381
		3419.34	10.5635
		3421.27	10.5634
		3423.2	10.5356
		3425.13	10.5223
		3427.05	10.5165
		3428.98	10.5159
		3430.91	10.513
		3432.84	10.5019
		3434.77	10.4877
		3436.7	10.4843
		3438.63	10.4864
		3440.55	10.5069
		3442.48	10.5201
		3444.41	10.5379
		3446.34	10.5791
		3448.27	10.5503
		3450.2	10.5121
		3452.13	10.5133
		3454.05	10.519
		3455.98	10.5226
		3457.91	10.5259
		3459.84	10.5434
		3461.77	10.556
		3463.7	10.5488
		3465.63	10.5491
		3467.55	10.5529
		3469.48	10.5568
		3471.41	10.574
		3473.34	10.5963
		3475.27	10.6052
		3477.2	10.6015
		3479.13	10.6338
		3481.05	10.6692
		3482.98	10.6533
		3484.91	10.6383
		3486.84	10.6591
		3488.77	10.6532
		3490.7	10.6454
		3492.63	10.6594
		3494.55	10.6978
		3496.48	10.712
		3498.41	10.7159
		3500.34	10.772
		3502.27	10.8453
		3504.2	10.8147
		3506.12	10.7739
		3508.05	10.8166
		3509.98	10.8325
		3511.91	10.7931
		3513.84	10.7808
		3515.77	10.7963
		3517.7	10.8267
		3519.62	10.8555
		3521.55	10.9352
		3523.48	10.9907
		3525.41	11.0069
		3527.34	11.0314
		3529.27	10.9941
		3531.2	10.9393
		3533.12	10.9276
		3535.05	10.9714
		3536.98	10.9726
		3538.91	10.9495
		3540.84	10.9825
		3542.77	11.0859
		3544.7	11.1936
		3546.62	11.1764
		3548.55	11.1089
		3550.48	11.1461
		3552.41	11.1833
		3554.34	11.1223
		3556.27	11.1096
		3558.2	11.1507
		3560.12	11.2049
		3562.05	11.2619
		3563.98	11.4307
		3565.91	11.664
		3567.84	11.5331
		3569.77	11.3091
		3571.7	11.2673
		3573.62	11.2984
		3575.55	11.3311
		3577.48	11.3517
		3579.41	11.3672
		3581.34	11.3687
		3583.27	11.4385
		3585.2	11.6328
		3587.12	11.7833
		3589.05	11.5661
		3590.98	11.4965
		3592.91	11.5983
		3594.84	11.665
		3596.77	11.6521
		3598.7	11.6872
		3600.62	11.68
		3602.55	11.6114
		3604.48	11.6427
		3606.41	11.8242
		3608.34	11.8902
		3610.27	11.8729
		3612.2	11.9848
		3614.12	11.9838
		3616.05	11.9861
		3617.98	12.1237
		3619.91	12.0245
		3621.84	11.8382
		3623.77	11.8276
		3625.7	12.015
		3627.62	12.3511
		3629.55	12.2119
		3631.48	11.9882
		3633.41	11.9539
		3635.34	11.8878
		3637.27	11.9022
		3639.2	11.9164
		3641.12	11.9581
		3643.05	11.9985
		3644.98	12.2083
		3646.91	12.66
		3648.84	12.8764
		3650.77	12.425
		3652.7	12.1129
		3654.62	12.1774
		3656.55	12.1435
		3658.48	12.0145
		3660.41	11.9805
		3662.34	11.9666
		3664.27	11.9895
		3666.2	12.1227
		3668.12	12.4565
		3670.05	12.5534
		3671.98	12.406
		3673.91	12.6864
		3675.84	12.6634
		3677.77	12.3569
		3679.7	12.1998
		3681.62	12.0791
		3683.55	12.0794
		3685.48	12.2079
		3687.41	12.4898
		3689.34	12.6079
		3691.27	12.3568
		3693.2	12.1297
		3695.12	12.0857
		3697.05	12.062
		3698.98	12.1237
		3700.91	12.2291
		3702.84	12.1465
		3704.77	12.0901
		3706.7	12.1847
		3708.62	12.422
		3710.55	12.6448
		3712.48	12.4102
		3714.41	12.1667
		3716.34	12.13
		3718.27	12.1943
		3720.2	12.2748
		3722.12	12.3556
		3724.05	12.3663
		3725.98	12.3307
		3727.91	12.202
		3729.84	12.303
		3731.77	12.559
		3733.7	12.8301
		3735.62	12.8008
		3737.55	12.4718
		3739.48	12.3785
		3741.41	12.471
		3743.34	12.6576
		3745.27	12.588
		3747.2	12.6437
		3749.12	12.8803
		3751.05	12.8521
		3752.98	12.4304
		3754.91	12.293
		3756.84	12.3449
		3758.77	12.3536
		3760.7	12.1701
		3762.62	12.1213
		3764.55	12.2081
		3766.48	12.2002
		3768.41	12.2688
		3770.34	12.1998
		3772.27	12.0431
		3774.2	12.0059
		3776.12	12.0693
		3778.05	12.2078
		3779.98	12.157
		3781.91	12.0888
		3783.84	12.1485
		3785.77	12.0951
		3787.7	12.0185
		3789.62	12.0021
		3791.55	12.0073
		3793.48	12.0864
		3795.41	12.2612
		3797.34	12.3098
		3799.27	12.4582
		3801.2	12.5968
		3803.12	12.3157
		3805.05	12.3173
		3806.98	12.2713
		3808.91	12.0615
		3810.84	12.0188
		3812.77	12.1212
		3814.7	12.3606
		3816.62	12.3697
		3818.55	12.4769
		3820.48	12.6575
		3822.41	12.3173
		3824.34	12.2103
		3826.27	12.2173
		3828.2	12.1461
		3830.12	12.1962
		3832.05	12.2583
		3833.98	12.331
		3835.91	12.4983
		3837.84	12.6275
		3839.77	12.5166
		3841.7	12.3371
		3843.62	12.2055
		3845.55	12.0584
		3847.48	12.088
		3849.41	12.3003
		3851.34	12.7179
		3853.27	12.8
		3855.2	12.3598
		3857.12	12.1867
		3859.05	12.1169
		3860.98	12.2391
		3862.91	12.3997
		3864.84	12.3432
		3866.77	12.2519
		3868.7	12.4579
		3870.62	12.3716
		3872.55	12.3012
		3874.48	12.1687
		3876.41	12.0366
		3878.34	12.1661
		3880.27	12.278
		3882.2	12.2084
		3884.12	12.2718
		3886.05	12.1368
		3887.98	12.0528
		3889.91	12.1984
		3891.84	12.2028
		3893.77	12.0467
		3895.7	12.0475
		3897.62	12.2091
		3899.55	12.333
		3901.48	12.3775
		3903.41	12.386
		3905.34	12.1678
		3907.27	11.9733
		3909.2	11.9141
		3911.12	11.9165
		3913.05	11.9416
		3914.98	12.0551
		3916.91	12.1105
		3918.84	12.0645
		3920.77	12.017
		3922.7	12.0743
		3924.62	12.0798
		3926.55	11.9847
		3928.48	12.029
		3930.41	12.1053
		3932.34	12.0643
		3934.27	11.9499
		3936.2	11.9093
		3938.12	11.9116
		3940.05	11.9623
		3941.98	12.0302
		3943.91	11.9787
		3945.84	11.973
		3947.77	12.0225
		3949.7	11.9913
		3951.62	11.9295
		3953.55	11.9025
		3955.48	11.9038
		3957.41	11.9063
		3959.34	11.9147
		3961.27	11.9227
		3963.2	11.8938
		3965.12	11.8774
		3967.05	11.8856
		3968.98	11.8968
		3970.91	11.9027
		3972.84	11.9129
		3974.77	11.9041
		3976.7	11.8779
		3978.62	11.8604
		3980.55	11.863
		3982.48	11.8574
		3984.41	11.8552
		3986.34	11.8564
		3988.27	11.8713
		3990.2	11.8792
		3992.12	11.87
		3994.05	11.8681
		3995.98	11.8519
		3997.91	11.8332
		3999.84	11.8303

## Sheet: Au-chain@Zn0.67Cd0.33S
Au-chain@Zn0.67Cd0.33S
				Wavenumber cm-1	Transmittance
				399.212	99.6726
				401.141	99.7714
				403.07	99.8675
				404.998	99.9608
				406.927	100.051
				408.855	100.139
				410.784	100.224
				412.712	100.306
				414.641	100.385
				416.569	100.462
				418.498	100.536
				420.426	100.607
				422.355	100.675
				424.284	100.74
				426.212	100.803
				428.141	100.863
				430.069	100.92
				431.998	100.974
				433.926	101.026
				435.855	101.074
				437.784	101.12
				439.712	101.163
				441.641	101.204
				443.569	101.241
				445.498	101.276
				447.426	101.308
				449.355	101.337
				451.284	101.35
				453.212	101.385
				455.141	101.419
				457.069	101.44
				458.998	101.451
				460.926	101.442
				462.855	101.431
				464.783	101.434
				466.712	101.446
				468.641	101.436
				470.569	101.395
				472.498	101.37
				474.426	101.348
				476.355	101.32
				478.283	101.297
				480.212	101.277
				482.14	101.252
				484.069	101.227
				485.998	101.198
				487.926	101.163
				489.855	101.141
				491.783	101.122
				493.712	101.099
				495.64	101.083
				497.569	101.081
				499.498	101.085
				501.426	101.097
				503.355	101.106
				505.283	101.118
				507.212	101.128
				509.14	101.119
				511.069	101.11
				512.997	101.104
				514.926	101.099
				516.855	101.099
				518.783	101.092
				520.712	101.081
				522.64	101.063
				524.569	101.04
				526.497	101.034
				528.426	101.039
				530.355	101.05
				532.283	101.064
				534.212	101.073
				536.14	101.075
				538.069	101.076
				539.997	101.08
				541.926	101.075
				543.855	101.052
				545.783	101.021
				547.712	100.989
				549.64	100.954
				551.569	100.912
				553.497	100.858
				555.426	100.809
				557.354	100.767
				559.283	100.733
				561.212	100.711
				563.14	100.7
				565.069	100.696
				566.997	100.69
				568.926	100.674
				570.854	100.655
				572.783	100.639
				574.712	100.626
				576.64	100.598
				578.569	100.562
				580.497	100.529
				582.426	100.496
				584.354	100.463
				586.283	100.43
				588.211	100.402
				590.14	100.381
				592.068	100.367
				593.997	100.359
				595.926	100.355
				597.854	100.353
				599.783	100.35
				601.711	100.35
				603.64	100.348
				605.568	100.341
				607.497	100.328
				609.426	100.312
				611.354	100.29
				613.283	100.264
				615.211	100.24
				617.14	100.222
				619.068	100.19
				620.997	100.16
				622.926	100.134
				624.854	100.115
				626.783	100.097
				628.711	100.082
				630.64	100.07
				632.568	100.056
				634.497	100.039
				636.426	100.018
				638.354	99.9928
				640.283	99.9608
				642.211	99.9183
				644.14	99.8704
				646.068	99.8247
				647.997	99.7818
				649.925	99.7407
				651.854	99.7041
				653.783	99.6774
				655.711	99.6607
				657.64	99.6524
				659.568	99.6545
				661.497	99.6649
				663.425	99.6828
				665.354	99.7039
				667.283	99.7254
				669.211	99.746
				671.14	99.764
				673.068	99.7772
				674.997	99.7861
				676.925	99.7886
				678.854	99.7903
				680.782	99.7937
				682.711	99.8016
				684.639	99.8144
				686.568	99.8329
				688.497	99.8593
				690.425	99.8948
				692.354	99.9379
				694.282	99.9887
				696.211	100.043
				698.139	100.099
				700.068	100.152
				701.997	100.201
				703.925	100.243
				705.854	100.278
				707.782	100.306
				709.711	100.325
				711.639	100.337
				713.568	100.348
				715.496	100.358
				717.425	100.366
				719.354	100.367
				721.282	100.383
				723.211	100.406
				725.139	100.435
				727.068	100.468
				728.996	100.502
				730.925	100.535
				732.854	100.565
				734.782	100.588
				736.711	100.603
				738.639	100.608
				740.568	100.603
				742.496	100.591
				744.425	100.574
				746.354	100.554
				748.282	100.533
				750.211	100.516
				752.139	100.506
				754.068	100.501
				755.996	100.504
				757.925	100.515
				759.853	100.533
				761.782	100.553
				763.711	100.574
				765.639	100.593
				767.568	100.606
				769.496	100.612
				771.425	100.61
				773.353	100.598
				775.282	100.579
				777.21	100.554
				779.139	100.527
				781.068	100.501
				782.996	100.479
				784.925	100.463
				786.853	100.455
				788.782	100.457
				790.71	100.467
				792.639	100.483
				794.568	100.505
				796.496	100.528
				798.425	100.552
				800.353	100.573
				802.282	100.59
				804.21	100.599
				806.139	100.601
				808.067	100.596
				809.996	100.586
				811.925	100.572
				813.853	100.557
				815.782	100.546
				817.71	100.54
				819.639	100.541
				821.567	100.549
				823.496	100.564
				825.424	100.585
				827.353	100.609
				829.282	100.636
				831.21	100.662
				833.139	100.686
				835.067	100.703
				836.996	100.716
				838.924	100.721
				840.853	100.72
				842.782	100.712
				844.71	100.7
				846.639	100.685
				848.567	100.67
				850.496	100.657
				852.424	100.647
				854.353	100.641
				856.282	100.641
				858.21	100.646
				860.139	100.653
				862.067	100.66
				863.996	100.667
				865.924	100.67
				867.853	100.669
				869.781	100.662
				871.71	100.651
				873.639	100.634
				875.567	100.612
				877.496	100.588
				879.424	100.564
				881.353	100.54
				883.281	100.519
				885.21	100.502
				887.139	100.49
				889.067	100.483
				890.996	100.48
				892.924	100.481
				894.853	100.484
				896.781	100.488
				898.71	100.49
				900.638	100.489
				902.567	100.484
				904.495	100.474
				906.424	100.46
				908.353	100.443
				910.281	100.425
				912.21	100.406
				914.138	100.389
				916.067	100.374
				917.995	100.364
				919.924	100.357
				921.853	100.353
				923.781	100.354
				925.71	100.358
				927.638	100.364
				929.567	100.371
				931.495	100.377
				933.424	100.381
				935.352	100.382
				937.281	100.379
				939.21	100.37
				941.138	100.359
				943.067	100.344
				944.995	100.33
				946.924	100.315
				948.852	100.303
				950.781	100.293
				952.71	100.286
				954.638	100.281
				956.567	100.277
				958.495	100.274
				960.424	100.271
				962.352	100.266
				964.281	100.258
				966.21	100.245
				968.138	100.227
				970.067	100.203
				971.995	100.173
				973.924	100.137
				975.852	100.098
				977.781	100.056
				979.71	100.013
				981.638	99.97
				983.567	99.9289
				985.495	99.8891
				987.424	99.8514
				989.352	99.8157
				991.281	99.7816
				993.209	99.7472
				995.138	99.7126
				997.067	99.6765
				998.995	99.6388
				1000.92	99.5991
				1002.85	99.5577
				1004.78	99.5136
				1006.71	99.4685
				1008.64	99.423
				1010.57	99.3791
				1012.5	99.3374
				1014.42	99.2988
				1016.35	99.2639
				1018.28	99.234
				1020.21	99.208
				1022.14	99.1859
				1024.07	99.1667
				1025.99	99.1509
				1027.92	99.1366
				1029.85	99.1231
				1031.78	99.1094
				1033.71	99.0952
				1035.64	99.0797
				1037.57	99.0645
				1039.49	99.0496
				1041.42	99.0359
				1043.35	99.0235
				1045.28	99.0137
				1047.21	99.0066
				1049.14	99.0024
				1051.07	98.9997
				1052.99	98.9998
				1054.92	99.002
				1056.85	99.0065
				1058.78	99.0115
				1060.71	99.0159
				1062.64	99.018
				1064.57	99.0177
				1066.49	99.0137
				1068.42	99.0071
				1070.35	98.9981
				1072.28	98.9874
				1074.21	98.9753
				1076.14	98.9644
				1078.07	98.9547
				1079.99	98.9461
				1081.92	98.9375
				1083.85	98.9313
				1085.78	98.9272
				1087.71	98.9255
				1089.64	98.9259
				1091.57	98.9276
				1093.49	98.9297
				1095.42	98.9326
				1097.35	98.9343
				1099.28	98.935
				1101.21	98.9334
				1103.14	98.9302
				1105.07	98.9254
				1106.99	98.9209
				1108.92	98.9164
				1110.85	98.9131
				1112.78	98.9104
				1114.71	98.9093
				1116.64	98.9091
				1118.57	98.9104
				1120.49	98.9125
				1122.42	98.9166
				1124.35	98.9213
				1126.28	98.9257
				1128.21	98.9288
				1130.14	98.931
				1132.07	98.9318
				1133.99	98.9315
				1135.92	98.9297
				1137.85	98.9274
				1139.78	98.9238
				1141.71	98.9201
				1143.64	98.9164
				1145.57	98.914
				1147.49	98.9122
				1149.42	98.9115
				1151.35	98.9119
				1153.28	98.9144
				1155.21	98.9178
				1157.14	98.9222
				1159.07	98.9258
				1160.99	98.9287
				1162.92	98.9291
				1164.85	98.9272
				1166.78	98.9232
				1168.71	98.9184
				1170.64	98.9122
				1172.57	98.9058
				1174.49	98.8996
				1176.42	98.8937
				1178.35	98.8867
				1180.28	98.8792
				1182.21	98.8725
				1184.14	98.8686
				1186.07	98.8655
				1187.99	98.8635
				1189.92	98.8616
				1191.85	98.8604
				1193.78	98.8585
				1195.71	98.8549
				1197.64	98.8491
				1199.57	98.8422
				1201.49	98.8341
				1203.42	98.8259
				1205.35	98.817
				1207.28	98.8092
				1209.21	98.8022
				1211.14	98.7937
				1213.07	98.7819
				1214.99	98.769
				1216.92	98.7551
				1218.85	98.7418
				1220.78	98.7279
				1222.71	98.712
				1224.64	98.6936
				1226.57	98.6748
				1228.49	98.6569
				1230.42	98.6404
				1232.35	98.6244
				1234.28	98.6106
				1236.21	98.5989
				1238.14	98.5891
				1240.07	98.5792
				1241.99	98.5707
				1243.92	98.5637
				1245.85	98.5593
				1247.78	98.5548
				1249.71	98.5512
				1251.64	98.5479
				1253.57	98.5458
				1255.49	98.5443
				1257.42	98.5436
				1259.35	98.542
				1261.28	98.5439
				1263.21	98.547
				1265.14	98.5506
				1267.07	98.558
				1268.99	98.5656
				1270.92	98.5675
				1272.85	98.5688
				1274.78	98.5702
				1276.71	98.5727
				1278.64	98.5759
				1280.57	98.58
				1282.49	98.5832
				1284.42	98.5889
				1286.35	98.6005
				1288.28	98.6188
				1290.21	98.6223
				1292.14	98.6073
				1294.07	98.5868
				1295.99	98.566
				1297.92	98.5472
				1299.85	98.529
				1301.78	98.5104
				1303.71	98.4951
				1305.64	98.4792
				1307.57	98.4637
				1309.49	98.4534
				1311.42	98.452
				1313.35	98.4382
				1315.28	98.4123
				1317.21	98.3888
				1319.14	98.3635
				1321.07	98.3368
				1322.99	98.3203
				1324.92	98.2969
				1326.85	98.263
				1328.78	98.2277
				1330.71	98.1961
				1332.64	98.1743
				1334.57	98.1609
				1336.49	98.1404
				1338.42	98.09
				1340.35	98.0293
				1342.28	97.9806
				1344.21	97.9454
				1346.14	97.9039
				1348.07	97.8577
				1349.99	97.7939
				1351.92	97.7249
				1353.85	97.6641
				1355.78	97.5945
				1357.71	97.5185
				1359.64	97.4452
				1361.57	97.3729
				1363.49	97.2978
				1365.42	97.2353
				1367.35	97.1951
				1369.28	97.137
				1371.21	97.0623
				1373.14	97.0052
				1375.07	96.9437
				1376.99	96.8901
				1378.92	96.851
				1380.85	96.8124
				1382.78	96.7765
				1384.71	96.7617
				1386.64	96.7397
				1388.57	96.6879
				1390.49	96.6238
				1392.42	96.5707
				1394.35	96.5413
				1396.28	96.5332
				1398.21	96.5277
				1400.14	96.5213
				1402.07	96.5284
				1403.99	96.5636
				1405.92	96.6383
				1407.85	96.6887
				1409.78	96.7006
				1411.71	96.7071
				1413.64	96.7191
				1415.56	96.7292
				1417.49	96.7453
				1419.42	96.7776
				1421.35	96.8451
				1423.28	96.8984
				1425.21	96.9113
				1427.14	96.9063
				1429.06	96.9086
				1430.99	96.917
				1432.92	96.9174
				1434.85	96.9171
				1436.78	96.9232
				1438.71	96.9402
				1440.64	96.9479
				1442.56	96.946
				1444.49	96.9543
				1446.42	96.9603
				1448.35	96.9514
				1450.28	96.9256
				1452.21	96.9179
				1454.14	96.9477
				1456.06	97.0215
				1457.99	97.0475
				1459.92	97.0386
				1461.85	97.0133
				1463.78	96.9967
				1465.71	97.0071
				1467.64	96.9955
				1469.56	96.9687
				1471.49	96.9529
				1473.42	96.9225
				1475.35	96.8811
				1477.28	96.8357
				1479.21	96.7802
				1481.14	96.7339
				1483.06	96.7087
				1484.99	96.662
				1486.92	96.6208
				1488.85	96.6326
				1490.78	96.6547
				1492.71	96.6416
				1494.63	96.6013
				1496.56	96.537
				1498.49	96.4788
				1500.42	96.4271
				1502.35	96.392
				1504.28	96.3706
				1506.21	96.3503
				1508.13	96.3259
				1510.06	96.2163
				1511.99	96.1282
				1513.92	96.0578
				1515.85	95.9739
				1517.78	95.9226
				1519.71	95.8851
				1521.63	95.8165
				1523.56	95.7312
				1525.49	95.6712
				1527.42	95.6037
				1529.35	95.5496
				1531.28	95.5097
				1533.21	95.4777
				1535.13	95.463
				1537.06	95.4485
				1538.99	95.4198
				1540.92	95.3739
				1542.85	95.3617
				1544.78	95.3787
				1546.71	95.3798
				1548.63	95.3674
				1550.56	95.3754
				1552.49	95.4052
				1554.42	95.4373
				1556.35	95.4419
				1558.28	95.3778
				1560.21	95.3405
				1562.13	95.3363
				1564.06	95.3674
				1565.99	95.4107
				1567.92	95.3972
				1569.85	95.3824
				1571.78	95.3635
				1573.71	95.3189
				1575.63	95.2843
				1577.56	95.2486
				1579.49	95.2134
				1581.42	95.198
				1583.35	95.193
				1585.28	95.1872
				1587.21	95.1619
				1589.13	95.0964
				1591.06	94.9624
				1592.99	94.829
				1594.92	94.7498
				1596.85	94.7015
				1598.78	94.6448
				1600.71	94.6033
				1602.63	94.5928
				1604.56	94.5072
				1606.49	94.3936
				1608.42	94.2555
				1610.35	94.0683
				1612.28	93.9756
				1614.21	93.8894
				1616.13	93.8178
				1618.06	93.784
				1619.99	93.7322
				1621.92	93.668
				1623.85	93.6426
				1625.78	93.5894
				1627.71	93.5189
				1629.63	93.5005
				1631.56	93.5298
				1633.49	93.5946
				1635.42	93.6127
				1637.35	93.6391
				1639.28	93.6745
				1641.21	93.7087
				1643.13	93.7719
				1645.06	93.8705
				1646.99	93.9744
				1648.92	94.0978
				1650.85	94.1835
				1652.78	94.2686
				1654.71	94.3706
				1656.63	94.4584
				1658.56	94.5379
				1660.49	94.6225
				1662.42	94.7335
				1664.35	94.8782
				1666.28	95.0202
				1668.21	95.0984
				1670.13	95.1721
				1672.06	95.2575
				1673.99	95.3235
				1675.92	95.3949
				1677.85	95.4884
				1679.78	95.5942
				1681.71	95.7313
				1683.63	95.8676
				1685.56	95.925
				1687.49	95.9589
				1689.42	96.0249
				1691.35	96.0973
				1693.28	96.1779
				1695.21	96.2488
				1697.13	96.296
				1699.06	96.3236
				1700.99	96.3555
				1702.92	96.3368
				1704.85	96.2862
				1706.78	96.3032
				1708.71	96.3389
				1710.63	96.3916
				1712.56	96.4223
				1714.49	96.4424
				1716.42	96.5014
				1718.35	96.5602
				1720.28	96.6084
				1722.21	96.6521
				1724.13	96.6833
				1726.06	96.6987
				1727.99	96.7381
				1729.92	96.7911
				1731.85	96.824
				1733.78	96.8342
				1735.71	96.8047
				1737.63	96.8308
				1739.56	96.8844
				1741.49	96.9562
				1743.42	97.0234
				1745.35	97.0724
				1747.28	97.0898
				1749.21	97.1046
				1751.13	97.0925
				1753.06	97.1069
				1754.99	97.1228
				1756.92	97.1287
				1758.85	97.1615
				1760.78	97.2081
				1762.71	97.2477
				1764.63	97.2745
				1766.56	97.2729
				1768.49	97.2446
				1770.42	97.2515
				1772.35	97.3008
				1774.28	97.3574
				1776.21	97.4155
				1778.13	97.4929
				1780.06	97.5539
				1781.99	97.5802
				1783.92	97.5825
				1785.85	97.5709
				1787.78	97.5997
				1789.7	97.6169
				1791.63	97.6444
				1793.56	97.6833
				1795.49	97.6983
				1797.42	97.7021
				1799.35	97.68
				1801.28	97.647
				1803.2	97.6341
				1805.13	97.6462
				1807.06	97.6548
				1808.99	97.6635
				1810.92	97.6759
				1812.85	97.6786
				1814.78	97.7035
				1816.7	97.7536
				1818.63	97.7877
				1820.56	97.7894
				1822.49	97.76
				1824.42	97.7261
				1826.35	97.7187
				1828.28	97.7211
				1830.2	97.7232
				1832.13	97.721
				1834.06	97.7297
				1835.99	97.7394
				1837.92	97.7648
				1839.85	97.786
				1841.78	97.78
				1843.7	97.7604
				1845.63	97.7541
				1847.56	97.7469
				1849.49	97.7385
				1851.42	97.7232
				1853.35	97.7122
				1855.28	97.7144
				1857.2	97.7258
				1859.13	97.7349
				1861.06	97.7317
				1862.99	97.7256
				1864.92	97.7359
				1866.85	97.7569
				1868.78	97.77
				1870.7	97.7883
				1872.63	97.8089
				1874.56	97.8096
				1876.49	97.7997
				1878.42	97.7936
				1880.35	97.7718
				1882.28	97.7528
				1884.2	97.7515
				1886.13	97.7506
				1888.06	97.7489
				1889.99	97.7562
				1891.92	97.7718
				1893.85	97.7616
				1895.78	97.735
				1897.7	97.7184
				1899.63	97.7068
				1901.56	97.7026
				1903.49	97.7037
				1905.42	97.705
				1907.35	97.7064
				1909.28	97.7067
				1911.2	97.7072
				1913.13	97.7089
				1915.06	97.7165
				1916.99	97.7144
				1918.92	97.6839
				1920.85	97.6483
				1922.78	97.6338
				1924.7	97.6273
				1926.63	97.6235
				1928.56	97.6212
				1930.49	97.6208
				1932.42	97.6221
				1934.35	97.6243
				1936.28	97.6275
				1938.2	97.6316
				1940.13	97.6288
				1942.06	97.6261
				1943.99	97.6213
				1945.92	97.6102
				1947.85	97.6005
				1949.78	97.5956
				1951.7	97.5912
				1953.63	97.5877
				1955.56	97.5853
				1957.49	97.5838
				1959.42	97.5773
				1961.35	97.5696
				1963.28	97.5693
				1965.2	97.5764
				1967.13	97.579
				1969.06	97.5683
				1970.99	97.5614
				1972.92	97.5504
				1974.85	97.5342
				1976.78	97.527
				1978.7	97.5213
				1980.63	97.5159
				1982.56	97.5099
				1984.49	97.5042
				1986.42	97.4998
				1988.35	97.4982
				1990.28	97.4988
				1992.2	97.4919
				1994.13	97.4762
				1996.06	97.4673
				1997.99	97.4611
				1999.92	97.4587
				2001.85	97.457
				2003.78	97.4553
				2005.7	97.4514
				2007.63	97.4478
				2009.56	97.4445
				2011.49	97.4414
				2013.42	97.4393
				2015.35	97.4362
				2017.28	97.4247
				2019.2	97.4119
				2021.13	97.4055
				2023.06	97.4025
				2024.99	97.4006
				2026.92	97.4003
				2028.85	97.4015
				2030.78	97.4036
				2032.7	97.4056
				2034.63	97.4079
				2036.56	97.4099
				2038.49	97.4099
				2040.42	97.4061
				2042.35	97.3956
				2044.28	97.3827
				2046.2	97.3759
				2048.13	97.3697
				2050.06	97.364
				2051.99	97.3591
				2053.92	97.3563
				2055.85	97.3547
				2057.78	97.3545
				2059.7	97.3549
				2061.63	97.3576
				2063.56	97.3612
				2065.49	97.3644
				2067.42	97.3623
				2069.35	97.3585
				2071.28	97.3565
				2073.2	97.3544
				2075.13	97.3502
				2077.06	97.3453
				2078.99	97.3396
				2080.92	97.3341
				2082.85	97.3289
				2084.78	97.3253
				2086.7	97.3225
				2088.63	97.3214
				2090.56	97.3205
				2092.49	97.3196
				2094.42	97.3206
				2096.35	97.3238
				2098.28	97.3268
				2100.2	97.3301
				2102.13	97.332
				2104.06	97.3328
				2105.99	97.3318
				2107.92	97.3294
				2109.85	97.3252
				2111.78	97.32
				2113.7	97.3129
				2115.63	97.3035
				2117.56	97.2945
				2119.49	97.2887
				2121.42	97.2845
				2123.35	97.2826
				2125.28	97.282
				2127.2	97.2836
				2129.13	97.2859
				2131.06	97.2886
				2132.99	97.2908
				2134.92	97.2928
				2136.85	97.2931
				2138.78	97.2915
				2140.7	97.2865
				2142.63	97.2797
				2144.56	97.2717
				2146.49	97.2632
				2148.42	97.2536
				2150.35	97.2445
				2152.28	97.2362
				2154.2	97.2296
				2156.13	97.2245
				2158.06	97.2214
				2159.99	97.22
				2161.92	97.2202
				2163.85	97.2209
				2165.78	97.2219
				2167.7	97.2223
				2169.63	97.2218
				2171.56	97.2192
				2173.49	97.2149
				2175.42	97.209
				2177.35	97.2019
				2179.28	97.1932
				2181.2	97.1839
				2183.13	97.174
				2185.06	97.1647
				2186.99	97.156
				2188.92	97.1491
				2190.85	97.1442
				2192.78	97.1415
				2194.7	97.1401
				2196.63	97.1395
				2198.56	97.1393
				2200.49	97.1398
				2202.42	97.1392
				2204.35	97.1373
				2206.28	97.1337
				2208.2	97.1288
				2210.13	97.1223
				2212.06	97.1143
				2213.99	97.1053
				2215.92	97.0963
				2217.85	97.0875
				2219.78	97.0792
				2221.7	97.0717
				2223.63	97.0659
				2225.56	97.0615
				2227.49	97.0581
				2229.42	97.0551
				2231.35	97.0529
				2233.28	97.0509
				2235.2	97.0492
				2237.13	97.0464
				2239.06	97.0426
				2240.99	97.0376
				2242.92	97.0319
				2244.85	97.0251
				2246.78	97.0178
				2248.7	97.01
				2250.63	97.0029
				2252.56	96.9962
				2254.49	96.9903
				2256.42	96.9849
				2258.35	96.9808
				2260.28	96.9773
				2262.2	96.9745
				2264.13	96.9719
				2266.06	96.9696
				2267.99	96.9667
				2269.92	96.9633
				2271.85	96.9584
				2273.77	96.9509
				2275.7	96.9416
				2277.63	96.9316
				2279.56	96.919
				2281.49	96.9044
				2283.42	96.8888
				2285.35	96.8738
				2287.27	96.8583
				2289.2	96.8422
				2291.13	96.825
				2293.06	96.8064
				2294.99	96.7832
				2296.92	96.757
				2298.85	96.7378
				2300.77	96.7257
				2302.7	96.7123
				2304.63	96.6967
				2306.56	96.6786
				2308.49	96.6582
				2310.42	96.6343
				2312.35	96.609
				2314.27	96.5815
				2316.2	96.5532
				2318.13	96.5237
				2320.06	96.4937
				2321.99	96.4639
				2323.92	96.4354
				2325.85	96.4073
				2327.77	96.3812
				2329.7	96.3571
				2331.63	96.3357
				2333.56	96.3168
				2335.49	96.3001
				2337.42	96.2853
				2339.35	96.273
				2341.27	96.2626
				2343.2	96.2544
				2345.13	96.2487
				2347.06	96.2458
				2348.99	96.2457
				2350.92	96.2489
				2352.84	96.2551
				2354.77	96.2642
				2356.7	96.2757
				2358.63	96.2896
				2360.56	96.3047
				2362.49	96.3208
				2364.42	96.3373
				2366.34	96.3542
				2368.27	96.3701
				2370.2	96.3846
				2372.13	96.3977
				2374.06	96.4101
				2375.99	96.4226
				2377.92	96.4345
				2379.84	96.4447
				2381.77	96.4557
				2383.7	96.4681
				2385.63	96.4811
				2387.56	96.4936
				2389.49	96.5059
				2391.42	96.5181
				2393.34	96.5306
				2395.27	96.5433
				2397.2	96.5603
				2399.13	96.5805
				2401.06	96.5934
				2402.99	96.5955
				2404.92	96.5929
				2406.84	96.5863
				2408.77	96.5766
				2410.7	96.5645
				2412.63	96.5521
				2414.56	96.5386
				2416.49	96.5258
				2418.42	96.5133
				2420.34	96.5024
				2422.27	96.4933
				2424.2	96.486
				2426.13	96.4799
				2428.06	96.4756
				2429.99	96.4717
				2431.92	96.4682
				2433.84	96.4639
				2435.77	96.4587
				2437.7	96.4523
				2439.63	96.4449
				2441.56	96.4364
				2443.49	96.4278
				2445.42	96.4192
				2447.34	96.4113
				2449.27	96.404
				2451.2	96.3979
				2453.13	96.3928
				2455.06	96.3886
				2456.99	96.3853
				2458.92	96.3826
				2460.84	96.3796
				2462.77	96.3768
				2464.7	96.3734
				2466.63	96.3694
				2468.56	96.3641
				2470.49	96.358
				2472.42	96.3511
				2474.34	96.3434
				2476.27	96.3347
				2478.2	96.3257
				2480.13	96.3168
				2482.06	96.3086
				2483.99	96.3009
				2485.92	96.2944
				2487.84	96.2888
				2489.77	96.2841
				2491.7	96.2797
				2493.63	96.2757
				2495.56	96.2716
				2497.49	96.2673
				2499.42	96.2621
				2501.34	96.2565
				2503.27	96.2498
				2505.2	96.2422
				2507.13	96.2335
				2509.06	96.2245
				2510.99	96.2153
				2512.92	96.2063
				2514.84	96.1975
				2516.77	96.1891
				2518.7	96.1809
				2520.63	96.174
				2522.56	96.1678
				2524.49	96.1622
				2526.42	96.1568
				2528.34	96.1518
				2530.27	96.1468
				2532.2	96.1418
				2534.13	96.1364
				2536.06	96.1306
				2537.99	96.1239
				2539.92	96.1164
				2541.84	96.1084
				2543.77	96.1006
				2545.7	96.0927
				2547.63	96.0848
				2549.56	96.0768
				2551.49	96.0695
				2553.42	96.0627
				2555.34	96.0566
				2557.27	96.0508
				2559.2	96.0455
				2561.13	96.0405
				2563.06	96.0362
				2564.99	96.0318
				2566.92	96.0273
				2568.84	96.0228
				2570.77	96.0184
				2572.7	96.0132
				2574.63	96.0071
				2576.56	96.0003
				2578.49	95.9935
				2580.42	95.9868
				2582.34	95.9802
				2584.27	95.9739
				2586.2	95.968
				2588.13	95.9617
				2590.06	95.9559
				2591.99	95.9504
				2593.92	95.9452
				2595.84	95.94
				2597.77	95.9353
				2599.7	95.9307
				2601.63	95.9259
				2603.56	95.9203
				2605.49	95.9148
				2607.42	95.9086
				2609.34	95.9021
				2611.27	95.8951
				2613.2	95.8879
				2615.13	95.8804
				2617.06	95.8729
				2618.99	95.8653
				2620.92	95.8577
				2622.84	95.85
				2624.77	95.8422
				2626.7	95.8342
				2628.63	95.8269
				2630.56	95.8204
				2632.49	95.8146
				2634.42	95.8087
				2636.34	95.8024
				2638.27	95.7956
				2640.2	95.7892
				2642.13	95.7827
				2644.06	95.7761
				2645.99	95.7685
				2647.92	95.7605
				2649.84	95.7527
				2651.77	95.7452
				2653.7	95.737
				2655.63	95.729
				2657.56	95.7212
				2659.49	95.7137
				2661.42	95.7061
				2663.34	95.6986
				2665.27	95.6913
				2667.2	95.6846
				2669.13	95.6779
				2671.06	95.6706
				2672.99	95.6627
				2674.92	95.655
				2676.84	95.6478
				2678.77	95.6415
				2680.7	95.6351
				2682.63	95.6283
				2684.56	95.6214
				2686.49	95.6142
				2688.41	95.6068
				2690.34	95.5999
				2692.27	95.5926
				2694.2	95.5857
				2696.13	95.5786
				2698.06	95.5716
				2699.99	95.5646
				2701.91	95.558
				2703.84	95.5516
				2705.77	95.5453
				2707.7	95.5388
				2709.63	95.5323
				2711.56	95.5256
				2713.49	95.5188
				2715.41	95.5119
				2717.34	95.5048
				2719.27	95.4973
				2721.2	95.4896
				2723.13	95.4817
				2725.06	95.4745
				2726.99	95.4681
				2728.91	95.4628
				2730.84	95.4574
				2732.77	95.4516
				2734.7	95.4448
				2736.63	95.4377
				2738.56	95.4302
				2740.49	95.423
				2742.41	95.4156
				2744.34	95.4082
				2746.27	95.4004
				2748.2	95.3926
				2750.13	95.3852
				2752.06	95.3778
				2753.99	95.3699
				2755.91	95.3625
				2757.84	95.3547
				2759.77	95.3463
				2761.7	95.3385
				2763.63	95.3316
				2765.56	95.3248
				2767.49	95.3176
				2769.41	95.3094
				2771.34	95.301
				2773.27	95.2929
				2775.2	95.2851
				2777.13	95.2773
				2779.06	95.2691
				2780.99	95.2596
				2782.91	95.2495
				2784.84	95.239
				2786.77	95.2284
				2788.7	95.218
				2790.63	95.209
				2792.56	95.2011
				2794.49	95.1943
				2796.41	95.188
				2798.34	95.1834
				2800.27	95.1789
				2802.2	95.1723
				2804.13	95.1618
				2806.06	95.1472
				2807.99	95.1284
				2809.91	95.1063
				2811.84	95.0814
				2813.77	95.0544
				2815.7	95.0256
				2817.63	94.9962
				2819.56	94.9662
				2821.49	94.9352
				2823.41	94.9039
				2825.34	94.8738
				2827.27	94.8443
				2829.2	94.8148
				2831.13	94.7854
				2833.06	94.7566
				2834.99	94.7284
				2836.91	94.7016
				2838.84	94.676
				2840.77	94.6517
				2842.7	94.6279
				2844.63	94.6042
				2846.56	94.5812
				2848.49	94.56
				2850.41	94.5399
				2852.34	94.5202
				2854.27	94.5009
				2856.2	94.4828
				2858.13	94.4649
				2860.06	94.4481
				2861.99	94.4334
				2863.91	94.4205
				2865.84	94.4091
				2867.77	94.3991
				2869.7	94.3894
				2871.63	94.3791
				2873.56	94.3667
				2875.49	94.3511
				2877.41	94.3314
				2879.34	94.3084
				2881.27	94.2829
				2883.2	94.2555
				2885.13	94.2259
				2887.06	94.1948
				2888.99	94.163
				2890.91	94.1308
				2892.84	94.0966
				2894.77	94.0613
				2896.7	94.0258
				2898.63	93.9904
				2900.56	93.9531
				2902.49	93.9146
				2904.41	93.8766
				2906.34	93.8403
				2908.27	93.8059
				2910.2	93.7738
				2912.13	93.7435
				2914.06	93.7156
				2915.99	93.6898
				2917.91	93.666
				2919.84	93.6434
				2921.77	93.6227
				2923.7	93.6046
				2925.63	93.59
				2927.56	93.5777
				2929.49	93.5679
				2931.41	93.5617
				2933.34	93.5597
				2935.27	93.5616
				2937.2	93.5675
				2939.13	93.5761
				2941.06	93.5874
				2942.99	93.6019
				2944.91	93.6201
				2946.84	93.6413
				2948.77	93.6654
				2950.7	93.6914
				2952.63	93.7196
				2954.56	93.749
				2956.49	93.7792
				2958.41	93.81
				2960.34	93.8416
				2962.27	93.8726
				2964.2	93.9013
				2966.13	93.9267
				2968.06	93.9483
				2969.99	93.9659
				2971.91	93.9795
				2973.84	93.9893
				2975.77	93.9965
				2977.7	94.0021
				2979.63	94.008
				2981.56	94.0127
				2983.49	94.0147
				2985.41	94.0153
				2987.34	94.016
				2989.27	94.0168
				2991.2	94.0173
				2993.13	94.0182
				2995.06	94.0208
				2996.99	94.0249
				2998.91	94.028
				3000.84	94.0285
				3002.77	94.0288
				3004.7	94.0285
				3006.63	94.0256
				3008.56	94.02
				3010.49	94.0127
				3012.41	94.004
				3014.34	93.9944
				3016.27	93.9821
				3018.2	93.968
				3020.13	93.9533
				3022.06	93.9392
				3023.99	93.9246
				3025.91	93.9098
				3027.84	93.8952
				3029.77	93.8811
				3031.7	93.8665
				3033.63	93.8512
				3035.56	93.8355
				3037.49	93.82
				3039.41	93.8043
				3041.34	93.79
				3043.27	93.7775
				3045.2	93.7648
				3047.13	93.7501
				3049.06	93.7356
				3050.99	93.7205
				3052.91	93.7038
				3054.84	93.6851
				3056.77	93.666
				3058.7	93.6465
				3060.63	93.6274
				3062.56	93.6082
				3064.49	93.5896
				3066.41	93.5712
				3068.34	93.5527
				3070.27	93.5345
				3072.2	93.5165
				3074.13	93.4974
				3076.06	93.4786
				3077.99	93.4582
				3079.91	93.4374
				3081.84	93.4162
				3083.77	93.3937
				3085.7	93.3703
				3087.63	93.3469
				3089.56	93.3238
				3091.49	93.3026
				3093.41	93.2824
				3095.34	93.2624
				3097.27	93.2421
				3099.2	93.2209
				3101.13	93.1997
				3103.06	93.1803
				3104.99	93.1612
				3106.91	93.141
				3108.84	93.1204
				3110.77	93.0999
				3112.7	93.0789
				3114.63	93.0574
				3116.56	93.0355
				3118.49	93.0145
				3120.41	92.9935
				3122.34	92.9718
				3124.27	92.9493
				3126.2	92.928
				3128.13	92.9067
				3130.06	92.884
				3131.99	92.8615
				3133.91	92.8409
				3135.84	92.8208
				3137.77	92.8002
				3139.7	92.7793
				3141.63	92.7585
				3143.56	92.7368
				3145.49	92.7141
				3147.41	92.6892
				3149.34	92.6629
				3151.27	92.6351
				3153.2	92.6063
				3155.13	92.5776
				3157.06	92.5498
				3158.98	92.5219
				3160.91	92.4934
				3162.84	92.4646
				3164.77	92.4347
				3166.7	92.4039
				3168.63	92.3738
				3170.56	92.3432
				3172.48	92.3115
				3174.41	92.2785
				3176.34	92.2461
				3178.27	92.2129
				3180.2	92.1799
				3182.13	92.1449
				3184.06	92.1076
				3185.98	92.0705
				3187.91	92.0346
				3189.84	91.9989
				3191.77	91.9634
				3193.7	91.9276
				3195.63	91.8907
				3197.56	91.8537
				3199.48	91.8177
				3201.41	91.783
				3203.34	91.7502
				3205.27	91.7167
				3207.2	91.6823
				3209.13	91.647
				3211.06	91.6122
				3212.98	91.5775
				3214.91	91.5428
				3216.84	91.5074
				3218.77	91.4719
				3220.7	91.4365
				3222.63	91.4021
				3224.56	91.3677
				3226.48	91.3334
				3228.41	91.2976
				3230.34	91.2628
				3232.27	91.2298
				3234.2	91.1974
				3236.13	91.1655
				3238.05	91.1354
				3239.98	91.1067
				3241.91	91.078
				3243.84	91.0477
				3245.77	91.0166
				3247.7	90.9836
				3249.63	90.9504
				3251.55	90.9177
				3253.48	90.8853
				3255.41	90.8536
				3257.34	90.8238
				3259.27	90.7931
				3261.2	90.762
				3263.13	90.7315
				3265.05	90.7001
				3266.98	90.6693
				3268.91	90.6388
				3270.84	90.6074
				3272.77	90.577
				3274.7	90.5472
				3276.63	90.5172
				3278.55	90.4853
				3280.48	90.451
				3282.41	90.4155
				3284.34	90.3802
				3286.27	90.3433
				3288.2	90.3039
				3290.13	90.263
				3292.05	90.2214
				3293.98	90.1786
				3295.91	90.1345
				3297.84	90.0905
				3299.77	90.0469
				3301.7	90.0029
				3303.63	89.9579
				3305.55	89.9107
				3307.48	89.8619
				3309.41	89.8121
				3311.34	89.7612
				3313.27	89.708
				3315.2	89.6527
				3317.13	89.5944
				3319.05	89.533
				3320.98	89.469
				3322.91	89.4023
				3324.84	89.333
				3326.77	89.2631
				3328.7	89.1923
				3330.63	89.1208
				3332.55	89.0487
				3334.48	88.9759
				3336.41	88.9013
				3338.34	88.8255
				3340.27	88.7497
				3342.2	88.6727
				3344.13	88.5918
				3346.05	88.5106
				3347.98	88.4269
				3349.91	88.3422
				3351.84	88.2562
				3353.77	88.1693
				3355.7	88.0817
				3357.63	87.9945
				3359.55	87.9062
				3361.48	87.819
				3363.41	87.7326
				3365.34	87.6469
				3367.27	87.5642
				3369.2	87.4854
				3371.13	87.406
				3373.05	87.3247
				3374.98	87.2434
				3376.91	87.1632
				3378.84	87.0837
				3380.77	87.0056
				3382.7	86.9285
				3384.63	86.8526
				3386.55	86.7769
				3388.48	86.7028
				3390.41	86.633
				3392.34	86.5653
				3394.27	86.5011
				3396.2	86.4418
				3398.13	86.3786
				3400.05	86.3162
				3401.98	86.2569
				3403.91	86.2008
				3405.84	86.1474
				3407.77	86.0978
				3409.7	86.0528
				3411.63	86.0092
				3413.55	85.9658
				3415.48	85.9266
				3417.41	85.888
				3419.34	85.8509
				3421.27	85.8162
				3423.2	85.7865
				3425.13	85.7602
				3427.05	85.7375
				3428.98	85.7216
				3430.91	85.7099
				3432.84	85.6967
				3434.77	85.687
				3436.7	85.6824
				3438.63	85.6799
				3440.55	85.6782
				3442.48	85.6789
				3444.41	85.6836
				3446.34	85.6916
				3448.27	85.7014
				3450.2	85.7211
				3452.13	85.7459
				3454.05	85.7638
				3455.98	85.7809
				3457.91	85.8067
				3459.84	85.8314
				3461.77	85.8551
				3463.7	85.8806
				3465.63	85.9099
				3467.55	85.9438
				3469.48	85.9815
				3471.41	86.0257
				3473.34	86.0724
				3475.27	86.1191
				3477.2	86.1656
				3479.13	86.2046
				3481.05	86.2395
				3482.98	86.2766
				3484.91	86.3214
				3486.84	86.3625
				3488.77	86.4016
				3490.7	86.4469
				3492.63	86.5027
				3494.55	86.563
				3496.48	86.6093
				3498.41	86.6425
				3500.34	86.6892
				3502.27	86.7364
				3504.2	86.7763
				3506.12	86.8179
				3508.05	86.866
				3509.98	86.9165
				3511.91	86.9696
				3513.84	87.0369
				3515.77	87.1155
				3517.7	87.1579
				3519.62	87.1841
				3521.55	87.2148
				3523.48	87.2526
				3525.41	87.2923
				3527.34	87.3353
				3529.27	87.3812
				3531.2	87.4261
				3533.12	87.4788
				3535.05	87.5574
				3536.98	87.6304
				3538.91	87.6693
				3540.84	87.7165
				3542.77	87.7799
				3544.7	87.8398
				3546.62	87.8944
				3548.55	87.9558
				3550.48	88.0142
				3552.41	88.0582
				3554.34	88.1072
				3556.27	88.1808
				3558.2	88.2523
				3560.12	88.316
				3562.05	88.3949
				3563.98	88.4712
				3565.91	88.5568
				3567.84	88.6513
				3569.77	88.7231
				3571.7	88.7805
				3573.62	88.8377
				3575.55	88.9167
				3577.48	89.0216
				3579.41	89.076
				3581.34	89.1326
				3583.27	89.2014
				3585.2	89.2667
				3587.12	89.3338
				3589.05	89.4099
				3590.98	89.4995
				3592.91	89.5931
				3594.84	89.7013
				3596.77	89.8311
				3598.7	89.962
				3600.62	90.0417
				3602.55	90.0977
				3604.48	90.1764
				3606.41	90.2506
				3608.34	90.3202
				3610.27	90.3894
				3612.2	90.4565
				3614.12	90.5237
				3616.05	90.5902
				3617.98	90.6634
				3619.91	90.7436
				3621.84	90.8319
				3623.77	90.9582
				3625.7	91.0396
				3627.62	91.1024
				3629.55	91.1597
				3631.48	91.2146
				3633.41	91.2776
				3635.34	91.3528
				3637.27	91.4272
				3639.2	91.4847
				3641.12	91.5364
				3643.05	91.5717
				3644.98	91.5998
				3646.91	91.6275
				3648.84	91.6694
				3650.77	91.7121
				3652.7	91.7452
				3654.62	91.7927
				3656.55	91.8489
				3658.48	91.9088
				3660.41	91.9769
				3662.34	92.0108
				3664.27	92.0159
				3666.2	92.0348
				3668.12	92.0512
				3670.05	92.0613
				3671.98	92.0927
				3673.91	92.1374
				3675.84	92.1697
				3677.77	92.1649
				3679.7	92.1453
				3681.62	92.1869
				3683.55	92.2494
				3685.48	92.2872
				3687.41	92.3034
				3689.34	92.3217
				3691.27	92.3571
				3693.2	92.3983
				3695.12	92.3992
				3697.05	92.398
				3698.98	92.3688
				3700.91	92.3013
				3702.84	92.2421
				3704.77	92.2086
				3706.7	92.1676
				3708.62	92.1387
				3710.55	92.1011
				3712.48	92.078
				3714.41	92.0733
				3716.34	92.069
				3718.27	92.0626
				3720.2	92.0084
				3722.12	91.9582
				3724.05	91.9226
				3725.98	91.8546
				3727.91	91.8366
				3729.84	91.8218
				3731.77	91.8191
				3733.7	91.8373
				3735.62	91.8477
				3737.55	91.8373
				3739.48	91.7993
				3741.41	91.7664
				3743.34	91.7758
				3745.27	91.8164
				3747.2	91.853
				3749.12	91.9179
				3751.05	91.9677
				3752.98	91.983
				3754.91	92.0357
				3756.84	92.074
				3758.77	92.0874
				3760.7	92.0864
				3762.62	92.0907
				3764.55	92.1482
				3766.48	92.2054
				3768.41	92.2796
				3770.34	92.3495
				3772.27	92.3631
				3774.2	92.3832
				3776.12	92.4032
				3778.05	92.4251
				3779.98	92.4717
				3781.91	92.4987
				3783.84	92.5118
				3785.77	92.5117
				3787.7	92.5108
				3789.62	92.5153
				3791.55	92.5069
				3793.48	92.4719
				3795.41	92.4121
				3797.34	92.3968
				3799.27	92.3736
				3801.2	92.3527
				3803.12	92.2982
				3805.05	92.2437
				3806.98	92.1907
				3808.91	92.1324
				3810.84	92.089
				3812.77	92.0775
				3814.7	92.045
				3816.62	92.0064
				3818.55	91.9939
				3820.48	91.9422
				3822.41	91.9155
				3824.34	91.8872
				3826.27	91.8605
				3828.2	91.8522
				3830.12	91.8258
				3832.05	91.8136
				3833.98	91.8242
				3835.91	91.7999
				3837.84	91.7899
				3839.77	91.809
				3841.7	91.8177
				3843.62	91.8206
				3845.55	91.8286
				3847.48	91.842
				3849.41	91.8597
				3851.34	91.8513
				3853.27	91.8385
				3855.2	91.8344
				3857.12	91.8084
				3859.05	91.8067
				3860.98	91.8312
				3862.91	91.8633
				3864.84	91.8967
				3866.77	91.905
				3868.7	91.9233
				3870.62	91.9148
				3872.55	91.9065
				3874.48	91.9389
				3876.41	91.958
				3878.34	91.9903
				3880.27	92.036
				3882.2	92.0647
				3884.12	92.0853
				3886.05	92.0956
				3887.98	92.0864
				3889.91	92.0852
				3891.84	92.1013
				3893.77	92.1177
				3895.7	92.1498
				3897.62	92.1987
				3899.55	92.2341
				3901.48	92.2413
				3903.41	92.2024
				3905.34	92.1937
				3907.27	92.221
				3909.2	92.2495
				3911.12	92.2761
				3913.05	92.2862
				3914.98	92.2838
				3916.91	92.2973
				3918.84	92.3098
				3920.77	92.2969
				3922.7	92.3101
				3924.62	92.3161
				3926.55	92.34
				3928.48	92.3697
				3930.41	92.3778
				3932.34	92.3887
				3934.27	92.4034
				3936.2	92.3947
				3938.12	92.4148
				3940.05	92.436
				3941.98	92.4361
				3943.91	92.4479
				3945.84	92.4707
				3947.77	92.4844
				3949.7	92.4788
				3951.62	92.4858
				3953.55	92.4922
				3955.48	92.4982
				3957.41	92.5038
				3959.34	92.5088
				3961.27	92.5134
				3963.2	92.5175
				3965.12	92.5212
				3967.05	92.5243
				3968.98	92.5271
				3970.91	92.5293
				3972.84	92.531
				3974.77	92.5323
				3976.7	92.5331
				3978.62	92.5334
				3980.55	92.5333
				3982.48	92.5327
				3984.41	92.5316
				3986.34	92.53
				3988.27	92.528
				3990.2	92.5255
				3992.12	92.5225
				3994.05	92.519
				3995.98	92.5151
				3997.91	92.5107
				3999.84	92.5058
